# Supplementary material for: Reversal of viral and epigenetic HLA class I repression in Merkel cell carcinoma
Source: J Clin Invest. 2022 Jul 1;132(13):e151666. doi: 10.1172/JCI151666 (PMC9246387; doi:10.1172/JCI151666)
Supplement: Supplemental table 2 [file jci-132-151666-s196.xlsx]

## Sheet: ORF Screen Rankings
Gene Symbol	Average LFC	Average -log(p-values)	Number of perturbations	Perturbations	Individual LFCs	Ascending ranks	Individual ascending -log(p-values)	Descending ranks	Individual descending -log(p-values)
IFNG	5.00671	5.81577	2	TCTACCTTAAGCACCAATTGGGGA;TCAGGCAGTCGACATTCTTCATCA	4.68;5.34	17253;17255	3.63E+00;-0.00E+00	1;3	7.70E+00;3.94E+00
IFNA21	4.53815	3.63485	1	ACTACTTTTTTCTTTATTTCTCCA	4.54	17252	7.55e-05	4	3.63
FCGR2A	4.40426	5.40383	2	ACTGGGGCTCGAGCAGACAGCCGC;TGCCCATTGCGGCCGTTTAATATC	4.11;4.7	17251;17254	3.33E+00;5.03E-05	2;5	7.17E+00;3.63E+00
ATP6V0A1	4.0967	3.45876	1	CAAACTTCCGTCTGTAGTTACGTC	4.1	17250	0.000126	6	3.46
SPATA25	3.7286	3.39182	1	ACCGCAATCCCCTTCATCACTCAA	3.73	17249	0.000151	7	3.39
CDX2	3.66141	3.33382	1	CCCATGCAAAAGTTGGTATATGAC	3.66	17248	0.000176	8	3.33
HOXB13	3.64119	3.28267	1	GGCCCCAGTGCCCGGGTTCGTTCA	3.64	17247	0.000201	9	3.28
IFNGR1	3.61365	3.23691	1	ATTATTTCCAGCGCCGGACGGTTA	3.61	17246	0.000227	10	3.24
FCGR2B	3.59832	3.19552	1	AAGTCCACGAAAGCGTGGAATATT	3.6	17245	0.000252	11	3.2
HLA-B	3.51717	3.12297	1	CCTTGTCTCTTTAGTTCCGGAATC	3.52	17243	0.000302	13	3.12
SOX15	3.50413	3.09079	1	TAGAGTTTCTAATTTAAAATTTCG	3.5	17242	0.000327	14	3.09
IRF2	3.46983	4.42253	2	GAGTATAACCTAGCCAACCTAAGC;CCATTGTAACACCCAAATCCCGCA	3.4;3.54	17238;17244	2.71E+00;5.54E-04	12;18	5.99E+00;2.86E+00
LHX4	3.46856	3.06082	1	CCCAAGCTATTCGCCCATCTAACG	3.47	17241	0.000353	15	3.06
TLR7	3.44443	3.03279	1	TGCTATCAAGCGTAGCGGCTAAAC	3.44	17240	0.000378	16	3.03
POU5F1	3.32435	2.93588	1	CATTGATAAATCCGGTTCGTAGAA	3.32	17236	0.000478	20	2.94
OVOL2	3.29273	2.89449	1	GCAAGGTGGTGTTTACCTGCATCA	3.29	17234	0.000529	22	2.89
FOS	3.14274	5.22659	3	GAACCTCAATACCCAAAACTCATC;GGACCGAAGATAATCTCACCTTAT;ATTGTCAATGGTTTGATCTCAGCA	2.76;3.27;3.39	17215;17233;17237	4.80E+00;2.42E+00;1.36E-03	19;23;41	7.90E+00;5.29E+00;2.48E+00
IFNA8	3.13583	2.80555	1	GCCATGACTGCTGCCGTATACATC	3.14	17229	0.000655	27	2.81
IFNA6	3.04809	2.78976	1	AGCGATAAGTTTAAGGCCAGGATA	3.05	17228	0.00068	28	2.79
TIRAP	2.94798	2.74555	1	TTCTCGTTTAACCGATAAAAGTGT	2.95	17225	0.000756	31	2.75
USO1	2.89842	2.70544	1	GCCTACTCATTTACTGCACACCAA	2.9	17222	0.000831	34	2.71
FOSL1	2.87135	2.69285	1	CTTGTGCCGATTTAACCGCTGGCT	2.87	17221	0.000857	35	2.69
BMS1	2.86375	2.66871	1	GACCCCTCCATCATAGCGCCCGAA	2.86	17219	0.000907	37	2.67
IFNA5	2.85008	2.64585	1	TCTACCGGGACGACTGAAGCATTC	2.85	17217	0.000957	39	2.65
ANO4	2.83598	2.63485	1	CCACAAACCCTCTGGAGTAGCACA	2.84	17216	0.000983	40	2.63
DLX2	2.74555	2.60345	1	TGCCCTACCGTGAATATTGTACAA	2.75	17213	0.00106	43	2.6
HOXA6	2.72329	2.59346	1	ATACACATAAGGATTATTCCCCCG	2.72	17212	0.00108	44	2.59
RUNX1	2.70037	2.5837	1	ATTTCTAGGCCACCTCGTTGAGCA	2.7	17211	0.00111	45	2.58
IFNB1	2.66589	2.56482	1	CGCTTGGTTGGTCGACCAACAGTG	2.67	17209	0.00116	47	2.56
EDA2R	2.65934	2.55567	1	GTGGTTCTCTCGGTGACAGGCGTG	2.66	17208	0.00118	48	2.56
SOX2	2.65882	2.54672	1	GCTGTGATTAGGCTTCACAGGATT	2.66	17207	0.00121	49	2.55
IFNA10	2.64822	2.53794	1	CATAGTTTTGGTTCAAGTGGTCAT	2.65	17206	0.00124	50	2.54
GATA3	2.60223	3.50786	2	GACCACTGTGATCAAGGACACGCC;CTATGGAAGTGACGCACGTAGGCT	2.23;2.97	17163;17227	1.97E+00;1.41E-03	29;93	4.54E+00;2.47E+00
DMRT1	2.58616	2.52091	1	CTGCCCGATTTTTGCCAAACAAGC	2.59	17204	0.00129	52	2.52
IFNA2	2.57437	2.51264	1	TCCTACAAAGAGCATGATATTAAA	2.57	17203	0.00131	53	2.51
MKX	2.55362	2.50452	1	TTTGTCACGATCCCTGTGCTCGGG	2.55	17202	0.00134	54	2.5
NDN	2.54943	2.49655	1	TGTGCTCACGCCAAATTCGGGCAG	2.55	17201	0.00136	55	2.5
HLA-C	2.5332	3.95409	3	AACATCTTCCGGACGCACAACCGT;GGTTTAAAAAATATATTGATCTAG;ACACCGAACACAATGTCGCAAGTA	0.92;3.26;3.42	16500;17232;17239	2.40E+00;2.26E+00;1.21E-03	17;24;756	5.26E+00;4.08E+00;2.53E+00
NR5A2	2.50952	2.48104	1	TCCAGCTCACAGAAAAGCGCCCCC	2.51	17199	0.00141	57	2.48
DNAJC5	2.49773	2.46606	1	TTCTGAATGGCTTTCAAACCACGT	2.5	17197	0.00146	59	2.47
FOXA3	2.47611	2.45876	1	CACGAAGCAGGAACTCGATAACAG	2.48	17196	0.00149	60	2.46
ZC3H10	2.46469	2.44452	1	TTTTGTTATTCTTCTGCTATGGAG	2.46	17194	0.00154	62	2.44
TFEB	2.44925	2.43073	1	TGCGCACGATATTATTTTTACCTT	2.45	17192	0.00159	64	2.43
ECD	2.43274	2.424	1	ATCCGACAGTATGCGCCCTAGTGA	2.43	17191	0.00161	65	2.42
ZFP36L1	2.39353	2.41084	1	ACGGCACTCTATACGGCCTTTGGT	2.39	17189	0.00166	67	2.41
OOSP2	2.38542	2.39807	1	GCATCTACGAGAAACTCACGATTC	2.39	17187	0.00171	69	2.4
ZNF317	2.35424	2.38566	1	AGTAAAAAACAGCTTATAAACCTC	2.35	17185	0.00177	71	2.39
CXorf67	2.35408	2.37958	1	ACCCTTTTTACCGATCCAGCTATT	2.35	17184	0.00179	72	2.38
TSPY10	2.34449	2.36185	1	TAACCACCAGTTCAGGTTCCTACG	2.34	17181	0.00187	75	2.36
DLX1	2.33954	2.3561	1	CGACGTGATTCGCACATTGGCTTA	2.34	17180	0.00189	76	2.36
KLF4	2.3168	2.34482	1	CACTCATGTTATCTCCACCGCGAC	2.32	17178	0.00194	78	2.34
IFNA17	2.30214	2.33929	1	GTAGTACCACTTGAAATCGCCCGT	2.3	17177	0.00197	79	2.34
MTR	2.27196	2.3231	1	TCTCGTACTTCTAGTCTTGCAGTC	2.27	17174	0.00204	82	2.32
DLX5	2.26895	2.31784	1	TTAATGTACCAGCGCATCAATGGC	2.27	17173	0.00207	83	2.32
PIM1	2.25785	4.20602	3	ATGCATGCCCGCAGCTGAAATGTC;GGGGTGACAAGATATGCTGACTAA;AGGTGTGTGAATAGTTAAGTATGA	2.14;2.17;2.46	17151;17155;17193	3.97E+00;1.76E+00;4.69E-03	63;101;105	6.66E+00;3.99E+00;1.96E+00
YY1	2.25576	2.2974	1	GTGCCCTAGATTAAACAACGATTT	2.26	17169	0.00217	87	2.3
HOXC8	2.25326	2.29243	1	GGACCGGGTTAAGGAATTTTGTTT	2.25	17168	0.0022	88	2.29
HOXB6	2.23859	2.27313	1	AGCCCAGTGTGTCACCACACTTCC	2.24	17164	0.0023	92	2.27
LRPPRC	2.21972	2.25919	1	GATCCTCATTAAATCGTAGATTCG	2.22	17161	0.00237	95	2.26
SOX14	2.1944	3.18108	2	ATGACAACTAAATAGGTCCATAGA;TCATTAAAGGCTGGGCTTCCGAAT	2.02;2.37	17129;17186	1.84E+00;3.48E-03	70;127	4.27E+00;2.09E+00
EGR2	2.17563	2.24128	1	GAGTGCCAGCATAGCCTTATCTGC	2.18	17157	0.00247	99	2.24
MAGEA10	2.16863	2.22831	1	AGCTGCCTATGTCGCTAGTTCGCG	2.17	17154	0.00255	102	2.23
DLX4	2.14271	2.21988	1	TGTTTGGTCTGATGTGTGTGATAA	2.14	17152	0.0026	104	2.22
MCM6	2.13928	2.20753	1	TTTCCCACGTATCGACGTACTCCT	2.14	17149	0.00268	107	2.21
CEBPE	2.12868	2.19949	1	TCCCCGTTCATGCTCTGTGGCGCC	2.13	17147	0.00273	109	2.2
DLX6	2.12126	2.19159	1	ACCGTTCCATCCTACGTAGTTTCC	2.12	17145	0.00278	111	2.19
MAGEA9	2.11865	2.1877	1	AAGCCCGACTCCATTGTAATTATA	2.12	17144	0.0028	112	2.19
IFNW1	2.0889	2.16503	1	AGCCATCACGAAAAGCTCGTGACT	2.09	17138	0.00295	118	2.17
H2AFB3	2.08824	2.16137	1	TTACATCAGCCGAACTGCCCCATG	2.09	17137	0.00298	119	2.16
DLX3	2.08158	2.15773	1	TTCGAAGATGCCTTTAACATCCTC	2.08	17136	0.00301	120	2.16
UGCG	2.0748	2.15056	1	TAATACGATTACTCACTCCCTCCT	2.07	17134	0.00306	122	2.15
BSND	2.04352	3.00697	2	CGTTGTAAGCCTCCGCCCTTTGAC;TAGCGAGGCGCACCCTCTACTGAT	1.69;2.39	17061;17190	1.65E+00;3.28E-03	66;195	3.90E+00;2.12E+00
IFNL2	2.02686	2.14349	1	GGCGAACTGTGAGTTTGTTGCACC	2.03	17132	0.00311	124	2.14
KATNAL1	2.01689	2.1297	1	GTTATTTAATCTTCACTGGGCATT	2.02	17128	0.00321	128	2.13
RUNX3	2.01418	2.12633	1	CACTGAACTGGTGGTGTTCGACGC	2.01	17127	0.00323	129	2.13
IPO5	1.97647	2.11964	1	TATAAATTTGACGCGGACTCTGGC	1.98	17125	0.00328	131	2.12
FCGR1A	1.97451	2.11634	1	TGCGGGCTGTAGGTTTGTGTTCGT	1.97	17124	0.00331	132	2.12
NKX2-5	1.96637	2.11306	1	TGCAACACTGCACAATGAAGACAG	1.97	17123	0.00334	133	2.11
GATA2	1.96384	2.42645	2	CACCCTCCCCCAGGAGTTCTAGAT;CGGTATCCGGCTTGTAACTCAATC	0.68;3.25	16054;17231	8.88E-01;1.21E-03	25;1202	2.54E+00;2.31E+00
SLFN12	1.95963	2.10981	1	TTCTATGGGACTCGTTTACGGAAC	1.96	17122	0.00336	134	2.11
FGFR3	1.95345	5.65608	7	TTTATCGAATGACGCTCCACTCAG;GGAAGCACATGCTGAGGGATTCTA;AACTTTATAGTTCTGCTTGATCAT;AACCGGGGACTCAGCCAGAATCCC;AATATATCGGAACGATTAATACTT;GCACCTACGTAATCTGCAGTGATC;GTCTCGGCGTAAAGCACCAAACAC	0.06;1.09;1.72;2.26;2.39;2.97;3.19	11109;16738;17068;17171;17188;17226;17230	6.34E+00;6.33E+00;5.42E+00;3.51E+00;2.04E+00;1.93E+00;4.41E-03	26;30;68;85;188;518;6147	8.52E+00;8.32E+00;7.72E+00;5.70E+00;4.22E+00;3.14E+00;1.98E+00
KAT2A	1.95207	2.94125	2	TGTTTTAACCTCATGTTACAAAGT;CGCCCTAGTAAAAGAAATATTGTG	1.78;2.13	17080;17146	1.70E+00;5.50E-03	110;176	3.99E+00;1.90E+00
PRDM14	1.95055	2.10658	1	TAACTTCCTAACAATCTACTAAAC	1.95	17121	0.00339	135	2.11
H2BFWT	1.94871	2.10338	1	CTACCGGTAAAAGTTTTCCTAGAG	1.95	17120	0.00341	136	2.1
FOSL2	1.93251	2.09079	1	TTCATCCTCTCAACCTCCAGTACC	1.93	17116	0.00351	140	2.09
NTRK2	1.92932	3.44054	4	CGCGGCAGTCTCCAGTCATTGATT;CTCACTGTCGAGCAACCATACTGA;ACAATAAGTGTCCCAGTTAAGTTT;TATCAGACTTTGGGGGGGCAAAAC	-0.1;2.24;2.64;2.94	8044;17165;17205;17224	3.80E+00;1.94E+00;5.47E-01;3.12E-03	32;51;91;9212	6.25E+00;4.29E+00;2.13E+00;1.09E+00
SRSF8	1.92787	2.08158	1	CCCTTTGGCGACGGTAGTATGTTG	1.93	17113	0.00359	143	2.08
HLA-A	1.92317	2.90297	3	GACCCAGCCTCAGCGGGTCATATA;GCGAGGCAGAGTCGTTTTGCCCGA;TAGATAGCAAGTTGAAAACATAGT	0.37;2.08;3.32	14588;17135;17235	1.69E+00;1.22E+00;1.51E-03	21;121;2668	3.84E+00;2.44E+00;2.43E+00
VPS26A	1.90325	2.07555	1	ATTATTAAGATATATTCTCAAAGA	1.9	17111	0.00364	145	2.08
CD40	1.89086	2.0696	1	TGACATGCGTTCAGCACCCGCGCG	1.89	17109	0.00369	147	2.07
MAP3K14	1.88903	3.17663	3	TACGTTGGCCACCGGCCATATTTC;TTTAAGCGACAAGCGATCCGCGCG;GACCGGGAGATCTAGTCATGTGTG	0.58;2.32;2.76	15729;17179;17214	1.88E+00;1.67E+00;3.10E-03	42;77;1527	4.23E+00;3.16E+00;2.14E+00
NR5A1	1.87173	2.05794	1	CAATGTGATTCGAGGCCACTGCTT	1.87	17105	0.00379	151	2.06
ROS1	1.86908	2.05222	1	GGTCGAAGTCGGAGCTCAATACCG	1.87	17103	0.00384	153	2.05
HPN	1.86425	2.04658	1	GGTAATGCAGGCCTGACCACTTTC	1.86	17101	0.00389	155	2.05
EMILIN2	1.86289	2.04379	1	TGCGAGCCACCGCGAAGAGGTGTG	1.86	17100	0.00392	156	2.04
PHF23	1.85333	2.04102	1	GCTTCGTCCCGTGACGATGACTGG	1.85	17099	0.00394	157	2.04
RBM47	1.852	2.03552	1	AATTACAGAAGTTTCTTTTCTATC	1.85	17097	0.004	159	2.04
ZFYVE1	1.84123	2.03279	1	TAATCGAAAAGCGATACAGCGACG	1.84	17096	0.00402	160	2.03
PITX1	1.83769	2.03009	1	AACCTTAGACTCTTCCGCTCCCTT	1.84	17095	0.00405	161	2.03
WDR91	1.83568	2.0274	1	CTTTGCGACTTTCCTCATATATCT	1.84	17094	0.00407	162	2.03
FAM43A	1.83314	2.02473	1	GGCAATCCTTGAAGATTGGCAGTG	1.83	17093	0.0041	163	2.02
CPEB2	1.82475	2.02207	1	CAGCACTTATTCCGCAATTATGCG	1.82	17092	0.00412	164	2.02
TBC1D10B	1.81164	2.01943	1	AATCGAGACCCGGAGGCCTGCCGT	1.81	17091	0.00415	165	2.02
POLD1	1.80984	2.01681	1	CCCCCTATTCGAATCAAACGGGCT	1.81	17090	0.00417	166	2.02
PITX2	1.80746	2.0142	1	ATGTTATCAGATCCCCCGCAACGG	1.81	17089	0.0042	167	2.01
PRR15	1.80725	2.01161	1	TCGTAGCTCAATAGACCAATATAT	1.81	17088	0.00422	168	2.01
MARCKSL1	1.80683	2.00903	1	TGCCAGTGAACTTTTCTTGAGTAT	1.81	17087	0.00425	169	2.01
AAK1	1.80481	2.00647	1	GGTGAGATCGGGAATAACTTGTGA	1.8	17086	0.00427	170	2.01
NR2F6	1.79032	2.00139	1	TCCTGCAATTTATGTTTCCAAACG	1.79	17084	0.00433	172	2
RBAK	1.7863	1.99388	1	CTCTGTTGAGCCCCAGAGCAGGAA	1.79	17081	0.0044	175	1.99
TBX22	1.77503	1.98894	1	GAGTCGCTCCAGCTTCTTACAACA	1.78	17079	0.00445	177	1.99
HNF4A	1.76348	4.50458	5	AGCACACTGACAGTATAACCGGAG;CTCACCGCTACATTCTGCATATCG;TTGAAGTTAAAGATCCTGTCCCTC;TACTGCCAAGAATCGACTGATGGC;CAGAGGCTTCAAGGCCATACACCA	0.52;1.57;2.12;2.26;2.35	15458;17013;17143;17172;17183	4.58E+00;3.39E+00;3.28E+00;1.63E+00;9.08E-03	73;84;113;243;1798	6.72E+00;5.57E+00;4.91E+00;3.64E+00;1.68E+00
SATB2	1.75832	1.97924	1	GTGCTTGGTGTGTATATTGGTGTA	1.76	17075	0.00455	181	1.98
PPP4C	1.7577	1.97684	1	ATGCCAACGCCCGTAATTGATTAC	1.76	17074	0.00458	182	1.98
TMCC1	1.74855	1.97446	1	CGTGGCACTCAGACCCTCCTAATC	1.75	17073	0.00461	183	1.97
CDX4	1.74828	1.9721	1	TGTTGAATCGGTAACGATGACCTG	1.75	17072	0.00463	184	1.97
OR2S2	1.72877	1.96974	1	ATCCTCCCCGATCACTCGTGTCTT	1.73	17071	0.00466	185	1.97
SPATA31E1	1.72811	1.9674	1	GTCTGTTTACATGAGGGCGCCGCG	1.73	17070	0.00468	186	1.97
IDE	1.71631	1.96045	1	CATCCTTATAACGCTGTCCATTCA	1.72	17067	0.00476	189	1.96
SNAI1	1.71334	1.95816	1	CTGAGTAGTTCTCATACTGTTCGA	1.71	17066	0.00478	190	1.96
BCL6	1.70935	1.95136	1	GTACTGAGTATCCACTCCTTGTCA	1.71	17063	0.00486	193	1.95
SEC23B	1.69305	1.94911	1	ACAGTTATCCATCCCACTTCTTAC	1.69	17062	0.00489	194	1.95
IFNA4	1.68833	2.59902	2	ATACGGGACTTATCCAGAGCGCGG;TGCTACGTGAACAACCGGTCGAAG	1.28;2.09	16878;17141	1.37E+00;5.76E-03	115;378	3.32E+00;1.88E+00
SYTL4	1.68715	1.94025	1	TATCCGCCCATCTGACCATCCAAC	1.69	17058	0.00499	198	1.94
RCBTB2	1.67778	1.93156	1	CGCTTACTTGGATGATGCTCAATC	1.68	17054	0.00509	202	1.93
FNDC7	1.67552	1.92728	1	ACCAGATCAAGGGATTTTTCTAAA	1.68	17052	0.00514	204	1.93
IFNA13	1.67421	1.92516	1	GGACGAGAACCTCTTCCGAGTAAG	1.67	17051	0.00517	205	1.93
CACFD1	1.67085	1.92305	1	ACGTGCACAACCTTCGATATCATT	1.67	17050	0.00519	206	1.92
IRS1	1.66997	1.92094	1	CGGGCCTTGCAACTATCGGTTGCG	1.67	17049	0.00522	207	1.92
KLF2	1.66695	1.91885	1	CGTCGGGTCTGGAAGATCCCGAAA	1.67	17048	0.00524	208	1.92
AFG1L	1.66632	1.91677	1	AAAGAAAACTCAAGTACTTATAAG	1.67	17047	0.00527	209	1.92
OSBPL8	1.65281	1.91263	1	CCAGCAGTGCTCGCAGGGGAAGCC	1.65	17045	0.00532	211	1.91
PIM2	1.65246	3.29916	3	CCTTCCGAAAAAACTTTATCATTG;ACAAATCCTGTCCACCAGAGGGCA;TAAGGGCGGATTCTAATGGACAGA	1.18;1.68;2.09	16821;17056;17139	2.73E+00;1.47E+00;8.79E-03	117;200;435	4.80E+00;3.40E+00;1.70E+00
SOX5	1.64289	1.9065	1	TAGAGCTACCAGGTATCCCGCGCG	1.64	17042	0.00539	214	1.91
ONECUT1	1.64021	1.90246	1	TTGGTATAAGCAGGCAATCCGTTA	1.64	17040	0.00545	216	1.9
MSX2	1.63723	1.90046	1	ACTTCCCCTTAACCTATTTACGTA	1.64	17039	0.00547	217	1.9
SETBP1	1.63488	1.89846	1	CTACTTTTCCGACAGATGATCCTT	1.63	17038	0.0055	218	1.9
CALHM1	1.62704	1.89252	1	GAAAGAAGACTGAAATTGCTTTAC	1.63	17035	0.00557	221	1.89
TOX	1.62586	1.89056	1	TAGCCGCCGTTACGCCTATTCTCA	1.63	17034	0.0056	222	1.89
ASAP2	1.61863	1.88861	1	TGACTTTAATCGCTTTACTTAGAA	1.62	17033	0.00562	223	1.89
GDF9	1.61664	1.88667	1	CTTCAAACGCTTAATGGTTCGCGG	1.62	17032	0.00565	224	1.89
ARHGEF2	1.60929	1.88281	1	GATTAACGCATCTTACAAGATGTC	1.61	17030	0.0057	226	1.88
RBFOX1	1.60692	1.87898	1	CTCAGGTTCATGAAGTTACTCGTT	1.61	17028	0.00575	228	1.88
SRRT	1.60471	1.87708	1	CGGTCCTTACCAGCTACAGATTCC	1.6	17027	0.00578	229	1.88
MITD1	1.60343	1.87519	1	TTTTAACTCCCATTACTAAGCATC	1.6	17026	0.0058	230	1.88
MCM3	1.59481	1.87143	1	TATGCCCGAGTACATTTAATCTAT	1.59	17024	0.00585	232	1.87
EGR1	1.59361	1.8677	1	GTTTTGGCTACAATTCGCGCAAGC	1.59	17022	0.0059	234	1.87
ZCCHC24	1.59359	1.86585	1	TGCGTCCATACAGTAGTGACATTC	1.59	17021	0.00593	235	1.87
PRKACA	1.59243	3.18904	3	AGCTCTTGCTTGTTTAGCGGTACG;CAAAACAACTTTGGAACTACCTTC;TCGAAGCGGGCTAATATTTGGCAT	1.2;1.36;2.22	16828;16921;17162	2.75E+00;1.25E+00;7.04E-03	94;335;428	4.82E+00;2.96E+00;1.79E+00
BHLHB9	1.5906	1.86217	1	TTCATTTTTGCGGCCAACGCACTA	1.59	17019	0.00598	237	1.86
TSC2	1.58687	1.86034	1	CGGAATCACTATGTGAGCATTTTA	1.59	17018	0.00601	238	1.86
PRR15L	1.58309	1.85852	1	CTTAGACTTTTCCGTTACACGCTG	1.58	17017	0.00603	239	1.86
ESRRG	1.58166	3.10879	3	ACTAGTAATCTGCAACAAAAACCT;GTCTCAAAGCGCGTTAGTGAGGAA;TTTCACGAGATGAAAAACTTGAAA	1.05;1.43;2.26	16686;16956;17170	2.50E+00;1.30E+00;6.43E-03	86;300;570	4.45E+00;3.05E+00;1.83E+00
TOB1	1.5793	1.8567	1	GGTGCCTCAAGGCCCCGAATTATC	1.58	17016	0.00606	240	1.86
PIM3	1.56504	3.23735	3	TGGTCAAAAAGAAACAAGATTCCT;TTTTTTTGCAAGTTTAAGCGACCT;GGGTGGACCTAAGTTATAACGAGC	1.15;1.69;1.85	16797;17059;17098	2.69E+00;1.48E+00;1.19E-02	158;197;459	4.73E+00;3.41E+00;1.57E+00
KLHL2	1.56231	1.84953	1	TTCATGAAGCTCCGCGGTCAGTTA	1.56	17012	0.00616	244	1.85
RNF40	1.55397	1.84598	1	CCATCATAGAGAAAGGCATTTGCG	1.55	17010	0.00621	246	1.85
ZNF140	1.55065	1.84422	1	GTTATAGGTCCAGCTACCGGCTCA	1.55	17009	0.00624	247	1.84
FBXO3	1.54919	1.84246	1	ACTAGTCCCATTTAAAGACCATTC	1.55	17008	0.00626	248	1.84
RBM45	1.546	1.84072	1	GGATAAATCCCCTGTCGATTACAA	1.55	17007	0.00629	249	1.84
ZNF345	1.54569	1.83897	1	TGTTAAAATTCTCAGCTCTTGACC	1.55	17006	0.00631	250	1.84
ZBTB21	1.5391	1.83379	1	ACATGGAGTCGCCGAATTATCACG	1.54	17003	0.00639	253	1.83
TSPY1	1.53514	1.83208	1	TAAGCTTACGTAAAGCTGTTGGCT	1.54	17002	0.00641	254	1.83
SLC2A4	1.53482	3.16218	3	GACAGCCCATGTAGTGACTCCTTT;TAGGTAGTATAGTCCATATGATGC;AACCTACACATTCTCGTAATTTTC	1.13;1.54;1.93	16775;17004;17115	2.65E+00;1.37E+00;1.06E-02	141;252;481	4.67E+00;3.20E+00;1.62E+00
MCTP1	1.53394	1.83037	1	AGTACGTAGGGAACCGATAACAAA	1.53	17001	0.00644	255	1.83
BCCIP	1.53061	1.82362	1	ATGCTGGGAAGCGATAATCGCGTA	1.53	16997	0.00654	259	1.82
LMX1B	1.51859	1.81861	1	GTTTCGTATCGCCGAATCCCTTGT	1.52	16994	0.00662	262	1.82
ZBTB20	1.51709	1.81696	1	ACTACCACCCCAGAAATTGACATC	1.52	16993	0.00664	263	1.82
XLOC_l2_015578	1.51358	1.81203	1	TATTCCCTCTGCATACCTACTGTC	1.51	16990	0.00672	266	1.81
FOXM1	1.50543	1.8104	1	CACGGCGCGTAGGACTCGTGGCAA	1.51	16989	0.00675	267	1.81
SEC23IP	1.50203	1.80716	1	AGGCCGGAGTGTTCCCAGATCCTT	1.5	16987	0.0068	269	1.81
GCM2	1.50048	1.80555	1	TATCTTCATCGTTGTCGTTGCAGG	1.5	16986	0.00682	270	1.81
ZNF224	1.49435	1.80235	1	TAGTTGACACCGCGGTGTCCATGT	1.49	16984	0.00687	272	1.8
CD38	1.48374	1.79601	1	CCCGACCGCCGTAAACGATGTCAC	1.48	16980	0.00698	276	1.8
EMILIN3	1.48229	1.79444	1	ACGATAAGGATTATAGGATTGCGG	1.48	16979	0.007	277	1.79
USP29	1.47834	1.79131	1	GTCGGTATCCACGACAGATGGATG	1.48	16977	0.00705	279	1.79
PWWP2B	1.47114	1.78513	1	TGTGACCTCCGTAGTTACCAAATG	1.47	16973	0.00716	283	1.79
HEY2	1.46367	1.78207	1	GCAGCCAAAGCAAGGATGCCCGGA	1.46	16971	0.00721	285	1.78
FAM46A	1.46269	2.46717	2	TTAATAGCGATTTCTCCCATCATT;CGCTAACTTGTCATGGCCGTGATT	1.27;1.65	16876;17046	1.37E+00;1.06E-02	210;380	3.32E+00;1.62E+00
ZFAND3	1.4587	2.50451	2	GGAACTAAGGTCCTCACAGTTAAT;GATTCGATCCCTTGTCTCTCTAAG	1.4;1.52	16945;16991	1.45E+00;1.34E-02	265;311	3.49E+00;1.52E+00
HNF4G	1.45805	3.17635	3	ACCACTAAGGGACAGCAAACCTTC;AGGAAACTGAACGCAAATGATTCG;TGGGCGGCTTAATGACGTCAGTTT	1.33;1.37;1.68	16910;16926;17053	2.93E+00;1.26E+00;1.53E-02	203;330;346	5.10E+00;2.97E+00;1.46E+00
GATA4	1.45428	1.77752	1	CGCTTGGGATTCACACGGGACGGA	1.45	16968	0.00728	288	1.78
NFE2L2	1.45202	1.77452	1	GTGAATTTATGTCTCTATTTATTG	1.45	16966	0.00734	290	1.77
SPDYE17	1.44989	1.77302	1	CGCTCTCGGCAACTTCTTGCATGC	1.45	16965	0.00736	291	1.77
FOXA1	1.44443	1.77005	1	TATGTAGCACCTGAGTCTTCCTCG	1.44	16963	0.00741	293	1.77
BFSP1	1.43784	1.76562	1	AAAAGCTAGAACCGACAGCAAAGT	1.44	16960	0.00749	296	1.77
DES	1.43725	1.76416	1	TGCGATAGTATCGTCGGGATTCTG	1.44	16959	0.00751	297	1.76
UBA7	1.43301	1.7627	1	TCCGACAGCAGTACCCGAACTGTA	1.43	16958	0.00754	298	1.76
C9orf3	1.42987	1.75835	1	CTGAAATCTACATCCGATCTATAA	1.43	16955	0.00762	301	1.76
GLIS3	1.42366	1.75547	1	TTCTCTACAAAACGCCGTTGCAGT	1.42	16953	0.00767	303	1.76
ADD2	1.42201	1.75404	1	ATTTCCCCGTATGTGTGATTTTGA	1.42	16952	0.00769	304	1.75
TEX261	1.41921	1.75262	1	TCAGACAAGATAACATCGCTGGAC	1.42	16951	0.00772	305	1.75
OCRL	1.41422	1.75119	1	TAGTGTACTGACCAGTTAATTGTC	1.41	16950	0.00775	306	1.75
BHLHE23	1.41179	1.74978	1	TATGAGCTCGTGACATTCGCATTG	1.41	16949	0.00777	307	1.75
TFDP1	1.40656	1.74836	1	GTACCTAAGAGCTGAAACTACTCG	1.41	16948	0.0078	308	1.75
GPBP1L1	1.40451	2.23717	2	GCGCGAGTGACTAACCTCTGGTAG;GTCTCTAGAACAGGACTCGGACGG	0.91;1.9	16484;17110	1.07E+00;7.33E-03	146;772	2.70E+00;1.78E+00
MBNL1	1.39332	1.7386	1	TGTGAAGGTACTCGGCAACAGACC	1.39	16941	0.00798	315	1.74
PHF21A	1.39118	1.73723	1	TCAAGGCTACCTTCCTCGCATTGT	1.39	16940	0.008	316	1.74
KCTD1	1.38906	1.73586	1	ATGACCTGTCCGCCTTCAGTTGTT	1.39	16939	0.00803	317	1.74
KRT23	1.38887	1.73449	1	CTGTATAGACTGGCCGTCGAACTT	1.39	16938	0.00805	318	1.73
MORF4L2	1.37719	1.72906	1	TACGACTGAGGTCCGCGTAAGGTC	1.38	16934	0.00816	322	1.73
DTL	1.37399	2.11755	2	CGGGTGGCTTCCCGTGTACTAGGC;CTCAAAAGTCGCGCGGGCAAACGG	0.72;2.03	16158;17131	9.24E-01;6.26E-03	125;1098	2.39E+00;1.84E+00
RHAG	1.37086	1.7237	1	CTTTGAAACAGTCTTCAAGCCCTT	1.37	16930	0.00826	326	1.72
PLG	1.36932	1.72237	1	TCACACCATCCTGCAGCGGTAGCC	1.37	16929	0.00828	327	1.72
SMG5	1.36527	1.71709	1	CCTGCTTCGCTACTTTACTCATCA	1.37	16925	0.00839	331	1.72
PHKA1	1.36389	1.71578	1	TGTTCTGACCCCTTACGGAGCCAC	1.36	16924	0.00841	332	1.72
NR1D1	1.36166	1.71447	1	AAGCTAGACCGGCCGTAGCTCACA	1.36	16923	0.00844	333	1.71
DARS2	1.35857	1.71058	1	ATGATTATGACTAATTATTGATTT	1.36	16920	0.00851	336	1.71
NOVA1	1.35626	1.70929	1	TTTCTAACGGATTCCAGACATCCC	1.36	16919	0.00854	337	1.71
CCDC13	1.35527	1.70672	1	TGGAAACATACTTCTGCTCTCCCA	1.36	16917	0.00859	339	1.71
ERF	1.35223	1.70544	1	CCAGTCCTCGGCGCACGAATAGGT	1.35	16916	0.00862	340	1.71
IFNA1	1.33958	1.70289	1	GCCTTAGGGCGGCCTGGCCATAAT	1.34	16914	0.00867	342	1.7
ZNF569	1.33665	1.70036	1	AAATTACCAAATTATGGCATAGAT	1.34	16912	0.00872	344	1.7
MBNL2	1.3299	1.69534	1	AACCTATTACAGCCGGGGGGAGCC	1.33	16908	0.00882	348	1.7
SGF29	1.32979	1.69409	1	CATGACACGTCGAATGCAGAGCAT	1.33	16907	0.00885	349	1.69
KNG1	1.32929	1.69285	1	GGACAGGTCATTGATGTAAATATT	1.33	16906	0.00887	350	1.69
SORT1	1.32906	2.36994	2	ACCCATCGGATGTATAGAGGGTCC;CTGATGTACAGCTGTTCTTTAACA	1.25;1.41	16863;16947	1.35E+00;1.56E-02	309;393	3.29E+00;1.45E+00
TCF7L2	1.32124	1.68546	1	GCCTCGCGGCGTGACGATTTCTTC	1.32	16900	0.00903	356	1.69
MAGEB6	1.32017	1.68425	1	CGCAGTATATTACCGTCTGAGTGC	1.32	16899	0.00905	357	1.68
GZMA	1.3191	1.68303	1	TTACAGCTTGTACGCCGGGCGTCG	1.32	16898	0.00908	358	1.68
TGIF2	1.31771	1.68182	1	ACTGGGTCACAGTAGTGATTACCC	1.32	16897	0.00911	359	1.68
PNRC2	1.31165	1.67821	1	GAACATCGGTGATTGGGACGTACA	1.31	16894	0.00918	362	1.68
EXOC2	1.31019	1.67581	1	TGGTCAGTCATACAACAGGCAGAC	1.31	16892	0.00923	364	1.68
DCAF12L2	1.30968	1.67462	1	AGTCCTTATTCCCATCTTGTATGG	1.31	16891	0.00926	365	1.67
HOXC9	1.30914	1.67343	1	CGCGGCTACGTAGCTTTTTCATGA	1.31	16890	0.00929	366	1.67
FBXL13	1.30535	1.67107	1	GGATCTAGTCGAAAGCACCTCTTC	1.31	16888	0.00934	368	1.67
EBF3	1.30346	1.66989	1	TGGACCGGGGCACACATATATTGC	1.3	16887	0.00936	369	1.67
RIBC1	1.30037	1.66871	1	TCTCATTTGCTTATTGCATATCAC	1.3	16886	0.00939	370	1.67
FOXO3	1.29381	1.66754	1	TTAATAAGCTTCTTTGCTCCAATA	1.29	16885	0.00941	371	1.67
KDR	1.29152	2.15845	3	GGTCAACACTCCCGGCTGCAGGCC;CTATACACTAATTATCGGTAATCG;TTATACGGTATATTGTTACCGGTG	0.0;1.93;1.94	9881;17117;17118	1.63E+00;5.03E-01;1.04E-02	138;139;7242	3.72E+00;1.63E+00;1.13E+00
APOBEC3B	1.29081	1.66637	1	GTTAGAAGAAACTTATTTCCATTA	1.29	16884	0.00944	372	1.67
ZNF12	1.29062	1.66521	1	TTGTACTTACATCATCTGGCCAGT	1.29	16883	0.00947	373	1.67
SMARCAD1	1.28801	1.66288	1	GCACATAATGCGGGATGCGATATG	1.29	16881	0.00952	375	1.66
ASB16	1.28775	1.66173	1	CTAATCTTTGCTGCACTCCGACGT	1.29	16880	0.00954	376	1.66
UBE3B	1.28718	1.5773	2	CGTAGCACTGTTAGGAGCTACTCA;ACTATTTAACACCTTAATACCCGG	0.11;2.47	11815;17195	3.65E-01;3.03E-03	61;5441	2.15E+00;1.00E+00
NRP1	1.28379	1.66057	1	CAATAAAAAAATAATACGGATCCC	1.28	16879	0.00957	377	1.66
PCDHGA2	1.26934	1.65599	1	GGCAGGCGACAGGCAGGCTTGTAG	1.27	16875	0.00967	381	1.66
PCDHGA5	1.26588	1.65372	1	CGCACACTCACTTAATCGTGGATC	1.27	16873	0.00972	383	1.65
HNRNPF	1.2638	1.9689	3	TGCTTGCAGCATATGAAACTAATT;TCTATCCATATGGATCACAATGTT;AGTGAAGATAGCCTCTACCCTTTA	-0.55;2.09;2.24	2707;17140;17166	1.70E+00;4.75E-01;6.74E-03	90;116;14549	3.87E+00;1.81E+00;2.22E-01
JSRP1	1.26324	1.65258	1	TTCATAGTTTCGGTTTGATAGTAG	1.26	16872	0.00975	384	1.65
MTA1	1.26208	1.65145	1	CCAGCCTATGATCGCTAAACGGTT	1.26	16871	0.00977	385	1.65
MPPED1	1.26071	1.65033	1	TTTGCGGTTGTTCACACACGGAAG	1.26	16870	0.0098	386	1.65
AMPD3	1.25863	1.64808	1	GCTGCTGGAGACCATGCACCTTAG	1.26	16868	0.00985	388	1.65
RNF11	1.25676	1.64697	1	ATACCATCTTCGGATTCATGTACG	1.26	16867	0.00988	389	1.65
DRG2	1.25495	1.64585	1	GATCAAATACACCCGCCCATACCC	1.25	16866	0.0099	390	1.65
LEF1	1.25486	1.64474	1	AAGTACATCCGCGTCACCGTCCCA	1.25	16865	0.00993	391	1.64
FAM3C	1.25382	1.64363	1	TGTCGGAAGTACAACGGTAACAGG	1.25	16864	0.00995	392	1.64
PIGR	1.25014	1.64142	1	TGGGTCATAACATCTGTTCATTTC	1.25	16862	0.01	394	1.64
MRRF	1.23677	1.63377	1	TATGTATCACCGACCATACAATCA	1.24	16855	0.0102	401	1.63
FAR1	1.23464	1.63269	1	GGGCAAAGCCCTTCATGATTTGAT	1.23	16854	0.0102	402	1.63
OXR1	1.23437	1.63161	1	ATGGAGTACCAACCTGCCATGTTC	1.23	16853	0.0102	403	1.63
FOXJ2	1.23087	1.63053	1	GGTAGCAAGTGCAGTCAGCTCCGG	1.23	16852	0.0103	404	1.63
ASIC1	1.23017	1.62946	1	CTACAATTTCTGTTCTGCACCTTA	1.23	16851	0.0103	405	1.63
PDE4B	1.2278	1.62732	1	ACAAGCGGTCCATTGACATACTCA	1.23	16849	0.0103	407	1.63
SCAP	1.22402	1.62519	1	TAGGTACTACCCCAAAGTACTAAA	1.22	16847	0.0104	409	1.63
SP1	1.21972	1.62307	1	AGAGTAATAAGTTCTAAGTCATCT	1.22	16845	0.0104	411	1.62
CDON	1.21515	1.61887	1	CGGTCATACCTACTTGGAGCCCTC	1.22	16841	0.0105	415	1.62
SLC41A1	1.20981	1.61574	1	CAGCATCGACAGTTCCTATACCGC	1.21	16838	0.0106	418	1.62
MRGPRX1	1.20529	2.09569	2	TGGTATCGGGTGGTCATGATAGCC;ATCTTACGCAACCTTAAATATTCA	0.88;1.53	16449;16998	1.05E+00;1.30E-02	258;807	2.66E+00;1.53E+00
ERCC5	1.20503	1.61263	1	ACTTTTTCTGAGTATACGTCTAAT	1.21	16835	0.0107	421	1.61
TNFRSF19	1.20416	1.60955	1	GAACGTAACCCTTACGGTTGGCGA	1.2	16832	0.0108	424	1.61
MRPL37	1.19711	1.60649	1	TTCACAAACAAGCATACATTAGAA	1.2	16829	0.0109	427	1.61
FAM151A	1.19365	1.60345	1	CATGTCTTGAGCAAATGTTCGGAT	1.19	16826	0.0109	430	1.6
SSRP1	1.18216	1.59743	1	AGCTCTGTATGCGTACGATAACAA	1.18	16820	0.0111	436	1.6
DRD4	1.18048	1.70476	2	TCCGGCTTATGACAGCAGTGGCAC;GTCTTCAGGTCCTTCTAATCACGC	0.36;2.01	14471;17126	5.68E-01;6.52E-03	130;2785	1.83E+00;1.58E+00
USP26	1.17703	1.59544	1	CCGAATTCTATACCTCCTCCGAGT	1.18	16818	0.0111	438	1.6
ARR3	1.17417	1.59248	1	AACCCCACGGACCGCCCTGATTCG	1.17	16815	0.0112	441	1.59
MITF	1.17324	1.4519	2	ACCGGCGCAAAGTGGTACCTTATT;TTCGCAATTCTTGTCATTTGACGT	0.05;2.3	10911;17176	3.33E-01;3.99E-03	80;6345	2.03E+00;8.69E-01
JOSD2	1.16745	1.58953	1	GATTTCTTGCCTCGAACATGCTCG	1.17	16812	0.0113	444	1.59
HS3ST3B1	1.16689	1.58758	1	AGGTAAGGCCCAATTTCTATAAAT	1.17	16810	0.0113	446	1.59
FAM160B1	1.16627	1.58661	1	TTCTAATCCAAGTCATCCATAGCT	1.17	16809	0.0114	447	1.59
SLC25A42	1.16587	1.58564	1	TTGGAGACCAACTTCGTAATGTTG	1.17	16808	0.0114	448	1.59
ZIM2	1.16387	1.58467	1	TAGGACTACTAAACCGGAAATGAT	1.16	16807	0.0114	449	1.58
PCDHA6	1.16155	1.58178	1	GGCGCATTCTGATCGATACCCATC	1.16	16804	0.0115	452	1.58
FAM20B	1.16103	1.58082	1	TAACGCTCGCTATCCTTGATATCC	1.16	16803	0.0115	453	1.58
PDE9A	1.15994	1.57986	1	GAACATACGTAAATTATCTCATAT	1.16	16802	0.0116	454	1.58
JKAMP	1.15747	2.21885	2	CACAAGCCATCTCGATCTTTACTA;AGCGCTGGTGTAGAATCACCATTC	1.15;1.16	16793;16806	1.28E+00;2.29E-02	450;463	3.14E+00;1.29E+00
CTDSP1	1.15457	1.57605	1	GAATGCGGAACGGATACGGTTCTA	1.15	16798	0.0117	458	1.58
NRSN2	1.15409	1.57416	1	GACCCTGGGCAAATATTTATGAAT	1.15	16796	0.0117	460	1.57
BAZ2B	1.1538	1.57321	1	CTGCGACAGGTTACAGGCAGTTAC	1.15	16795	0.0117	461	1.57
PSG9	1.15073	1.56946	1	AAGGCTCGCTCCACTACACCTGTC	1.15	16791	0.0118	465	1.57
SS18L1	1.14988	1.56853	1	AGTTACGAGTCCAATCGTATCTGG	1.15	16790	0.0119	466	1.57
HRAS	1.14878	1.46468	2	CCTCCTTCCTCATTCCATATGCCA;TGCTGCGAAAATAACGCGGCGGCC	0.1;2.2	11658;17159	3.58E-01;4.85E-03	97;5598	1.95E+00;9.78E-01
Prkd2	1.14746	1.56667	1	CTATACTAGACCGTTATTCTAATG	1.15	16788	0.0119	468	1.57
PSMD4	1.14552	1.56574	1	CCTTTATGTCATGGCAGCATGCGC	1.15	16787	0.0119	469	1.57
AKT1	1.14404	2.78732	4	GCGATCTATGAGTGTCTGACCAGA;CAATATTCCATCCCCTGATACTAT;CGCTTCAACGAGGCTGAGACCTTG;CAAGAGACGTTTCTCGCTTCGGAA	0.53;0.85;1.05;2.14	15516;16402;16687;17148	2.43E+00;1.88E+00;9.24E-01;1.08E-02	108;569;854;1740	3.99E+00;3.34E+00;2.22E+00;1.61E+00
IRX6	1.1433	1.56482	1	AACTGTACCTCATTTCGTGGTGGA	1.14	16786	0.012	470	1.56
MEPE	1.14119	1.56205	1	CGAGCGCACCCTATAGAACTTAAC	1.14	16783	0.012	473	1.56
ARAP1	1.13906	1.55931	1	AAATAACGGCTCGCGCACATTAAT	1.14	16780	0.0121	476	1.56
MAPK8IP3	1.13906	1.56022	1	ATAGCGTGTATTCGTCGCACCGGT	1.14	16781	0.0121	475	1.56
KSR1	1.13868	1.5584	1	ATCCCTCTAAATTAGTAATAGAAA	1.14	16779	0.0121	477	1.56
DRICH1	1.12885	1.55297	1	TGTGACAGGAGAAAAACGGCGGTC	1.13	16773	0.0123	483	1.55
SPOPL	1.12699	1.54939	1	AATGCAGGGCAGGAAACACACTCG	1.13	16769	0.0124	487	1.55
ZNF503	1.12289	1.5485	1	CTGCCCAGGTGGACGCTTCCCGTC	1.12	16768	0.0124	488	1.55
RARA	1.1221	2.62645	3	CTCTTGACCGTCCGGCAAGACCCG;TTTGGTGCCCCTTCGCAGCCGACC;CCTTCAACCGGCCTCAACCATGCC	0.86;1.16;1.35	16420;16799;16915	2.18E+00;1.12E+00;2.59E-02	341;457;836	3.95E+00;2.69E+00;1.24E+00
SPON1	1.12067	1.54672	1	ACGCCGGAACTGGTCTCCTGACCT	1.12	16766	0.0125	490	1.55
TRIM37	1.11991	1.54583	1	TAGAACAAAGCACACACGATGAAC	1.12	16765	0.0125	491	1.55
TNFRSF13B	1.11962	1.54495	1	GTTCCAACCTCTCTACGCTGGTAT	1.12	16764	0.0125	492	1.54
MUC20	1.11856	1.54143	1	ACCCCGCTCATTTATACCAGAGAC	1.12	16760	0.0126	496	1.54
TMPRSS13	1.11735	1.54056	1	AAAATTCAACTACACTGTGCATTC	1.12	16759	0.0127	497	1.54
C1orf228	1.11347	1.53794	1	GCACGGCGTATATCCGTGCTGATT	1.11	16756	0.0127	500	1.54
DTX3L	1.10844	1.53448	1	TAAGACCAACGCAATATTAGTATT	1.11	16752	0.0128	504	1.53
MMP19	1.10484	1.53362	1	AGCCTCCGTGCCTGGTATTGACAC	1.1	16751	0.0129	505	1.53
MSH2	1.10263	1.53105	1	TGCGAGGTAAGTAATATACCTCCG	1.1	16748	0.013	508	1.53
TPST1	1.10221	1.52934	1	GCCGCAAAGCACGGCGATCTAAAC	1.1	16746	0.013	510	1.53
TEC	1.10047	1.95219	2	TTTTCTCAAGTCATATTGCATGAA;CGGCTAAAATTGACTCAAGCCGTC	0.74;1.47	16185;16972	9.34E-01;1.44E-02	284;1071	2.41E+00;1.49E+00
BORCS8-MEF2B	1.10032	1.52849	1	GATGTTCCGCCACACGCTGCTAAG	1.1	16745	0.013	511	1.53
SYBU	1.098	1.52765	1	TTGGAGCGAACGATTCTTCTTGTT	1.1	16744	0.0131	512	1.53
BTBD18	1.09326	1.52427	1	CGAGTTACTAAGAAAAATACAATT	1.09	16740	0.0132	516	1.52
PPP2R5D	1.09256	1.52342	1	ACACTTGCTCAATAGCTTAGAATA	1.09	16739	0.0132	517	1.52
TLK1	1.09248	1.98843	2	ACAGCAAACCTACTCCTACTAAAT;ACATAAGTTTACCCGAGAACGCGG	0.81;1.37	16331;16933	9.94E-01;1.64E-02	323;925	2.54E+00;1.43E+00
ZNF219	1.09184	1.59802	2	TTATCTCTCAACAGCCTCAATAGC;ACTACCACGATGTTCCTCGAGGGT	0.29;1.89	13917;17108	5.06E-01;7.43E-03	148;3339	1.77E+00;1.43E+00
ZNF311	1.08681	1.52008	1	GTATACAAACACCTTCACCACGGA	1.09	16735	0.0133	521	1.52
CTBP1	1.08392	1.51841	1	CGCGTGTTGCTTGACGGCCTAACC	1.08	16733	0.0133	523	1.52
IKZF5	1.08286	1.51758	1	TGTACTTCCGATTTTAATCCGTGA	1.08	16732	0.0134	524	1.52
POLA2	1.08182	1.5151	1	GGTACCGATAACTACTACATTCAC	1.08	16729	0.0134	527	1.52
ARIH1	1.0815	1.51346	1	CGAGGCATACCAAGAAGTTTAGTC	1.08	16727	0.0135	529	1.51
CEP135	1.0795	1.51019	1	AACAGAGTCGCGACAACAAACCGA	1.08	16723	0.0136	533	1.51
DGKK	1.07913	1.50937	1	TGAGCCCCTGCAGCTATTTTACCA	1.08	16722	0.0136	534	1.51
FGFR2	1.07738	3.76693	7	AAGTTCAAGTCTTTTTGTAGGCCG;CTCACCCCTTCATGGGAGAACTCG;CGCCACTACCTCAGAATTGCTGAT;CTAGCGAGATACATAGTTCGCTAC;TTTCTTCGCCTCATCTCCCTTGTC;TTTGGGGCAGTGGTGCCCTACGGC;ACTGTTTAAGGCTAGTTTATGATC	-0.01;0.61;0.96;1.31;1.49;1.54;1.64	9617;15815;16549;16893;16982;17005;17044	4.15E+00;4.07E+00;3.53E+00;2.32E+00;1.53E+00;1.03E+00;3.74E-02	212;251;274;363;707;1441;7639	5.67E+00;5.66E+00;5.20E+00;3.89E+00;2.48E+00;2.39E+00;1.10E+00
PACSIN2	1.07539	1.50694	1	ACGCACCCCAACCCGAGGACACGG	1.08	16719	0.0137	537	1.51
TRMT5	1.0749	1.50533	1	AGAAGACCTCTAAAATCGATTTGC	1.07	16717	0.0138	539	1.51
STMN2	1.07297	1.50452	1	ATGACTTGCGCGCAGGGGCCATTC	1.07	16716	0.0138	540	1.5
CYP4B1	1.0714	1.50292	1	CAACACCTACATCGAGTACAAGCA	1.07	16714	0.0138	542	1.5
ZNF669	1.07097	1.50212	1	ACGCAAACCACCTTCTCGAGGCGA	1.07	16713	0.0139	543	1.5
RELB	1.07092	1.50052	1	CCATGCATCCATTAAGTATCGTTA	1.07	16711	0.0139	545	1.5
ZNF572	1.07035	1.49972	1	AACTATGCAATTCACTTTATTTGC	1.07	16710	0.0139	546	1.5
PDGFRB	1.06818	1.94973	4	ACACCCGCTTGAGCTACACACACC;ATCATTCATAGAGTAAGACTGTAC;GACGGTGGAGGGATTATCAGACCA;GAATTTGTTGTAATTGCGTTAAAC	-0.33;0.76;0.97;2.87	4581;16245;16571;17220	1.74E+00;8.52E-01;3.76E-01;3.53E-03	36;685;1011;12675	3.12E+00;2.08E+00;2.06E+00;5.36E-01
C9orf170	1.06723	1.49734	1	GCGTCTACCTTTGGCTAACGCCTC	1.07	16707	0.014	549	1.5
LCA5L	1.06608	1.49655	1	TTTTCCCTGCTTGGCTGTCGCGGC	1.07	16706	0.014	550	1.5
GSC	1.0657	1.49498	1	TTGTCGCCAGTCATCTGTATATTT	1.07	16704	0.0141	552	1.49
EZH1	1.06256	1.49262	1	CCAAGATCCTGGATCATTTGATTA	1.06	16701	0.0142	555	1.49
OR13C3	1.0605	1.49184	1	GATACCCGGCCCTTCCGCGAGGCC	1.06	16700	0.0142	556	1.49
CLCN6	1.05834	1.48795	1	ATCTCCTCCTTAGATACATTTTTG	1.06	16695	0.0143	561	1.49
ANGEL2	1.05805	1.48718	1	AGCCCGCTCACATCTTTTAGGTCA	1.06	16694	0.0144	562	1.49
ATF4	1.05546	2.00909	2	CAGACTAGAGGGGGAGGCGACCTA;AGGGAATTTTAGCGATTCCCTTAC	0.91;1.21	16482;16834	1.07E+00;2.15E-02	422;774	2.70E+00;1.32E+00
VKORC1	1.05525	1.4841	1	GTTAATGCTCAAGTACAGCCTAGG	1.06	16690	0.0145	566	1.48
SYTL3	1.05478	1.48257	1	GAGGACAAGAGTTATGCAACAACC	1.05	16688	0.0145	568	1.48
PDIA5	1.05367	1.47876	1	ACCATCTTTTCTAAATGGATCATG	1.05	16683	0.0146	573	1.48
MAGEE1	1.05271	1.478	1	GTCCTCCCCAACGGCTGGCCATGC	1.05	16682	0.0147	574	1.48
SYT4	1.0521	1.47725	1	GTTGACACTGTTTAAGTGCTACTG	1.05	16681	0.0147	575	1.48
BATF	1.05181	1.47649	1	TTGAAAACTTTCTATAACAAAATA	1.05	16680	0.0147	576	1.48
TCF7	1.04883	1.47499	1	TTTGAATATCGGGTTTTTTCCAAT	1.05	16678	0.0148	578	1.47
TONSL	1.04818	1.47424	1	TATCTTACGTCAATCTACCCATTC	1.05	16677	0.0148	579	1.47
COPB1	1.04729	1.47274	1	TTGGACTCTAACGACCATCCTCGC	1.05	16675	0.0148	581	1.47
PPP2R2D	1.04632	1.47125	1	TATCGACAATACAATTAAAATGTG	1.05	16673	0.0149	583	1.47
NLRX1	1.04306	1.46976	1	CCCAAAGTTCAACGAAATGAAATA	1.04	16671	0.015	585	1.47
RAI1	1.04272	1.46902	1	GACGCAACCAAAGTCATCCTTGGT	1.04	16670	0.015	586	1.47
MSN	1.03994	1.46828	1	AATCCAATAAAGGAAATGGTGGTA	1.04	16669	0.015	587	1.47
LUC7L2	1.03889	1.46754	1	TCCGGGGCCGATTCGTTAGCTGAC	1.04	16668	0.015	588	1.47
TBC1D2B	1.03786	1.4668	1	ATCCATATACTTACAGTTGACGCA	1.04	16667	0.0151	589	1.47
RFX4	1.03731	1.46606	1	CATTCTGCACATTGTCCCCACCCC	1.04	16666	0.0151	590	1.47
SLA	1.03635	1.46459	1	TCGCTGATGCGTAGGCGGACCCCC	1.04	16664	0.0151	592	1.46
ENTPD5	1.0351	1.4624	1	CTGATAGGACTATTAAGCTCCGCA	1.04	16661	0.0152	595	1.46
FAM19A4	1.03309	1.46094	1	GGTCCCTAGTCCCCTATCTTCAAG	1.03	16659	0.0153	597	1.46
DIP2C	1.03254	1.30594	2	GGCGACATTTAAACTATAATCTTA;TCACAAACTTACCCTGTAGTGGTG	0.0;2.07	9857;17133	3.10E-01;6.16E-03	123;7170	1.85E+00;7.63E-01
TFDP2	1.03233	1.46021	1	ATCACGGCATTTAAGGAGTGGGGT	1.03	16658	0.0153	598	1.46
FAM126A	1.03204	1.45949	1	CCGTAGCTAACTGCAGGACGGTTG	1.03	16657	0.0153	599	1.46
MAFB	1.0297	1.4566	1	CCCACGGCCATCGGGTTACAAACA	1.03	16653	0.0154	603	1.46
LRWD1	1.02965	1.45588	1	TTAGAGAAAGGGAATACCTCACTG	1.03	16652	0.0154	604	1.46
ACSL3	1.02824	1.45373	1	CTGACTCCCATGGCAATGATCAGT	1.03	16649	0.0155	607	1.45
CFB	1.02733	1.4523	1	CACCGGTTGATATCGTATCAAGCC	1.03	16647	0.0156	609	1.45
IRF5	1.02548	1.45159	1	AACCTGCAGTACTTAAGACTTAGG	1.03	16646	0.0156	610	1.45
Myt1	1.02412	1.44945	1	TGTATTTATACTCCTTCTGAGAAT	1.02	16643	0.0157	613	1.45
EPB41L1	1.02382	1.20748	2	CGCAGGTTGCACAGAATGCTCGGT;TATGTAAATCCTCTGCTGACGAAA	-0.16;2.21	7083;17160	3.15E-01;4.80E-03	96;10173	1.96E+00;4.59E-01
TPD52L1	1.02173	1.44804	1	GATCTATAGATACCTGTTGATCTT	1.02	16641	0.0157	615	1.45
PAX7	1.02071	1.44663	1	TTGATGCCCTACTATAACCCTTAC	1.02	16639	0.0158	617	1.45
CCDC32	1.02054	1.44593	1	GAACGGCCGGACAGTTGTGGCTTT	1.02	16638	0.0158	618	1.45
UCKL1	1.02052	1.44522	1	TCTGGCGGTCCCACGAATTCTCCA	1.02	16637	0.0158	619	1.45
FUT1	1.02015	1.44452	1	TTATTCCCACGCAACGGGATCTTC	1.02	16636	0.0159	620	1.44
LEPROTL1	1.01771	1.44312	1	CGACTCAAGTTCCCATTTCTGTAA	1.02	16634	0.0159	622	1.44
GLYR1	1.01698	1.44173	1	CACCAGGACAGGTCCAATTAGTTT	1.02	16632	0.016	624	1.44
ELAVL4	1.01556	1.44103	1	AAACATACCGACTTGACATAGCAG	1.02	16631	0.016	625	1.44
PDE3B	1.01382	1.44034	1	GTTAATAAGAAGTCGGGGCTCCGA	1.01	16630	0.016	626	1.44
XPR1	1.01258	1.28674	2	GGAAATACCGTCAGAAGCAGGCCC;GCCGGCGACGTTAGTGAGACCTCG	0.0;2.03	10092;17130	3.14E-01;6.32E-03	126;7405	1.84E+00;7.35E-01
UBALD1	1.01053	1.43896	1	CATGTTCCCACAAGTCATATATGT	1.01	16628	0.0161	628	1.44
PTGES3L-AARSD1	1.00939	1.43826	1	ACAGACACAACCAACTTTGAGGAA	1.01	16627	0.0161	629	1.44
LRCH2	1.00797	1.43689	1	CAACAAAGGCGTAACACGGGGACC	1.01	16625	0.0162	631	1.44
ST5	1.00662	1.43551	1	ACAGCCTGGCCCTACACCTATTGT	1.01	16623	0.0162	633	1.44
YAF2	1.00584	1.43483	1	CGGTATTACTATGAGTGCGCAACC	1.01	16622	0.0162	634	1.43
OTX2	1.00476	1.43414	1	TCCGCACGCTCGAAAAAACGTCGT	1	16621	0.0163	635	1.43
SERPINH1	1.00453	1.43346	1	CTTTATCTCGCTAAGGAGCAGCAA	1	16620	0.0163	636	1.43
SIK2	1.0024	1.99703	3	ATCTTATCATTACAAAACACTGAC;CATACTACTGGGATGTCGTAAAGT;CTAAGCAGGACAGCTGATGCTCGG	0.35;0.78;1.87	14447;16276;17104	1.18E+00;8.20E-01;1.15E-02	152;980;2809	2.37E+00;2.04E+00;1.59E+00
ZBTB26	1.00235	1.43209	1	GGAGCCGGTTCTAATCGTCATGGT	1	16618	0.0163	638	1.43
VENTX	1.00136	1.43073	1	TCACAACACCTCTTCTCGCCAACG	1	16616	0.0164	640	1.43
CLIP3	1.0005	1.42938	1	GTACACACCTCTCGCAGCGCTAGG	1	16614	0.0164	642	1.43
SIRPA	0.999679	1.42803	1	AACCCCGAAGTTTGTATTGGCTTT	1	16612	0.0165	644	1.43
OLIG3	0.998461	1.42668	1	CTGTGGAGCGCACAGGACGGCGCC	1	16610	0.0165	646	1.43
PKD2L1	0.996954	1.42601	1	GCTTTTTACAGAAGAATATCGCAT	1	16609	0.0166	647	1.43
TNFRSF1A	0.996039	2.49964	3	TATAGGGACCACTCGTGACGTACG;TTTAAGCCGTCGCCATTGCCCCCC;GGATAGATCTCTTAAATGATGGGA	0.87;1.04;1.08	16433;16663;16731	2.19E+00;1.02E+00;4.02E-02	525;593;823	3.97E+00;2.47E+00;1.07E+00
HOXB7	0.995468	1.42534	1	AGGGAGCTTCATAGAACTAACTCT	1	16608	0.0166	648	1.43
POU2AF1	0.993344	1.424	1	TCAGGTGTTAGATCCGGCTGGGTT	0.99	16606	0.0166	650	1.42
TCF7L1	0.993268	1.42267	1	GGTCTGTTTCACTGTGTGTTTTTA	0.99	16604	0.0167	652	1.42
CTDSP2	0.989529	1.42067	1	CTTCGTCCACTGCTTACGCTCTCT	0.99	16601	0.0168	655	1.42
ROGDI	0.989212	1.42001	1	CTCGTTACAATCCGGCTCGAGTAC	0.99	16600	0.0168	656	1.42
MADD	0.988556	1.41935	1	TACTATCTTTCACCGCGTTTTGTG	0.99	16599	0.0168	657	1.42
ANKRD20A3	0.988475	1.41803	1	CAATTCCTCTTAAGATTAAATCAT	0.99	16597	0.0169	659	1.42
FAM19A1	0.986764	1.41737	1	TTTTCGCTTCACATCCCCTAGCAG	0.99	16596	0.0169	660	1.42
XBP1	0.985884	1.41606	1	GACGACACCCCTTCCACCAATGGT	0.99	16594	0.017	662	1.42
SGSH	0.985657	1.4154	1	TCGGGATGGATTTGAGCCAAAACA	0.99	16593	0.017	663	1.42
TM9SF1	0.984013	1.41475	1	CAGCCCGCCGCGTTCTTTCCGTTT	0.98	16592	0.017	664	1.41
AXL	0.983798	1.63884	3	TTACCACTATACTGGCTATAGAAC;GTACGCGAAGCTCCCAGGAGAAGC;CTCCGAAGCTAATTCATGGTAGCA	0.03;0.67;2.25	10636;16032;17167	7.36E-01;5.65E-01;6.66E-03	89;1224;6620	1.85E+00;1.81E+00;1.25E+00
BRD2	0.983231	1.41409	1	TTCTCATGCTTAGATCCGTCTCCC	0.98	16591	0.017	665	1.41
MFAP4	0.983178	1.41344	1	ATAGTACTCACGTATTTCCTGATG	0.98	16590	0.0171	666	1.41
C10orf67	0.982815	1.41214	1	ATCGTGGTGGTCAGCATTATGGTG	0.98	16588	0.0171	668	1.41
POGK	0.982703	1.41149	1	AATCGAGTCAGAACACCTCGGCGC	0.98	16587	0.0171	669	1.41
JAG1	0.98261	1.41084	1	ATGACGATGTCCACACCGCAAACT	0.98	16586	0.0172	670	1.41
DOLK	0.981763	1.41019	1	TTTCCTCTAGTCGCCCACACATAT	0.98	16585	0.0172	671	1.41
NR2E1	0.980502	1.93769	3	TAACCCGGGTCGACAGGCTACGGG;TGCAAATTCCCTTCGAAATACTCG;ATCGATACCACTCCTTATAGAACA	0.25;0.96;1.73	13511;16556;17069	9.56E-01;9.51E-01;1.41E-02	187;700;3745	2.33E+00;1.99E+00;1.50E+00
GCM1	0.979557	1.40826	1	ATTCGAGTTTATCTAAGTTACTTA	0.98	16582	0.0173	674	1.41
WDR41	0.97746	1.40761	1	AATACCTCGCAAGCCACCGTGAGT	0.98	16581	0.0173	675	1.41
PKN1	0.976289	1.8814	2	CGCACAAGAAGGTCTTGTTCACCG;CTATGATATAATGGTCTGGCCCTG	0.75;1.21	16214;16837	9.45E-01;2.13E-02	419;1042	2.44E+00;1.32E+00
HOXA9	0.974962	1.40505	1	ATCTTACCGGCATGCCGCGCACTA	0.97	16577	0.0174	679	1.41
UBE4A	0.974645	1.40441	1	GGCAGAATCTGCAACGCAGCTGTA	0.97	16576	0.0174	680	1.4
C6orf118	0.973938	1.40249	1	TGGCGCCGGTATGTAAAGCTGCCC	0.97	16573	0.0175	683	1.4
CCNB1IP1	0.973917	1.40186	1	CCCCGGAGCACAATCGGACATCAC	0.97	16572	0.0175	684	1.4
CT45A10	0.971623	1.3987	1	TATCGTAATACATCCCGTTGCTTT	0.97	16567	0.0177	689	1.4
HS3ST5	0.970021	1.39744	1	CGCACCCCTGTGATTACCAATCCT	0.97	16565	0.0177	691	1.4
IKZF3	0.969142	1.39618	1	GGATACATCCTATAATGTGCATTA	0.97	16563	0.0178	693	1.4
CYP3A4	0.968437	1.39556	1	ATCTATTATTTATGACGGCGACCT	0.97	16562	0.0178	694	1.4
FMR1NB	0.968239	1.39493	1	ACGCCTCCTAGGGAGCTCCTGGCG	0.97	16561	0.0178	695	1.39
ACADS	0.965549	1.39431	1	CCCCACATGGCGCCATGTGGGGGC	0.97	16560	0.0179	696	1.39
GALNT2	0.964046	1.39368	1	TACACAGCTGCCGTAAATGCAGAT	0.96	16559	0.0179	697	1.39
CKAP4	0.962131	1.3912	1	ACGAAGACCGATTTCTCGTACGCG	0.96	16555	0.018	701	1.39
WNK4	0.960383	1.66303	2	TCCGATTATTTCCCTTACGATCAA;AGGCTACCCCTGATCACTCTATTA	0.47;1.45	15190;16967	6.76E-01;1.46E-02	289;2066	1.84E+00;1.48E+00
PPP1R12A	0.959982	1.39058	1	ATCGCGCAGATCGTGGAATATTAG	0.96	16554	0.018	702	1.39
CAP1	0.959963	1.38996	1	TGAGGTAACATTATCGGCACGAAG	0.96	16553	0.018	703	1.39
C1orf210	0.957823	1.38688	1	CAAAAGTAGTTTCGTAATGAATAT	0.96	16548	0.0182	708	1.39
DLK1	0.957439	1.38627	1	AGCACTCAGAAACATCAACCTCAC	0.96	16547	0.0182	709	1.39
NCS1	0.953954	1.38505	1	TAAAGTTAATAGTGATTTCTTATA	0.95	16545	0.0182	711	1.39
IGF1R	0.953402	1.69849	4	GGGCACACGGTCTCTGTGCCATAC;CCGATGCCTGTCGCCGTCTGGTGA;AAAATCAGCCCATACACAGGGTTC;TCACACATTATGCGGGCCCCCCCC	-0.11;0.22;1.19;2.5	7905;13198;16827;17198	1.04E+00;7.12E-01;5.35E-01;5.75E-03	58;429;4058;9351	2.45E+00;1.88E+00;1.40E+00;1.06E+00
UBLCP1	0.953091	1.38443	1	TTAACGTATTATTTTTGTATAGAA	0.95	16544	0.0183	712	1.38
FAM212A	0.952583	1.38322	1	ACCAGTGTATTGGCTACTAATCAA	0.95	16542	0.0183	714	1.38
DPYSL5	0.952274	1.38261	1	TTACCCTCATTTCCATAGGCGGGG	0.95	16541	0.0184	715	1.38
NKX2-3	0.951716	1.382	1	TACGTTAACGGAGCGTAGATCCGA	0.95	16540	0.0184	716	1.38
ZNF680	0.951493	1.3814	1	AAAAATGGGCGCTCTGAGACACAC	0.95	16539	0.0184	717	1.38
MMRN1	0.948918	1.38079	1	ATCTCATCCTGATGGAGTCTTGTA	0.95	16538	0.0184	718	1.38
JADE3	0.948479	1.38019	1	GGGCCCACGGTCCAATCTCCTTTG	0.95	16537	0.0185	719	1.38
RAD17	0.946585	1.37958	1	CGCTTTGCAACTCACTAGCGCACA	0.95	16536	0.0185	720	1.38
CAPN9	0.944224	1.37898	1	AAACCTGTAGTTTTCCCTACCCAA	0.94	16535	0.0185	721	1.38
PRRT3	0.943966	1.37838	1	CTTTAGATGTTCGCCTATAATCCG	0.94	16534	0.0185	722	1.38
GPC1	0.943946	1.37778	1	ACCCCCAGATGCGGTCCAGGCGCT	0.94	16533	0.0186	723	1.38
PHF8	0.942647	1.37718	1	ATATTTCACCATCGGTATTGCCGT	0.94	16532	0.0186	724	1.38
BANK1	0.941547	1.37658	1	CCTGCTTCTCAGTGTTAGTCTTGC	0.94	16531	0.0186	725	1.38
SMARCAL1	0.936935	1.37538	1	TTGAGTTTAACAAAGCCTCTCTTT	0.94	16529	0.0187	727	1.38
SPSB4	0.935024	1.37419	1	CGTATTGACCCGGATTCTCATTTA	0.94	16527	0.0187	729	1.37
COX7C	0.934937	1.37359	1	ACCAAAAATGGCAACCAATCTTTT	0.93	16526	0.0187	730	1.37
E2F8	0.934469	1.38608	2	CTTCGTTCACACTCTTCTAATGAC;CGCAAATGTGTGCATCGCACGTCT	0.16;1.71	12462;17065	3.97E-01;9.62E-03	191;4794	1.66E+00;1.11E+00
TRIM16	0.933642	1.37122	1	CCTTCCGTGGACGAAAAGTAGCCG	0.93	16522	0.0189	734	1.37
PELO	0.932142	1.37063	1	CTAACCAATAGCTGTCCCTCGACA	0.93	16521	0.0189	735	1.37
RABGGTB	0.931852	1.37004	1	GCTTAATCACGATCCCCAGTTCGC	0.93	16520	0.0189	736	1.37
DSG4	0.93157	1.36945	1	AGCAGGATATCAAAACGATCCATC	0.93	16519	0.0189	737	1.37
ZNF791	0.931515	1.36886	1	TATTCAACTATACCGACCTTGGTG	0.93	16518	0.019	738	1.37
HOXD4	0.93114	1.36827	1	CGGTACTGCTATATAAGCTATTTT	0.93	16517	0.019	739	1.37
TMED4	0.930571	1.3671	1	ACAGCACTAGCAGGAACCTGGACT	0.93	16515	0.019	741	1.37
SARDH	0.93041	1.36593	1	ATGTTTCTAACCAGAGTCAGCAGC	0.93	16513	0.0191	743	1.37
RPGRIP1	0.928474	1.36476	1	ACGTCGAGAGTCACTGAATCCTCA	0.93	16511	0.0191	745	1.36
HPS1	0.928212	1.36418	1	AAGCTAGGACAAGGATACTCGCAC	0.93	16510	0.0192	746	1.36
TRAPPC8	0.927293	1.36359	1	TTGCTATCCGGCCTCTAAAATGGG	0.93	16509	0.0192	747	1.36
TMEM179B	0.92719	1.36301	1	CCATTTTTTAGAGCTGGCGTGATC	0.93	16508	0.0192	748	1.36
LRRC49	0.927139	1.36243	1	ACTCCCAGGACAATCGTCTAACCC	0.93	16507	0.0192	749	1.36
ACSBG1	0.92703	1.50896	3	GGCCCAGGGAAACAACGAGGCACC;GCCGTTAGCATGGAGTTATCGAAG;CGCCCACATCTTCGGCGATACCAG	-0.14;0.81;2.11	7371;16335;17142	8.44E-01;3.76E-01;8.56E-03	114;921;9885	2.09E+00;1.71E+00;7.26E-01
GBP1	0.926525	1.36185	1	CCGTTGTCGCAGGTAGGATGGTGT	0.93	16506	0.0193	750	1.36
ZBTB48	0.924595	1.36128	1	TGTTAGCAAACGTAGTAAAAAGTC	0.92	16505	0.0193	751	1.36
CCER1	0.92053	1.3607	1	GACTCCTCCCTAGTCACAATCCAC	0.92	16504	0.0193	752	1.36
ZDHHC23	0.920327	1.36012	1	GTCCCGTGACCTCTACTCATAGAG	0.92	16503	0.0194	753	1.36
PGAM2	0.919034	1.35897	1	AAATACACTACGATAGGTACTCCG	0.92	16501	0.0194	755	1.36
CD83	0.917182	1.35782	1	TTTCGCTGATCCTACAGGTTGATC	0.92	16499	0.0195	757	1.36
FAM46C	0.916086	1.35725	1	GACTCCGATGACCGGCAACATGAA	0.92	16498	0.0195	758	1.36
ZZZ3	0.915672	1.35667	1	CCCCAAGCTGACCCAAAACTTGAA	0.92	16497	0.0195	759	1.36
DENND6B	0.9146	1.35553	1	CCTCCCTGTAGCTGTAGCCGACGT	0.91	16495	0.0196	761	1.36
KCNH7	0.913996	1.35439	1	TAGAGGCGTACTTAGTCACGGCCG	0.91	16493	0.0196	763	1.35
CPEB1	0.912696	1.65694	2	AACCCGCAACATGCCCGGTGGTCA;CGTCACCCAGTGACCATTACTCCA	0.5;1.33	15354;16904	7.08E-01;1.79E-02	352;1902	1.92E+00;1.40E+00
KIAA1524	0.912463	1.35382	1	CCTGCCATGCGCGAGAAATGGTCA	0.91	16492	0.0196	764	1.35
HJURP	0.911139	1.35212	1	CTTTGAGGAACCTTACTGTCCGGT	0.91	16489	0.0197	767	1.35
MRPL15	0.910611	1.35155	1	AGGCTTGGTTGGGGGGTGATAACA	0.91	16488	0.0197	768	1.35
FEZF1	0.909877	1.35042	1	CGATGATCCCGGCTTGTGCGTGAG	0.91	16486	0.0198	770	1.35
TAS2R4	0.907706	1.18639	2	AACCCAGCTGCAATCGTCTAAATG;CTCTCAGACAGACAGTGATTAGGC	-0.06;1.88	8699;17106	3.01E-01;7.53E-03	150;8557	1.76E+00;6.09E-01
ZNF366	0.907231	1.34986	1	CTGTCGATAAGCGCGGCATGAACC	0.91	16485	0.0198	771	1.35
PHACTR3	0.907	1.34874	1	CACGTGACTTTCCAAGATCCGTTG	0.91	16483	0.0199	773	1.35
APOE	0.904577	1.34761	1	CCGCTGGAATAGTACATGGGCTAG	0.9	16481	0.0199	775	1.35
OR6K6	0.903667	1.34649	1	TGAAAATCGTAACACAATCGCCGA	0.9	16479	0.02	777	1.35
HIST1H2BG	0.900466	1.34538	1	TGCACGGGACGCACCAAATGACCA	0.9	16477	0.02	779	1.35
RNF8	0.89629	1.34426	1	CCCTCTGAGTGTACCATCTCGAAG	0.9	16475	0.0201	781	1.34
ZNF618	0.894873	1.34371	1	GTACTAGGTTAATTAATCAAATCG	0.89	16474	0.0201	782	1.34
IFNL1	0.892201	1.81451	2	GCGCCTTCCGACTTGAGGTCTCAC;GGGTCTCATGCATTGCCATATTGA	0.76;1.02	16246;16642	9.58E-01;3.14E-02	614;1010	2.47E+00;1.16E+00
BABAM1	0.89164	1.73973	2	AAAATGTACACACCAACGGATATA;TCCCGTTATTCACGATTGGTACCC	0.62;1.17	15854;16811	8.26E-01;2.26E-02	445;1402	2.18E+00;1.30E+00
SPATA6	0.889732	1.34094	1	ATGTTGCTTGATGAAGCCAGGCTC	0.89	16469	0.0202	787	1.34
TMED2	0.887465	1.33984	1	CATCGCAGTGGCCGCTCCATTTTC	0.89	16467	0.0203	789	1.34
MEP1A	0.88719	1.33929	1	TACCGATGTCCTGATGTACACCAT	0.89	16466	0.0203	790	1.34
XLOC_005244	0.886954	1.33874	1	ACGGCTGAGGTGAATAGATCATCT	0.89	16465	0.0204	791	1.34
FEZ1	0.886603	1.33819	1	GCACACGTCCTCGGGAGCTTGCGT	0.89	16464	0.0204	792	1.34
CRYL1	0.886375	1.33764	1	TCAATGCCATAAGGCCAACAGTCC	0.89	16463	0.0204	793	1.34
GPR183	0.881872	1.49657	2	GGGGTTCAGCCTTTAGCCCAACGC;CGTACCAGTCTACACCCGTCGTGG	0.33;1.43	14290;16954	5.46E-01;1.53E-02	302;2966	1.53E+00;1.46E+00
TMPRSS2	0.881841	1.33491	1	TCGTTTCGCATTCAAGCCGCGTGT	0.88	16458	0.0205	798	1.33
EPYC	0.881819	1.33437	1	TGTCGATCGAGATACATGGTCGCC	0.88	16457	0.0206	799	1.33
DNTTIP2	0.881017	1.33274	1	ATATATCGCGCGGGTCGGCCCTTG	0.88	16454	0.0206	802	1.33
PPP3R1	0.879403	1.33112	1	TGCGGCTCATGCCCGGTGATCATA	0.88	16451	0.0207	805	1.33
MECP2	0.878136	1.32789	1	TCGGACATATCGGTAGCCCTTAAC	0.88	16445	0.0209	811	1.33
PGAP3	0.87584	1.32629	1	ACGCATCCCATACATCCGCCCGGC	0.88	16442	0.021	814	1.33
MPC2	0.873524	1.32576	1	AGGCATAGCATCTATGGTGCTTAA	0.87	16441	0.021	815	1.33
ZNF250	0.87191	1.32522	1	TGAACCCTTGAATGACGCTTCCCC	0.87	16440	0.021	816	1.33
TXNDC5	0.870961	1.32363	1	ATAGGTTCCCGGATTGCGTTTCCT	0.87	16437	0.0211	819	1.32
PIK3CA	0.870625	3.22112	11	TCTCCTTTCAGTAACGGCTAAGAC;ACAGGGACAGAACAGCACTTAAAA;GTAGCCATTTTATGGGGCTAGTAC;GCCGGTCGAACCGGCGTGGCAGGA;AATCCTATTACCATGTTCGGTAGT;TCAAATGAGTCCCCTTCTTCAGAG;CTATAATCCGGTGTCTTCCTGATA;TCAACACGTATCACATCGAGACAA;CTTTTTGGTTTTAGCATAGAAATC;ATCGATTGCCGCGTTCCGGACGGC;TGCGGTCCCCACATTGGACTAAGA	-0.24;0.0;0.08;0.26;0.42;0.65;1.09;1.23;1.57;1.59;2.93	5819;10198;11389;13546;14883;15969;16737;16848;17014;17020;17223	3.67E+00;3.18E+00;2.83E+00;2.75E+00;2.58E+00;2.21E+00;2.07E+00;2.03E+00;1.22E+00;8.84E-01;8.87E-03	33;236;242;408;519;1287;2373;3710;5867;7318;11437	5.03E+00;4.27E+00;4.06E+00;3.77E+00;3.44E+00;3.40E+00;2.92E+00;2.84E+00;2.04E+00;1.97E+00;1.69E+00
LOC100287896	0.869762	1.32099	1	GTCGCCGGGCCAGAGCTTCTTCTT	0.87	16432	0.0212	824	1.32
NBN	0.868776	1.32046	1	CACTATGAGGAGATTCAAACCTTA	0.87	16431	0.0213	825	1.32
NANOS3	0.865993	1.31888	1	CATCGCTCACGCATCTGCCAAGGT	0.87	16428	0.0213	828	1.32
NO_MATCH_52	0.865382	1.31836	1	AGTCGGTGCAGGAGCGGAATAACC	0.87	16427	0.0214	829	1.32
MSANTD3	0.864161	1.31731	1	ATGTCAATGGGCTATTTGCCCCGG	0.86	16425	0.0214	831	1.32
MADCAM1	0.863132	1.31679	1	AAGAGTGCCTTTTTGACCCTAATC	0.86	16424	0.0214	832	1.32
DUSP22	0.861743	1.05394	3	AGGGGACACCACATGGATCACCAT;CCTTTTCGAACATGATCGATGCCA;CTTAATGCTCTTTTTAATCCTTGT	-0.27;-0.01;2.86	5436;9653;17218	3.83E-01;3.53E-01;2.80E-03	38;7603;11820	2.18E+00;4.93E-01;4.87E-01
ZC3H11A	0.86111	1.31575	1	GACCCAACGGCATACCCTTGCCGA	0.86	16422	0.0215	834	1.32
KIF24	0.860106	1.31419	1	CCATGATCGTCGAGCGAATAGGTC	0.86	16419	0.0216	837	1.31
SNCAIP	0.860003	1.31367	1	GCCCTACCTCTTATGCCTTCTACG	0.86	16418	0.0216	838	1.31
FGFR1	0.857103	1.38008	2	TTTCTCTGAGTTGCTCGTATCGCG;AAGAGGCTTCCCATAGTAATAAAT	0.22;1.49	13195;16981	4.44E-01;1.39E-02	275;4061	1.50E+00;1.26E+00
KIRREL1	0.855629	1.31212	1	TACTTAACGGTGTTCCCTGAATTG	0.86	16415	0.0217	841	1.31
GTF3C5	0.855452	1.31109	1	GGTATCCGCGATAGTTCGACGGTA	0.86	16413	0.0217	843	1.31
DGCR2	0.855367	1.31057	1	TACGGATACCTTGCGCACCCCACG	0.86	16412	0.0218	844	1.31
PPFIA1	0.855021	1.31006	1	GCCTACGAGACGTCTGAGGCGCCA	0.86	16411	0.0218	845	1.31
BRPF3	0.854604	1.30903	1	TGTTCACGTTGGCAGACCGGAAGA	0.85	16409	0.0218	847	1.31
CRAMP1	0.853065	1.3075	1	TGTGTAATGTGCCTTCTCCATTAA	0.85	16406	0.0219	850	1.31
PAIP1	0.852895	1.30699	1	ACGGAGAACTCGCACTCCCTGGTC	0.85	16405	0.0219	851	1.31
NACC1	0.852819	1.30648	1	TTGCCTTCCTCCCGTCTACTTCGA	0.85	16404	0.022	852	1.31
KLHL40	0.852696	1.30597	1	GAGTGAGGAAACGTTCCCTTGTCG	0.85	16403	0.022	853	1.31
TMEM246	0.851876	1.30495	1	TCGTTTCTTTTATGTTATAGGCAA	0.85	16401	0.022	855	1.3
KCNA6	0.851279	1.30444	1	TTTCCGCGAACTCTCCGGGCACGC	0.85	16400	0.0221	856	1.3
XKR3	0.850686	1.30393	1	ACCTCGACATTACTACAGGGGTTC	0.85	16399	0.0221	857	1.3
ARHGAP8	0.849142	1.74442	2	TGCTCAGTAATGGCGAGCAGCACT;AATTCTTTGTGAAACAGAGTACAT	0.7;1.0	16090;16619	9.00E-01;3.26E-02	637;1166	2.34E+00;1.15E+00
GPR62	0.849085	1.80411	2	AATTTGCTACGGGTGTCTATATTT;ATGTAGGTACTAACGAGTACCGGT	0.82;0.88	16351;16444	1.00E+00;4.18E-02	812;905	2.56E+00;1.05E+00
MAST3	0.848926	1.40379	2	ATCCCACGGCATTCTGCCTCAGCT;TTTCATTAGAAACCTGAATTGTAC	0.26;1.44	13535;16962	4.71E-01;1.49E-02	294;3721	1.47E+00;1.33E+00
JAKMIP2	0.847961	1.30191	1	TGGACTTACAACCAGCCCTACCCT	0.85	16395	0.0222	861	1.3
SLC38A7	0.846974	1.30141	1	CTGATCCGCTGCAACAGCATCTCA	0.85	16394	0.0222	862	1.3
ZFP14	0.845332	1.3004	1	CTTGATTTTTTATTAATGTTTTTG	0.85	16392	0.0223	864	1.3
RGSL1	0.845031	1.2999	1	CACCGTCATCACTCAATCAATTTC	0.85	16391	0.0223	865	1.3
CRX	0.841218	1.2994	1	CCTTTGATAAACTAGAGTCACTCA	0.84	16390	0.0223	866	1.3
TCF25	0.841094	1.59148	3	GTTACGCTAACCGCTGATAGGTTA;ACTATAGATACTGAGGTTACATCT;TCCCCGAGCTATACTTCTTACAAT	-0.19;1.27;1.44	6585;16874;16961	1.20E+00;3.59E-01;2.24E-02	295;382;10671	2.84E+00;1.30E+00;6.26E-01
OTX1	0.840965	1.2989	1	GTAGATCGGTAGTCGGGCTAACAC	0.84	16389	0.0224	867	1.3
NRP2	0.840385	1.08164	2	CGAGGCGTACGCATAGCAACATTA;AGGTAGGCTCTCAACGCTGCCTCA	-0.2;1.88	6329;17107	3.33E-01;7.48E-03	149;10927	1.77E+00;3.97E-01
FEM1C	0.839575	1.2974	1	GATTTAAATATAACCTCCTATAAC	0.84	16386	0.0224	870	1.3
APLP1	0.838911	1.2964	1	TTACAGTAATTTAGGATCGCCCAT	0.84	16384	0.0225	872	1.3
RSRC2	0.838631	1.2959	1	ACACCATGAACCACCTGATCTCCA	0.84	16383	0.0225	873	1.3
CBLB	0.838196	1.29392	1	CTGAATGTTGTTTTAGAGTTACGA	0.84	16379	0.0226	877	1.29
ZNF778	0.83795	1.29342	1	AGCCCATATCAGCAGACAGGATTA	0.84	16378	0.0227	878	1.29
DIRAS3	0.837027	1.57032	2	TTCACAATGCTTCGAGCTGGACAA;GCCCCTTCGACGGGATTGTACTGA	0.45;1.22	15101;16846	6.61E-01;2.08E-02	410;2155	1.81E+00;1.33E+00
ABI3	0.834584	1.29095	1	CTTTCGGGCTCTAAGTAGCAATAT	0.83	16373	0.0228	883	1.29
PSMA4	0.834392	1.63638	2	TAAAAGTTCTACCTTCCAATCATC;ATGCATGCAACCACAACGACCAAA	0.54;1.13	15552;16770	7.50E-01;2.48E-02	486;1704	2.01E+00;1.26E+00
RRM1	0.834375	1.29046	1	CCGAACCCCTCTTCAGATAGATTT	0.83	16372	0.0228	884	1.29
NO_MATCH_256	0.83397	1.28997	1	TTACAGGATCCAAGCCTGGTCCAT	0.83	16371	0.0228	885	1.29
DDOST	0.832562	1.28948	1	ACCAACACTTTAAGAAACATTCGC	0.83	16370	0.0229	886	1.29
TGIF2LX	0.830852	1.28752	1	TCATTTGGGGGTAACTGACTCCAT	0.83	16366	0.023	890	1.29
TMEM132A	0.829255	1.28704	1	GTTCCAACTGGCTGAATCTGTTTA	0.83	16365	0.023	891	1.29
ZIC3	0.829095	1.28655	1	TCATAACCGATCAATACGCCCTCA	0.83	16364	0.023	892	1.29
HOXD10	0.828639	1.28606	1	CAACTCATGCGGCCACGATTCAGC	0.83	16363	0.0231	893	1.29
MEIS2	0.828187	1.68657	2	ACACACCCAATCGGACACGTGCAG;ACTGCGGCTGATCAGATCCCCAGG	0.62;1.04	15875;16665	8.32E-01;3.02E-02	591;1381	2.19E+00;1.18E+00
UGT1A9	0.827535	1.28558	1	AAATCATCCCCTACTGAATCTAAA	0.83	16362	0.0231	894	1.29
KCNJ1	0.824726	1.28461	1	CAGCTTGAACAGCCCGGGCCTTGT	0.82	16360	0.0231	896	1.28
IFI16	0.824596	1.28412	1	TTCGTATGTTCCAAAAAACCTTCT	0.82	16359	0.0232	897	1.28
GTF3C3	0.824485	1.28364	1	AGGTACATCTTCAATGTTATGACG	0.82	16358	0.0232	898	1.28
VN1R2	0.824416	1.28316	1	GTAACCCACCATATGGGCGAGACG	0.82	16357	0.0232	899	1.28
GORAB	0.824133	1.28267	1	CACACTCTGTCTCAGTGTGCGACG	0.82	16356	0.0232	900	1.28
NTS	0.82308	1.28219	1	TTATCTCGGATCAATCTTAACGGT	0.82	16355	0.0233	901	1.28
MRPL39	0.821969	1.28075	1	TCATCGATATATTGTGACTATTAG	0.82	16352	0.0233	904	1.28
CDC23	0.819894	1.27979	1	GGAGCCGGAATAGTGATAGACCCG	0.82	16350	0.0234	906	1.28
HSP90AA1	0.819539	2.01606	3	TGGTCTACGAGAATGCGCTCGCGA;TCTCCCACCTAGTGTCGCATCTTA;TTTCTCGGTTCTGGTCGACCCTAT	0.44;0.99;1.03	15003;16603;16654	1.35E+00;9.79E-01;4.62E-02	602;653;2253	2.65E+00;2.38E+00;1.01E+00
CANT1	0.819448	1.27931	1	TTGTTCAGACTTGGCTACCCCAAC	0.82	16349	0.0234	907	1.28
DRAXIN	0.817695	1.27787	1	AACGGTTATATGCTTTTATTTTGA	0.82	16346	0.0235	910	1.28
DENND2D	0.817271	1.2774	1	CTACGATTTATAGTCTTTGTGACC	0.82	16345	0.0235	911	1.28
NO_MATCH_11	0.81686	1.27692	1	AACTCGTCCGCCTGCCCAGTTTTT	0.82	16344	0.0236	912	1.28
CASD1	0.815399	1.27597	1	TTTTGACAAAGTAGCTATTCAATA	0.82	16342	0.0236	914	1.28
SUGP2	0.814389	1.27502	1	TGGCATAAAACTGAAAAGAGTGAG	0.81	16340	0.0237	916	1.28
SPECC1L	0.813701	1.27407	1	AGTGTACCACCTCGAAGCACATGT	0.81	16338	0.0237	918	1.27
CHAT	0.812754	1.2736	1	TTACACGATAACCCCGACATACGC	0.81	16337	0.0237	919	1.27
TMEM185B	0.812344	1.27313	1	TATGCATTGACCTGAGATATCGAT	0.81	16336	0.0238	920	1.27
WARS2-IT1	0.810696	1.27171	1	CAAGCGTCTCATAAAATGGGCATG	0.81	16333	0.0238	923	1.27
HNRNPH2	0.810052	1.41984	2	CCGTTCTATAATTCCGAATGATCA;GCGAACACAAGTCAAGATGTATTC	0.3;1.32	14009;16896	5.15E-01;1.83E-02	360;3247	1.45E+00;1.39E+00
FSTL1	0.80958	1.2703	1	GATGAGCTTCCTTTAGACCCCTGA	0.81	16330	0.0239	926	1.27
BDNF	0.809574	1.26984	1	TTAGCTCCGTGCCGCGATATGAAA	0.81	16329	0.024	927	1.27
UBE3A	0.809509	1.26937	1	TACAGATGGAACTAACACCTAAGA	0.81	16328	0.024	928	1.27
TLE6	0.809473	1.2689	1	ACGTAGGTACAGTGAATGAACTGC	0.81	16327	0.024	929	1.27
GLDC	0.809244	1.26843	1	AGCTGTTTTCGAAGCGAGCATGCA	0.81	16326	0.024	930	1.27
TCF4	0.808892	1.90267	4	ACGCAAGGCACAAAAGCACTCACT;GCCATGAGCTAGGTAGAGGATTAG;GACTCGGAGTCTTCTAGGCAACCT;GACCCCTACTCCGCTAGGAGTACC	-0.36;0.89;1.19;1.52	4227;16468;16822;16995	1.94E+00;1.03E+00;3.75E-01;2.64E-02	261;434;788;13029	3.44E+00;2.44E+00;1.24E+00;4.88E-01
CENPQ	0.808491	1.26797	1	AAGCTTAGTAGATCCATACAACAT	0.81	16325	0.0241	931	1.27
SLC9A6	0.807974	1.26703	1	AAGAGACCTCTCTCATGGTACATT	0.81	16323	0.0241	933	1.27
EMP1	0.807233	1.2661	1	AATGGAGCTCACCCAATCACCGTA	0.81	16321	0.0242	935	1.27
GPR108	0.806596	1.30609	3	GATGTGCGTAGGTGATAATACTGC;GCGGACTGTGCAATCGCTATCTGA;ACACCGGCGAACAAGATTCGATAC	0.0;0.28;2.14	10229;13760;17150	5.30E-01;4.13E-01;7.95E-03	106;3496;7027	1.74E+00;1.17E+00;1.01E+00
LINC00852	0.806567	1.26471	1	CAGTCTTAGCGTGCGCAGCCGCGG	0.81	16318	0.0242	938	1.26
GMDS	0.805751	1.26425	1	TTGCGCCTTAATCATCCCAAACTA	0.81	16317	0.0243	939	1.26
RPA4	0.805268	1.26379	1	TGTACTCGCCCTGCGTCCTGCCTC	0.81	16316	0.0243	940	1.26
ALKBH7	0.805084	1.26286	1	GTGATGGCCTCTGGACTTCGCGCC	0.81	16314	0.0244	942	1.26
STX4	0.803511	1.2624	1	TGGATCGATTACAAGTCCCTTCCA	0.8	16313	0.0244	943	1.26
OR7C1	0.803373	1.26194	1	CCTAATGGATTACCTGCCGGGCGT	0.8	16312	0.0244	944	1.26
SLC52A3	0.803131	1.26148	1	CGTGAAGCCACTTTAAACCCACAC	0.8	16311	0.0244	945	1.26
IFNAR1	0.802253	1.26102	1	TGTGTATGTTCATTTATAATCTGT	0.8	16310	0.0245	946	1.26
DBF4	0.801213	1.26056	1	TTAAATCCACCGCCAAGTAAGTGC	0.8	16309	0.0245	947	1.26
BBS1	0.800099	1.25965	1	AGATGGATAATGGTTTCCAGCACT	0.8	16307	0.0245	949	1.26
ARL8A	0.799859	1.25919	1	AGGCGAGGTAAGTCATCTGCTATG	0.8	16306	0.0246	950	1.26
POLR3E	0.799586	1.25873	1	ACGGACAGCCTAACCAATATCATT	0.8	16305	0.0246	951	1.26
TTPAL	0.799112	1.25828	1	CAATTCCTTCCACCCTTGCTGATA	0.8	16304	0.0246	952	1.26
WAPL	0.799019	1.25737	1	GGACGTTGCCGCAGGCCATCTAAC	0.8	16302	0.0247	954	1.26
RER1	0.798989	1.25691	1	ACATATCCGAGACCTATTTGAATG	0.8	16301	0.0247	955	1.26
NIPAL1	0.79832	1.25646	1	TCTTCTAGGCAGACCGGGCCGCCA	0.8	16300	0.0247	956	1.26
DHTKD1	0.797841	1.25555	1	TCCTCGCCACGACCCTTGTACTGG	0.8	16298	0.0248	958	1.26
ALDH18A1	0.797121	1.59223	2	AGCACTCTCGGTAAAAATCCACGC;ACAGTCCCGTAAACGATTCTAGGC	0.52;1.07	15470;16712	7.32E-01;2.78E-02	544;1786	1.97E+00;1.21E+00
GRIN2A	0.796944	1.16093	2	CCTTCACAAATCATTCCAAACCGG;TAGTGGACTAGGTAGTCAATGGTC	0.0;1.59	10158;17023	3.15E-01;1.18E-02	233;7298	1.57E+00;7.47E-01
STX17	0.796791	1.25374	1	TCGGGCTATCTAAAGCACTCATGG	0.8	16294	0.0249	962	1.25
NTRK3	0.795271	1.79222	6	TATCGCCAAACGCTGCGCAATAAT;AAAGTCTCTCTGTCTGGGCCCTCG;TCCTAGCAGCACTATGGTACACGG;CACGGAAAAAGCCGCCAGTGATGG;TCGATGGTACGGTTACAATCTGAG;CCGAAACTCTCCGAGAGGCGTCAT	-0.35;-0.22;0.24;1.14;1.79;2.17	4386;6081;13373;16784;17082;17156	2.00E+00;1.24E+00;9.75E-01;4.85E-01;4.54E-01;1.50E-02	100;174;472;3883;11175;12870	3.43E+00;2.84E+00;1.64E+00;1.47E+00;7.64E-01;6.18E-01
NENF	0.794508	1.25194	1	ACTCAACCGCTCCGCTATAGCCCC	0.79	16290	0.025	966	1.25
MFF	0.793676	1.25104	1	ACCCCCATCCAACTTCCGGATCTA	0.79	16288	0.025	968	1.25
ZNF613	0.793139	1.25059	1	TGAAGCTCAGGAGTTCTCAGATTT	0.79	16287	0.0251	969	1.25
ZNF678	0.79152	1.51362	2	AAGCCTAAAGAACCTTCAAATTCC;TACAGTTTACTCATAATTACGAAT	0.42;1.16	14922;16801	6.31E-01;2.32E-02	455;2334	1.74E+00;1.29E+00
LTV1	0.790429	1.24925	1	TCAGGCACCCGGTCTACTCCGGAA	0.79	16284	0.0252	972	1.25
PLLP	0.78943	1.24836	1	TCGAATAAAACCCTCCCTTTAACC	0.79	16282	0.0252	974	1.25
SH3D19	0.78839	1.24791	1	TCAATAGCTGAGAGTGAGCAAACA	0.79	16281	0.0252	975	1.25
NO_MATCH_196	0.787174	1.24702	1	GTTGACGCCGTAAGCGGTTGCATG	0.79	16279	0.0253	977	1.25
ZSCAN9	0.782116	1.24525	1	CTGTGTTAGGACGTTTGTCAGCAT	0.78	16275	0.0254	981	1.25
XXYLT1	0.781176	1.2448	1	CCGTACAGCATCACTATAATTTTG	0.78	16274	0.0254	982	1.24
RAP1A	0.780784	1.24436	1	TGTTACCAGGTTATACAGAGCGCG	0.78	16273	0.0254	983	1.24
RSPH4A	0.780763	1.24392	1	TTGCCTTCCTCTAGGAATTCCGAA	0.78	16272	0.0255	984	1.24
IRAK1	0.780569	1.54912	5	TCACTGGGCAATGCCACGACGAAC;GCTCGCGGTGCTCTGCTTGCCGTG;CACCTTAGGGTACTTGCCGCTGTA;TGCCAGATTATATCCTCATCCTCG;TGTCAATGGTAATAGGAATCCGTG	-0.45;0.14;0.25;1.62;2.35	3386;12283;13489;17031;17182	1.21E+00;9.16E-01;6.43E-01;3.88E-01;9.21E-03	74;225;3767;4973;13870	2.79E+00;1.68E+00;1.61E+00;1.20E+00;4.74E-01
ADH6	0.780352	1.2426	1	TTATTAGGCTATTGAAGAAAGCCT	0.78	16269	0.0256	987	1.24
RIT2	0.779413	1.24216	1	TTATGTAATCTCTGGTTCAGTATA	0.78	16268	0.0256	988	1.24
SERTAD4	0.779068	1.24172	1	CGGATCATAGTTGCTGAAGCTAAG	0.78	16267	0.0256	989	1.24
ZNF577	0.77802	1.24128	1	ACAATCTGAACATGTGTTTCTGTC	0.78	16266	0.0256	990	1.24
PCDHGA9	0.777126	1.24084	1	CACGGGCCCGTCCGTGATTTCTTT	0.78	16265	0.0257	991	1.24
ARPC4-TTLL3	0.774868	1.21348	2	TCCTGTGGTGATCTGAGCGCGTCT;CTGGGGCCATCTACCTTAAAATCA	0.07;1.48	11349;16976	3.47E-01;1.42E-02	280;5907	1.50E+00;9.31E-01
MAP2	0.773796	1.23953	1	CGCTTCTGCGATGCTCAGGACAGG	0.77	16262	0.0257	994	1.24
POU5F2	0.77141	1.23909	1	TCTCCAGATTTCTTGGTATAGCAG	0.77	16261	0.0258	995	1.24
NUFIP2	0.770319	1.41755	2	AACAACTTCGGTCCGCAAACACTG;TAAGGCACTTAAGTCACGCAAGTC	0.32;1.22	14200;16844	5.35E-01;2.09E-02	412;3056	1.50E+00;1.33E+00
CLEC18A	0.768751	1.23735	1	GACTAAGCATTGCTCAGGGTACCC	0.77	16257	0.0259	999	1.24
SLC4A1AP	0.768451	1.23691	1	TTTGTATGCTCCGAAGTGTGTTGG	0.77	16256	0.0259	1000	1.24
NF2	0.768087	1.23648	1	AAGGCCGCCAGGCTCCATGAATCA	0.77	16255	0.0259	1001	1.24
ELL3	0.767675	1.23605	1	TCACGACCATACGGCCAATTCGCA	0.77	16254	0.026	1002	1.24
B3GAT3	0.767439	1.23561	1	TAGGCCTCTTTAGTGACAGTGTAT	0.77	16253	0.026	1003	1.24
RBM17	0.766884	1.54847	2	CGACCTCAACTCGATCTCACGAAC;GATAAATCTCCATATCTAGACTGC	0.51;1.03	15381;16650	7.13E-01;3.10E-02	606;1875	1.93E+00;1.17E+00
PKM	0.764791	1.23432	1	AGCCACGCGCCTATAATTAAACAA	0.76	16250	0.0261	1006	1.23
RCAN3	0.764095	1.23389	1	GGAGTACAAGATCACTGTTGCGGC	0.76	16249	0.0261	1007	1.23
DEFB125	0.762811	1.23302	1	GAGACTGTGCCTGGGACAATAATT	0.76	16247	0.0261	1009	1.23
SENP5	0.761309	1.23173	1	GCAGAATGGCCTTGGGGTCATGGG	0.76	16244	0.0262	1012	1.23
TUBB1	0.761253	1.23131	1	CTTACGCATATATGTGCGTCCGTG	0.76	16243	0.0262	1013	1.23
ARFGAP3	0.760752	1.23088	1	AGATATCTTATCCCTGGCAACTAA	0.76	16242	0.0263	1014	1.23
ATL2	0.760381	1.23045	1	TGTGATCACACCCGAAAGTGGTTC	0.76	16241	0.0263	1015	1.23
NONO	0.760176	1.23002	1	CAGCTCGTTGATTAAAGCAGTTTT	0.76	16240	0.0263	1016	1.23
SYNGR4	0.760082	1.22959	1	TACACCAGAAAGAGTGTCAGACTA	0.76	16239	0.0264	1017	1.23
SF1	0.75998	1.22917	1	GGGAACTTCGTCACAAGTTGTAGT	0.76	16238	0.0264	1018	1.23
NUP62CL	0.759046	1.22874	1	GGCTCCCCAAATTTAGCCCTTAAT	0.76	16237	0.0264	1019	1.23
KRT15	0.75862	1.22831	1	GGATGGCCCCTGCCGTTAAATTAC	0.76	16236	0.0264	1020	1.23
PINK1	0.757922	1.66232	2	ACGCACACCTCCTACACTTAAGCT;GCAGACGAGACTTCTACCCATGTA	0.68;0.83	16050;16374	8.86E-01;4.55E-02	882;1206	2.31E+00;1.01E+00
HNRNPR	0.757864	1.22746	1	CACGCCATCGCACTAAAGTCCACA	0.76	16234	0.0265	1022	1.23
CCDC36	0.756126	1.22662	1	CACTCGGGGCCATCTTCTTTTCCG	0.76	16232	0.0265	1024	1.23
ANKRD23	0.752601	1.22492	1	AGATGTTTGCTGATACTGACCGTC	0.75	16228	0.0266	1028	1.22
THUMPD1	0.751489	1.2245	1	TAAGACAACACCCTGAGTAAATTC	0.75	16227	0.0267	1029	1.22
PGM3	0.751366	1.22408	1	CAAGCCTGTGAGCAACCTTCGGAT	0.75	16226	0.0267	1030	1.22
WWP1	0.750538	1.22366	1	CCTTTGAACGACAGGCACATGCAG	0.75	16225	0.0267	1031	1.22
CHRND	0.750089	1.22324	1	ATGGCGCGAATCGAGCTGCTTCAG	0.75	16224	0.0268	1032	1.22
MPLKIP	0.74985	1.22239	1	TGGTTTGTTTAGAGGGCCCACCAG	0.75	16222	0.0268	1034	1.22
JAKMIP1	0.747983	1.22197	1	ACCGATATCTAGACTAGAAGAGAC	0.75	16221	0.0268	1035	1.22
Ddx17	0.747252	1.22072	1	TGCTTTCGGATAGCTTTGAAAAGA	0.75	16218	0.0269	1038	1.22
WDR93	0.746045	1.21946	1	ACGCTTATTTGACACCTTCAGGCG	0.75	16215	0.027	1041	1.22
BTN3A1	0.745202	1.65728	2	GTACGATGCCCACACCGAACAAGC;CATACACTGCGTGGTTCGTCGGTA	0.69;0.8	16086;16292	8.99E-01;4.99E-02	964;1170	2.34E+00;9.77E-01
SLC8B1	0.745135	1.21863	1	AAAAATATTTTTAAAAACTGTATT	0.75	16213	0.0271	1043	1.22
MINK1	0.74482	2.07874	4	GTTAGATCCCATAGCCACAACTTC;TGTTGAACGGGAACAATCATACGG;AGTGTCCGTCGATCTTTACTTGCG;GTACACACAATACATGCGTTGTTC	0.32;0.53;0.8;1.33	14169;15486;16308;16909	1.73E+00;1.29E+00;7.32E-01;3.52E-02	347;948;1770;3087	2.99E+00;2.41E+00;1.79E+00;1.12E+00
DDX1	0.744795	1.2178	1	AAGTGACTTATGCTACTACCCCAA	0.74	16211	0.0271	1045	1.22
Pi4ka	0.744594	1.21738	1	ATTATATGCGTACAATAACACCCC	0.74	16210	0.0271	1046	1.22
SUPV3L1	0.744353	1.21697	1	GACTGTCGCGAGATGACGCACAAT	0.74	16209	0.0272	1047	1.22
TIGAR	0.744015	1.21655	1	CTCATGCATAGGGTTATTTTCCTC	0.74	16208	0.0272	1048	1.22
PGR	0.743529	1.05044	2	CCCATCCGAAAGCAACTAACCCTT;AATAACATCACCCAGGATCTCCCC	-0.12;1.61	7705;17029	3.06E-01;1.15E-02	227;9534	1.59E+00;5.15E-01
REC8	0.743024	1.67775	2	TTCTTCCTATCTGGGATAGATGGC;TCTACCATTGCAGTCGGTAAAGAT	0.72;0.76	16163;16248	9.26E-01;5.22E-02	1008;1093	2.40E+00;9.59E-01
GSTM5	0.742608	1.21573	1	CAGTGATATCGATAATGCGTACCT	0.74	16206	0.0272	1050	1.22
ETV6	0.742304	1.2149	1	CCTCCGCACGACCGATTCAGTGTC	0.74	16204	0.0273	1052	1.21
CNNM4	0.742109	1.21449	1	TTTAATGACTTCTCCACTGCGCGA	0.74	16203	0.0273	1053	1.21
PPP1R3B	0.741184	1.21407	1	ATATCTTGGGGTTTTGTGATTCAC	0.74	16202	0.0273	1054	1.21
DCST1	0.74083	1.21366	1	TCTCAAAGTGACTTAGGCGATCTA	0.74	16201	0.0274	1055	1.21
2020-03-07	0.740351	1.21325	1	ATCGCGTGGAGATTTTCCGCGTAA	0.74	16200	0.0274	1056	1.21
ZNF624	0.740175	1.21284	1	TGCACCTGTGCTAGGCCCACACTC	0.74	16199	0.0274	1057	1.21
KLHL1	0.740173	1.21243	1	GGTCAGGACTTCCGGCACCAGCCA	0.74	16198	0.0275	1058	1.21
GID8	0.739982	1.21202	1	ACATGTTTGACGACCTATCTCTGA	0.74	16197	0.0275	1059	1.21
MLLT10	0.739755	1.21161	1	CCCTTAACTCAAGAATGGTATGTG	0.74	16196	0.0275	1060	1.21
SPTY2D1	0.739621	1.2112	1	AGATTCTCAGCTTCTCGCGACAGT	0.74	16195	0.0275	1061	1.21
PPP2R2B	0.739232	1.21079	1	ACGCTCCCCGTTCAGGGCGGTTCC	0.74	16194	0.0276	1062	1.21
RMDN2	0.738947	1.21038	1	GGCCCTCACCACCCCGAGTGTCTA	0.74	16193	0.0276	1063	1.21
ZNF426	0.738939	1.20997	1	CGCAAACATTCTATCAGCGGACCA	0.74	16192	0.0276	1064	1.21
TMEM185A	0.737791	1.06727	2	CGTTTGGGAGTTTCCAGATCTTGG;TTGGTGATGGAAGCTAACGGAAGT	-0.08;1.56	8423;17011	3.01E-01;1.24E-02	245;8833	1.55E+00;5.82E-01
NO_MATCH_106	0.737399	1.20957	1	CCGAGTGAACGATTTCTTATCGGC	0.74	16191	0.0276	1065	1.21
QSOX1	0.736085	1.20834	1	CTTCCCTGGATGTTGGCCAAGCCC	0.74	16188	0.0277	1068	1.21
MTDH	0.735301	1.20753	1	ATGAGACCATCGGCACTAGAAAAC	0.74	16186	0.0278	1070	1.21
SEC61A2	0.73497	1.20672	1	CTGCCAGGTTTGACATAATTAATT	0.73	16184	0.0278	1072	1.21
JAK1	0.73462	1.16934	3	CTCTCCCACCCTTTATCTCAACTC;GCGCCAATAAGAGCGGCTGAAATA;TCGGACTTTGTCTTACAAAATCAC	-0.45;0.49;2.17	3417;15305;17153	5.74E-01;4.18E-01;7.73E-03	103;1951;13839	1.75E+00;1.47E+00;2.87E-01
MTMR10	0.734398	1.20632	1	TGATTTTGGGTGATACGGCTTCTA	0.73	16183	0.0279	1073	1.21
GATAD2A	0.733506	1.20591	1	ACTGTCGAGCCAGCGCCAAATCAC	0.73	16182	0.0279	1074	1.21
TMEM270	0.732096	1.2043	1	AACCCCCAAGCCAGTGGTTAAATC	0.73	16178	0.028	1078	1.2
TGFBR2	0.73104	1.93627	3	ATGGGGTGCATTTCCAGAGTCGCA;GTCCATCCAGGGGTTAGCCTACAT;TGACCAATAAAAGCAATAGGGCAC	0.54;0.66;1.0	15525;15992;16615	1.57E+00;7.24E-01;4.92E-02	641;1264;1731	3.00E+00;1.83E+00;9.86E-01
TMEM115	0.730051	1.20229	1	ATTCATAACATCGCCTGACCAGTC	0.73	16173	0.0281	1083	1.2
DND1	0.728764	1.20149	1	TTGATGCACATAGCACGGGTACCT	0.73	16171	0.0282	1085	1.2
DNAJB5	0.72867	1.20109	1	AGTGAATGCGTCTCGAAGGCTTGC	0.73	16170	0.0282	1086	1.2
POU2F1	0.728261	1.20069	1	GGGAGACTGCATGAGGCTTGATTA	0.73	16169	0.0282	1087	1.2
PCYT1A	0.724624	1.19909	1	TCTCCTGTATCATCGGCTATGTAT	0.72	16165	0.0283	1091	1.2
BCAP31	0.724179	1.36533	2	GAGCAGAGCGCCCAGACGTTGTCA;AACAGTTCAGGTCACCGGCGTCGC	0.31;1.14	14027;16785	5.17E-01;2.40E-02	471;3229	1.46E+00;1.27E+00
ARSF	0.722251	1.1975	1	CACGCATTCCGGTCGTGTCACATG	0.72	16161	0.0284	1095	1.2
CHMP6	0.722002	1.19671	1	CTCGGCTGAGAACCACTTACACGC	0.72	16159	0.0285	1097	1.2
CARNS1	0.721737	1.19592	1	TTCTAACCTCCATTATGTCATTCT	0.72	16157	0.0286	1099	1.2
FSD2	0.721692	1.19552	1	TAACTCTTCGACTAAGTTGGATTG	0.72	16156	0.0286	1100	1.2
L2HGDH	0.721203	1.19513	1	AGTACCTCGTGCCTCGACAAATCA	0.72	16155	0.0286	1101	1.2
ADSL	0.719642	1.19434	1	GCACGTTTTCGAGCTATGTGGATG	0.72	16153	0.0287	1103	1.19
ZNF257	0.719604	1.19395	1	GTACACCAGACCACTACATGCGAC	0.72	16152	0.0287	1104	1.19
GPS2	0.719314	1.19316	1	ATTTCCTGCGCAACTCTCGGAACC	0.72	16150	0.0287	1106	1.19
PPP1CA	0.717188	1.19238	1	ACTTAGCAATCAGAGCGGCGAACA	0.72	16148	0.0288	1108	1.19
FGFR4	0.717101	0.980119	2	CGCCAGACTGTCTGACGGCAGATA;TATTCCTGCATCTCCATCTGAAAC	-0.47;1.91	3216;17112	5.18E-01;7.23E-03	144;14040	1.78E+00;1.79E-01
C12orf4	0.71633	1.19159	1	CCCATCTACTAGCATTGGGAGGTT	0.72	16146	0.0289	1110	1.19
PRICKLE1	0.715273	1.19042	1	TTACTACCAGTTTAATTAACAGAT	0.72	16143	0.0289	1113	1.19
NOP58	0.714023	1.19003	1	AGTCAGCCGGAACTGAGACTAAGT	0.71	16142	0.029	1114	1.19
TCEA2	0.713088	1.18925	1	CGAGTCTTTAAATCAGCCATTTTC	0.71	16140	0.029	1116	1.19
VMA21	0.712808	1.18886	1	CAGGCACCACGTCTACAAGCTCCA	0.71	16139	0.029	1117	1.19
BCL7A	0.711852	1.08095	2	ATCGCTGTCAGTAATTCTTAAACC;AATGATCTGGACGGGCACGTAACA	-0.02;1.45	9405;16964	3.05E-01;1.48E-02	292;7851	1.48E+00;6.84E-01
ZC2HC1A	0.711681	1.18808	1	ATTTCCATTAATTAGTAACCGTTT	0.71	16137	0.0291	1119	1.19
MCOLN1	0.71164	1.1877	1	ATTCCTTCGTGAAACCCCTATTTA	0.71	16136	0.0291	1120	1.19
ATG4C	0.711275	1.18692	1	CTCGGAATCATCGAAAGATTCCTT	0.71	16134	0.0292	1122	1.19
PPP1R36	0.710123	1.18615	1	CGTGCTCCCGCGCTCGGATTTTTC	0.71	16132	0.0292	1124	1.19
CD63	0.709779	1.18576	1	TGCCTTGGCCCTCCCCTGGTCGGA	0.71	16131	0.0293	1125	1.19
BBS4	0.709211	1.18538	1	GAGCCCACTTCAGATTCCTACTGT	0.71	16130	0.0293	1126	1.19
BCL2L2	0.709143	1.18499	1	TTAAGTTAGCCAGTTCCTGTGTAT	0.71	16129	0.0293	1127	1.18
CPSF6	0.708732	1.62715	2	TCGATTGCACTATGTTAGAATGAT;ATTAGGCCTGGAATAATTAAGGAA	0.69;0.73	16068;16174	8.92E-01;5.62E-02	1082;1188	2.32E+00;9.30E-01
SLC35D2	0.708626	1.18461	1	GTTAGAAGACCTGCGACGCTAGGT	0.71	16128	0.0293	1128	1.18
PRSS23	0.708313	1.18422	1	TAACAACACCCCGGCCCGCTCGAT	0.71	16127	0.0294	1129	1.18
NO_MATCH_39	0.707471	1.18384	1	ACTAACTGAGATCTTCCGTGTAGT	0.71	16126	0.0294	1130	1.18
TCAF2	0.706726	1.18307	1	AAGCACCTTCTTCCATCGTAACGT	0.71	16124	0.0294	1132	1.18
UNC93B1	0.705519	1.18192	1	CAAGAGCGCCTAAAGGCCGCTAAC	0.71	16121	0.0295	1135	1.18
C2orf49	0.704715	1.18115	1	GAGGCCCTGTACATACAGATGGTA	0.7	16119	0.0296	1137	1.18
HAND1	0.704574	1.18077	1	GTGCTGACATCTAACCCGTCTAGA	0.7	16118	0.0296	1138	1.18
SLAMF7	0.702386	1.18039	1	AACGTCATTATTTCTCCGTAGGCC	0.7	16117	0.0296	1139	1.18
NO_MATCH_46	0.702384	1.18001	1	AGATGCAGCCAGCTGGGCCCCCCA	0.7	16116	0.0297	1140	1.18
MID2	0.702237	1.17925	1	CTACCCTCTCCAGGGCCCTCTATC	0.7	16114	0.0297	1142	1.18
OR10K1	0.702162	1.17887	1	TTCGATCCTAATACAATGACTTAT	0.7	16113	0.0297	1143	1.18
UBE2J1	0.700997	1.17773	1	AATGTGCACTTTTATTGAATTCAA	0.7	16110	0.0298	1146	1.18
F10	0.700996	1.17735	1	GCACAGGTACCACCATTGACAATA	0.7	16109	0.0298	1147	1.18
CRISP2	0.700615	1.17697	1	ATAAGTAGTATCACCTCTTAATAT	0.7	16108	0.0299	1148	1.18
MFSD2A	0.700362	1.17659	1	CTCTCTCATTACCACTCATTTTTG	0.7	16107	0.0299	1149	1.18
C1orf112	0.699323	1.17546	1	GTACAATCACTATCATTTAATACT	0.7	16104	0.03	1152	1.18
HCFC2	0.698995	1.17509	1	CATACTATTTAAAAGATCGTGGGT	0.7	16103	0.03	1153	1.18
LPP	0.698898	1.17433	1	TCTACGACGATTGCGTAGTACTTG	0.7	16101	0.0301	1155	1.17
MXD3	0.697025	1.17358	1	CACGATGTTCACAGGCAGGGTATG	0.7	16099	0.0301	1157	1.17
PRDM1	0.696769	1.17283	1	CGTCGGGTCCTCGACTCTACATTA	0.7	16097	0.0302	1159	1.17
TMEM101	0.696671	1.17246	1	GTGATAAGTTCAATAAACATACGT	0.7	16096	0.0302	1160	1.17
BEND3	0.696471	1.17208	1	TCAAGCCAGCCGACGTACGTGCCT	0.7	16095	0.0302	1161	1.17
TP53TG5	0.695846	1.17134	1	CCCTGAATTTGTATCCCTACGACA	0.7	16093	0.0303	1163	1.17
IFNL3	0.695468	1.17096	1	GTAAAACATATTGCTCCGCACACT	0.7	16092	0.0303	1164	1.17
TMEM35B	0.695041	1.16984	1	CTAAGAGTCCGGGACTAAACGTTA	0.7	16089	0.0304	1167	1.17
SCG3	0.694513	1.1691	1	TCGTACCCCAACGACGCCCACATG	0.69	16087	0.0304	1169	1.17
DDX54	0.693246	1.16799	1	CTATGCCCTACGCCATCGACTTTT	0.69	16084	0.0305	1172	1.17
HAVCR1	0.692778	1.16762	1	CCATCATTCCCGACTGACCGATCC	0.69	16083	0.0305	1173	1.17
IKZF2	0.692287	1.16725	1	ACTCTCGGCGATATCCCCTGCCTC	0.69	16082	0.0306	1174	1.17
ZMYND10	0.691917	1.16688	1	CACTCCTAAGGTCTTCCAATCCAA	0.69	16081	0.0306	1175	1.17
KCNJ5	0.691464	1.16651	1	CTCAGTTTATGAGATTATTAGAGC	0.69	16080	0.0306	1176	1.17
PCSK5	0.688909	1.16467	1	TGGTCCTTATAGGCAGCTTCCTAG	0.69	16075	0.0308	1181	1.16
TFB1M	0.688535	1.1643	1	ACTGCATTCTTTTGTGGAGTTTCA	0.69	16074	0.0308	1182	1.16
CDH7	0.688347	1.16393	1	AATCGACTTTAACAATCCCGACCT	0.69	16073	0.0308	1183	1.16
CLGN	0.687602	1.16283	1	GTCGTAAGTGCAAGTCACTCGGTT	0.69	16070	0.0309	1186	1.16
OR10S1	0.68739	1.16246	1	AACCGTACACTTTTTCTCCAAACG	0.69	16069	0.0309	1187	1.16
GNA15	0.687154	1.36977	2	AGGGCTGTAGACCAAGTACTTCTT;GGCCCCACAATGGGCACACGACAA	0.35;1.02	14449;16640	5.65E-01;3.15E-02	616;2807	1.58E+00;1.16E+00
Zfp317	0.6869	1.16173	1	AATTGGCTGACAGCTAAGCCGTGT	0.69	16067	0.031	1189	1.16
SERINC1	0.686774	1.16137	1	GCATTGAAAGTTTCGTCTGCGACA	0.69	16066	0.031	1190	1.16
PPP1R16B	0.686115	1.161	1	ACCTTTCTTGTTACCCCCAAACTA	0.69	16065	0.031	1191	1.16
NO_MATCH_265	0.685934	1.16064	1	TTGAACCGTTTCCGCCATGCCATC	0.69	16064	0.0311	1192	1.16
ATG16L1	0.685199	1.15991	1	CACCAAAGCTGACACCTCCAATCC	0.69	16062	0.0311	1194	1.16
FKTN	0.682501	1.15773	1	TATCTTTCCCAATCGAGACGCCGT	0.68	16056	0.0313	1200	1.16
ELOVL6	0.68207	1.15737	1	GTGGTGCCTATACTTGCACTACTG	0.68	16055	0.0313	1201	1.16
XRN2	0.681784	1.473	2	GGCGTTAGAGCCTGAGAGGTGTGG;GATGGCCTCCGTGTAGCACCTGAA	0.49;0.87	15328;16434	7.02E-01;4.23E-02	822;1928	1.90E+00;1.04E+00
STX1A	0.681543	1.15665	1	AGCCGTACAACCACTACAGACGTG	0.68	16053	0.0314	1203	1.16
LYSMD4	0.681202	1.15593	1	CAAGCTCAGCTTTAACAATTGATA	0.68	16051	0.0314	1205	1.16
PARD6B	0.680365	1.15485	1	GAACTGATAGCGATCGGCAGTATC	0.68	16048	0.0315	1208	1.15
VEZT	0.680177	1.15449	1	CCTAACCCAATAGGAGGTGGTCCG	0.68	16047	0.0315	1209	1.15
ETV4	0.68012	1.15413	1	ATAGCCTCATCACGTTTCCTCCGA	0.68	16046	0.0315	1210	1.15
CAV3	0.679812	1.2667	2	ACGGCCAAATCTGAAAACGATCGC;TGCCGTAACATTCGCGAACGACAA	0.23;1.13	13249;16774	4.48E-01;2.46E-02	482;4007	1.27E+00;1.27E+00
TRAF3	0.678928	1.15341	1	ACAACCACCACATGATTTTCTTCC	0.68	16044	0.0316	1212	1.15
SMC1B	0.677561	1.15305	1	GTTGGACTCTATGCTTACAGCAAG	0.68	16043	0.0316	1213	1.15
SHISA3	0.676547	1.1527	1	CTTTAAAATTACTTAGGATCCCGT	0.68	16042	0.0317	1214	1.15
TRAK1	0.676224	1.15198	1	CTTCTCATCTAATATCCCAATAAC	0.68	16040	0.0317	1216	1.15
Zfp777	0.676067	1.15162	1	ATATCTGAGAGTGTTTGCAGCCTA	0.68	16039	0.0317	1217	1.15
STK31	0.675283	1.15127	1	CTAGCTAACCTGACGCCCCCGGGA	0.68	16038	0.0318	1218	1.15
USH1G	0.675061	1.15091	1	TGCTTACAGAATAAAATTAACGGA	0.68	16037	0.0318	1219	1.15
TUBG2	0.674493	1.14984	1	GCGCGGATCTCATGCTTTGTAGTA	0.67	16034	0.0319	1222	1.15
DEDD	0.674366	1.14949	1	TAAAGCTCAAAAACTCATGTTGAA	0.67	16033	0.0319	1223	1.15
S100PBP	0.674058	1.14878	1	AACTACTTCACAGAAGCTGCCCAC	0.67	16031	0.032	1225	1.15
AKR1B1	0.673901	1.4802	2	TGGCCCATCAAACGAGCCTTATTT;GGTGGGCCTACCGTGCCCCGCTCA	0.51;0.84	15420;16376	7.21E-01;4.54E-02	880;1836	1.95E+00;1.01E+00
FAM135A	0.673265	1.14807	1	TCACCTAATACCTTCTTGCACCTA	0.67	16029	0.032	1227	1.15
UCP3	0.673197	1.14772	1	CGACAGATAATCTGTGGGCGTAAC	0.67	16028	0.032	1228	1.15
FAM217B	0.671819	1.14736	1	AGATTTTTTCAGATCACCTAAATG	0.67	16027	0.0321	1229	1.15
NUDT10	0.671445	1.15386	2	TTCAACATATTGCCGCGCTGGCAA;TCGTGAAGCGCCATCCACTGCGAA	0.08;1.26	11474;16869	3.51E-01;1.97E-02	387;5782	1.36E+00;9.50E-01
FBXO17	0.671059	1.14666	1	GAGGTACCACATCTCCATCGTGGA	0.67	16025	0.0321	1231	1.15
DSE	0.668361	1.1456	1	GCTTTGCTTGTATACTAGGGGATC	0.67	16022	0.0322	1234	1.15
NAA15	0.668236	1.14525	1	AACGGCCTTAATTATAAAACCACT	0.67	16021	0.0322	1235	1.15
CACHD1	0.667431	1.14419	1	AGGCGTCCGTGCTTCAGTTAAATC	0.67	16018	0.0323	1238	1.14
TMEM209	0.66738	1.14384	1	TGCCCGCCCAAAGGTGGAGGATCC	0.67	16017	0.0323	1239	1.14
CHN2	0.667334	1.14349	1	GCCGCGAGTCAAACACCACACCAG	0.67	16016	0.0324	1240	1.14
SLC5A7	0.664715	1.19833	3	CTTAATGACTCCGCCCTTTTGGCT;GATGCTGCTCGACTAGGTACTCAA;AATGGTCCTTGCTTTAGATCACAG	-0.06;0.37;1.69	8702;14562;17057	4.77E-01;4.30E-01;1.50E-02	199;2694;8554	1.47E+00;1.21E+00;9.14E-01
OSR2	0.663984	1.14209	1	GACTACATAAGCTGTAGTGCCGGC	0.66	16012	0.0325	1244	1.14
LRRCC1	0.663385	1.14175	1	GACCTACTATTTCACTATGACTAA	0.66	16011	0.0325	1245	1.14
ZNF177	0.662988	1.1407	1	AAGGCCATTTATGTTGAGAAGCCT	0.66	16008	0.0326	1248	1.14
ANGPTL3	0.662669	1.14035	1	CTTGCTCGATTTACATATATTCAT	0.66	16007	0.0326	1249	1.14
C12orf65	0.662544	1.14	1	TGACGGAATAAGACTGTTAGGCGA	0.66	16006	0.0326	1250	1.14
PRMT1	0.662181	1.13931	1	TGTTATTAGCTCGGCAGTGATAAT	0.66	16004	0.0327	1252	1.14
GNAI3	0.662007	1.41991	2	TGTGAGGTTCTAACACACTTTTAT;TACGGCAAGTGGATTATCAAACTG	0.44;0.88	15053;16453	6.52E-01;4.13E-02	803;2203	1.79E+00;1.05E+00
SUCLA2	0.661566	1.13862	1	GATAATTCCATTAGATCGACCTCA	0.66	16002	0.0327	1254	1.14
TSPEAR	0.661398	1.13793	1	TCCACTCCTTAATCAGCTTTAACT	0.66	16000	0.0328	1256	1.14
RNF128	0.659514	1.13689	1	GAGGATCGCGGGGCACAATCACAC	0.66	15997	0.0329	1259	1.14
MRGBP	0.659444	1.1362	1	CTTTTGATCTCCTAGGCGGTAAAC	0.66	15995	0.0329	1261	1.14
FAM83A	0.658273	1.18949	2	GCAAAGACACGTAGACGATAAGCC;GAGGACCCAGAGGCGATACGGGTG	0.14;1.18	12247;16817	3.85E-01;2.23E-02	439;5009	1.30E+00;1.07E+00
CPA4	0.657877	1.13551	1	AGTTTCTACGGGCCTTCGTGTCGT	0.66	15993	0.033	1263	1.14
PHOSPHO2	0.657075	1.13482	1	TAGACGCATTGCTCGCGGATATGC	0.66	15991	0.033	1265	1.13
STRN	0.656571	1.13448	1	CATCACATATAAATGAGGACATGG	0.66	15990	0.0331	1266	1.13
APOBEC3F	0.656391	1.13414	1	GTGTACATTTACATTTGTTTCTTA	0.66	15989	0.0331	1267	1.13
MB21D1	0.656023	1.30156	2	AGGAATTCTCCATTTGGACACAAA;CTTGACCCATCCGACATATTACTC	0.3;1.01	14007;16626	5.15E-01;3.23E-02	630;3249	1.45E+00;1.15E+00
TRIM4	0.655447	1.1338	1	AGTGAAAAATCGTGCTCGTGCGTG	0.66	15988	0.0331	1268	1.13
ATXN1	0.655298	1.13345	1	CCTCCGTGCCGGGAGGAAACCGGA	0.66	15987	0.0331	1269	1.13
ADAMTS12	0.655193	1.13311	1	AGACCCGATAATCGCCGGATCAAC	0.66	15986	0.0332	1270	1.13
SATB1	0.655091	1.13243	1	AAACCATCTCCGACATGAATGTTA	0.66	15984	0.0332	1272	1.13
TMIGD3	0.654038	1.13175	1	CGATTTCACAGTTGGAACTCATTG	0.65	15982	0.0333	1274	1.13
RPAP3	0.653704	1.1314	1	GCATGAGTACATCATCCTATCCCT	0.65	15981	0.0333	1275	1.13
PNMA5	0.653147	1.13072	1	AACTGAAACAACCGGGAATACCTT	0.65	15979	0.0334	1277	1.13
TBX18	0.653111	1.13038	1	ACAACTTGTTTCATTCGCAACTCT	0.65	15978	0.0334	1278	1.13
SPG7	0.652845	1.12903	1	TCGCACCTTTAGTCGGCCCACAAT	0.65	15974	0.0335	1282	1.13
RIPK2	0.652466	1.69535	3	AAATGTGAATGAAATGAACCTCTA;TAACTTAGAAACACTTCAACTTAA;TATGTTTTCCTTTAGCTTGCATCG	0.41;0.52;1.04	14805;15439;16662	1.28E+00;5.97E-01;4.56E-02	594;1817;2451	2.54E+00;1.53E+00;1.02E+00
SLC9A3R2	0.652463	1.55144	2	AAACATCCATCCACGTGAAGCTGT;AGCGTTCCGTTCCTCATGTGAGCA	0.64;0.67	15925;16023	8.47E-01;6.43E-02	1233;1331	2.23E+00;8.77E-01
GPT2	0.651544	1.12801	1	TGCCCCCTTGAGTGATGTTAGTGA	0.65	15971	0.0336	1285	1.13
ANXA2R	0.650726	1.12767	1	AATTTTATCCTCCCTCGAGATGAC	0.65	15970	0.0336	1286	1.13
CYP4A11	0.650287	1.12666	1	GATATTATAATTATCCGTCACCAT	0.65	15967	0.0337	1289	1.13
ALG5	0.649653	1.12633	1	CACATAAACTATGTGTCGTAATTG	0.65	15966	0.0337	1290	1.13
ZNF33A	0.648359	1.12565	1	CGGCATATTGCGATGCGTGTTATC	0.65	15964	0.0338	1292	1.13
SLC7A3	0.647404	1.12532	1	ATGGTTGGAATGGCGCTTGTGGAA	0.65	15963	0.0338	1293	1.13
TTYH2	0.646948	1.48568	2	AGGTTCTTCACTCGAATTCATATA;CTCAGCTTATGAAGAAGGTCCCCG	0.55;0.75	15577;16220	7.55E-01;5.37E-02	1036;1679	2.02E+00;9.47E-01
SFT2D1	0.646684	1.12498	1	CTTGGGTTTGAGAAGCTCAGATGC	0.65	15962	0.0338	1294	1.12
TMEM156	0.6465	1.12465	1	GTCAAGCCAACAGCGATGCTAGGA	0.65	15961	0.0339	1295	1.12
MSX1	0.646269	1.38088	2	AAGAGTAGAGCCGAGTACGTTCCA;ACTATACCTAGCAACCTCACGGTT	0.41;0.88	14853;16448	6.20E-01;4.16E-02	808;2403	1.71E+00;1.05E+00
BIRC2	0.646037	1.12431	1	TTAATGAGAGTCAATTGTAATGAT	0.65	15960	0.0339	1296	1.12
TRUB2	0.645923	1.12397	1	TGGCCCAACAGTGCAAACCGATAC	0.65	15959	0.0339	1297	1.12
Kat14	0.645719	1.12331	1	CCCTTCCTAACATGTATGTAACCC	0.65	15957	0.034	1299	1.12
PM20D2	0.645414	1.12264	1	CGAGTAACTTCAGACTCACCGTGC	0.65	15955	0.034	1301	1.12
EPS8L1	0.644026	1.19583	2	TTTCCATGAATTCCCTTTATGTGA;TGTTCTTCTATGTAGATGTCATAG	0.17;1.12	12613;16758	4.05E-01;2.54E-02	498;4643	1.25E+00;1.14E+00
PPM1G	0.643735	1.12197	1	ATCCCTGTTCAGGCCCTCTGTGGC	0.64	15953	0.0341	1303	1.12
TULP1	0.642346	1.1213	1	AGCAACTCGTGTGCGTGATTCACC	0.64	15951	0.0341	1305	1.12
ALG11	0.641307	1.12064	1	TTGAAACACCAATGATCCTCACAC	0.64	15949	0.0342	1307	1.12
GPR12	0.640856	1.7306	3	CATTTTAGCCACATTTGAGATTTC;CTCACGAGCGGGTACATGATATTG;CACACTAGCTACTTTGGGCGCGTG	0.35;0.75;0.82	14389;16231;16353	1.16E+00;8.03E-01;7.00E-02	903;1025;2867	2.34E+00;2.00E+00;8.51E-01
DUSP16	0.640033	1.11799	1	ATAGCTACAGGCGAGTTACGCAGT	0.64	15941	0.0344	1315	1.12
NO_MATCH_203	0.639152	1.117	1	TAATGGCAACAAGTCTGATCGCAA	0.64	15938	0.0345	1318	1.12
PARP12	0.638766	1.11667	1	ACACCTCCTAATTTATCATGCCTT	0.64	15937	0.0345	1319	1.12
CHGA	0.637977	1.11601	1	AAGTGCGTCCGTGTAGGCTGGTTG	0.64	15935	0.0346	1321	1.12
FGF14	0.636501	1.1147	1	TCCGATACATCGCTTTAATTTGAC	0.64	15931	0.0347	1325	1.11
PCDHA12	0.636493	0.934475	2	CAACCGCAGAATTGACCGTCGGGC;TCAATTCATATCCGAGTTCCAGAC	-0.26;1.53	5543;16999	3.60E-01;1.30E-02	257;11713	1.53E+00;3.37E-01
STX8	0.636349	1.11437	1	AATATTCTTTATACGACCAGCCAT	0.64	15930	0.0347	1326	1.11
MME	0.635896	1.11372	1	TGAGCATTCACCCTCACACGGAAA	0.64	15928	0.0348	1328	1.11
LALBA	0.635761	1.11339	1	AATGATAACACACCTCACTCACAT	0.64	15927	0.0348	1329	1.11
STX2	0.635719	1.11306	1	CTCTGATGCGGCGTACGATCGGCC	0.64	15926	0.0348	1330	1.11
IPPK	0.635216	1.83403	3	GCACGTTTCGATCCGCGCTTTTAA;CCATGCGCGCTTCGTAACGGTACA;ATATATTTTAATACGTGCAGTCCA	0.54;0.58;0.78	15553;15725;16270	1.58E+00;6.56E-01;7.66E-02	986;1531;1703	3.02E+00;1.67E+00;8.17E-01
STYX	0.634965	1.11241	1	GTCATACACTCGACAATGAGTTTC	0.63	15924	0.0349	1332	1.11
OR10H1	0.63488	1.11208	1	ACGGAGTGAACTCCAGACTTATCC	0.63	15923	0.0349	1333	1.11
MAGEB3	0.633927	1.5298	2	ACCACGACCAGCTACGTGCGTATC;GGTCTTTTCTTGAGTGCAACGCGC	0.63;0.64	15895;15947	8.38E-01;6.85E-02	1309;1361	2.21E+00;8.53E-01
RAB14	0.633795	1.11176	1	TCCCCGACGATCTCTGTGGGACAC	0.63	15922	0.0349	1334	1.11
FMO4	0.63371	1.11143	1	CGTCGACTTCACATCGCGCGATCT	0.63	15921	0.0349	1335	1.11
PTPN14	0.633538	1.11111	1	AGCCGCAAATCCCAATTCCCGTCC	0.63	15920	0.035	1336	1.11
LIAS	0.633429	1.17046	2	GCAATGTCTACGCCGATCTTTCAA;CTTTTTATTAACAATCCGAAGTAA	0.14;1.12	12290;16767	3.87E-01;2.49E-02	489;4966	1.26E+00;1.08E+00
FGG	0.63182	1.10981	1	GTAGAATATCTGATCGAGGATTGA	0.63	15916	0.0351	1340	1.11
AP1AR	0.631448	1.10949	1	CCCTGTGGATACATCTAACCATGC	0.63	15915	0.0351	1341	1.11
POMT2	0.631179	1.10787	1	GCCCCATGGAAAATAACTTCGGTT	0.63	15910	0.0352	1346	1.11
NO_MATCH_227	0.630646	1.10723	1	TCGCTACTTCAGTTCATAAGCTTC	0.63	15908	0.0353	1348	1.11
SLC18A3	0.629897	1.10658	1	AAACTTGTGGACGGCCTCTCGACG	0.63	15906	0.0354	1350	1.11
GPR160	0.629406	0.942845	2	ATGCTAGCATCTCTAATGTGGCCA;GCAGAGAATCCCACAGGCCATGTG	-0.2;1.46	6374;16969	3.32E-01;1.45E-02	287;10882	1.49E+00;4.00E-01
SLC30A1	0.627966	1.10498	1	GTGAAGGGTTAGCTAGACCTTTCT	0.63	15901	0.0355	1355	1.1
SPDYE4	0.627552	1.10466	1	TTTTCCGTTTGTGACACTTGCCTT	0.63	15900	0.0355	1356	1.1
NCEH1	0.627228	1.1037	1	CTGGACCCTTTCAGCGTGTATAAG	0.63	15897	0.0356	1359	1.1
FAM118B	0.626972	1.10338	1	GCTAAGCCCAAGAACTTAACACGT	0.63	15896	0.0356	1360	1.1
SEC22A	0.625733	1.10274	1	TGAATTCGCAGAGGGAAGGGCCGT	0.63	15894	0.0357	1362	1.1
MEX3B	0.625135	1.10242	1	AAACTACCTACAAACTCACTCAAT	0.63	15893	0.0357	1363	1.1
TBC1D2	0.62458	1.1021	1	GAATAAACCAGACAGCCCTTCGGC	0.62	15892	0.0357	1364	1.1
GRK2	0.624077	1.07796	4	AAAGATGATACGAAATCGAGCCCG;TACTCCGCCCAATGAAGTCGAAGT;GCAGTAGAATCCCAGTCAGCGGCA;CGTAACTCAGACGTCTCGAGATGA	-0.41;-0.31;0.69;2.53	3771;4852;16076;17200	6.55E-01;6.11E-01;3.80E-01;5.55E-03	56;1180;12404;13485	1.89E+00;1.61E+00;4.28E-01;3.79E-01
HPRT1	0.623819	1.10146	1	TTAAATTCGGCCAAGTATGAAATC	0.62	15890	0.0358	1366	1.1
GTF2H3	0.623658	1.10115	1	TAGCCACTGAGATGGGGTCGACAC	0.62	15889	0.0358	1367	1.1
PDCD4	0.623626	1.10083	1	GTTACTACCGTATGTCTCAGGCAA	0.62	15888	0.0358	1368	1.1
ENAH	0.623527	1.10051	1	TGGTTCCTGTATTGCCCGGGGAAG	0.62	15887	0.0359	1369	1.1
MAGEC2	0.622635	1.12366	2	AAATAGTCTGGTATATCGTGAACC;GTTGTTCGCGCACTACAGCGGTCA	0.09;1.16	11534;16800	3.53E-01;2.32E-02	456;5722	1.29E+00;9.59E-01
SPDYE1	0.622451	1.09988	1	TCAAGTGTCGATCAACATATTAAG	0.62	15885	0.0359	1371	1.1
TRAFD1	0.62197	1.09956	1	GTTCTCGCCGCTTACTCTCCGAAG	0.62	15884	0.036	1372	1.1
ITGA9	0.620743	1.0983	1	AGAGTCCTTCGAAGATTGCCAAGC	0.62	15880	0.0361	1376	1.1
TIMP4	0.620642	1.09767	1	CAGTGAAATTAGGACTATACCTAT	0.62	15878	0.0361	1378	1.1
GCHFR	0.619834	1.09641	1	ATCTGACCAGGGTTATGGTGAGTT	0.62	15874	0.0362	1382	1.1
RBPMS	0.619815	1.09609	1	AAGGAAGCGCAAATAACGCCACCT	0.62	15873	0.0363	1383	1.1
TMEM263	0.619682	1.09578	1	TGGCACAGAGCTTCTTTAACATAT	0.62	15872	0.0363	1384	1.1
KHNYN	0.61955	1.09547	1	GCGCTACGAGAACGTCTAAGCATC	0.62	15871	0.0363	1385	1.1
FGGY	0.619279	0.977006	4	TCACGGTGTCGTACACAATTGAAG;TTCGACCCTCTTCGTTCTTGTCGG;CGTTGCCTAACAATATCCCTCCAC;CGCCCCGGGGGCGATGGCGACCGA	-0.36;-0.27;0.4;2.7	4295;5458;14778;17210	5.52E-01;4.43E-01;3.75E-01;4.54E-03	46;2478;11798;12961	1.98E+00;1.04E+00;4.97E-01;3.93E-01
KRTAP8-1	0.61918	1.09515	1	TTCGTGCTCGTATGTTGTATACTT	0.62	15870	0.0363	1386	1.1
CLDN14	0.619119	1.09484	1	CGGTCCGCGGCCATCACATTACTA	0.62	15869	0.0364	1387	1.09
WDR36	0.618712	1.09421	1	ACAGTGGATGACAATGTCTGTACG	0.62	15867	0.0364	1389	1.09
RARRES2	0.617933	1.09265	1	GGACTAGATGACAACAAAAACGCC	0.62	15862	0.0366	1394	1.09
GRINA	0.617839	1.09234	1	CTTTACAACCGGTCCTGCCTGGAC	0.62	15861	0.0366	1395	1.09
RNF20	0.61743	1.09203	1	TGTGCCTCGCATGAGGAGAGGCCG	0.62	15860	0.0366	1396	1.09
NO_MATCH_274	0.616647	1.0911	1	TTTAGCTCTTCGGTATAGGGTCCT	0.62	15857	0.0367	1399	1.09
TRMO	0.61656	1.09079	1	ATGCAATAGCTATTGGGGTATACC	0.62	15856	0.0367	1400	1.09
KIFAP3	0.616484	1.09048	1	TACAAGACCATCACGAGGCATGGC	0.62	15855	0.0367	1401	1.09
MTMR7	0.616452	1.1046	2	GCTCGAGCGTCCCAGCTTCGCACC;CTAAAGTGTTCGTGTCGTCAGGAT	0.06;1.17	11185;16814	3.41E-01;2.25E-02	442;6070	1.30E+00;9.07E-01
NANOG	0.615725	1.08986	1	TCTCAATATACGGCGGTAAGTGCG	0.62	15853	0.0368	1403	1.09
USF1	0.615515	1.08955	1	CAGGCACAACCGTATGTTACAAGC	0.62	15852	0.0368	1404	1.09
CDC25A	0.615468	1.37501	2	TGCCGGTCCTGTCCACCCCTCTCG;GTGCGCACTAGGCCATTTTTGTCC	0.44;0.79	15023;16285	6.47E-01;5.03E-02	971;2233	1.78E+00;9.74E-01
ZNF18	0.615415	1.08924	1	TGCGAATCCTCAAAGTTTCCCCTT	0.62	15851	0.0369	1405	1.09
CDH6	0.615141	1.08862	1	TCCAAAGTCTGGACCAAAGCTACC	0.62	15849	0.0369	1407	1.09
MRPS31	0.614948	1.08831	1	TTCACCTCGATGGTTTAGATGCCT	0.61	15848	0.0369	1408	1.09
PDCD6IP	0.614181	0.974939	2	CATGTTTTCTAACCGCAAGTCTGT;TTTCCGCTGATCCCGACACGTTAG	-0.1;1.33	8125;16903	3.02E-01;1.79E-02	353;9131	1.40E+00;5.53E-01
PAPD7	0.61359	1.03845	2	TTTTTCCTTGTAATGGAGCAAATT;ACCTAGCGGCTTCTTATGCTTCAA	-1.05;2.28	919;17175	9.96E-01;4.04E-03	81;16337	2.03E+00;4.75E-02
PPP1CB	0.613483	1.08677	1	GCCCTAACTTTAGAAGTTCCTTTC	0.61	15843	0.0371	1413	1.09
NXF1	0.612838	1.08616	1	CCACTGTAACTGATTCTGACATGC	0.61	15841	0.0371	1415	1.09
COX7A2L	0.612722	1.08585	1	ATTCCGCACTGTTCGGGGCTGCGC	0.61	15840	0.0372	1416	1.09
MMP14	0.611337	1.08432	1	TAGCGATTAGACACCCCTGCACTG	0.61	15835	0.0373	1421	1.08
GPR3	0.609576	1.73509	3	CGGCTAGAACACCTGCGAACGATA;AAACACACCTATAACCATGTGGCA;ATCAACAGCGGTTTGTAGCGACGC	0.45;0.6;0.79	15063;15779;16278	1.37E+00;6.68E-01;7.59E-02	978;1477;2193	2.69E+00;1.70E+00;8.20E-01
PHF20	0.609293	1.0834	1	CCCTCCTTGTTAAAGCGGCATCAG	0.61	15832	0.0374	1424	1.08
SMG8	0.608119	1.0828	1	TGACGTTGCTCGTGCTACAGCTGC	0.61	15830	0.0374	1426	1.08
ALAS2	0.607871	1.08249	1	ATTTAACACTAAAATTTGACTAAA	0.61	15829	0.0375	1427	1.08
POLH	0.607325	1.08188	1	TTTATAATACCACTGGCCCTTGAT	0.61	15827	0.0375	1429	1.08
CDR1	0.606764	1.08158	1	AGGGAGCAGAGACACTTGTTGTAT	0.61	15826	0.0375	1430	1.08
SNX18	0.606564	1.08097	1	CGGAATTGGTGCCGATAATAGGAT	0.61	15824	0.0376	1432	1.08
HMX2	0.606347	1.08067	1	TTGATTTCCAGTGCGAGAAGACCG	0.61	15823	0.0376	1433	1.08
SCGN	0.606337	1.08037	1	AATTACGACTAAACTACCCCATTT	0.61	15822	0.0377	1434	1.08
OVOL1	0.606291	1.08006	1	CATCAGGACGTAAAATTGATAAGT	0.61	15821	0.0377	1435	1.08
GDA	0.606236	1.07976	1	AACGAAGATCTATTACCCAAATTC	0.61	15820	0.0377	1436	1.08
SVOP	0.606161	1.07946	1	CTAATTTGCATACTGGAAAGTTTA	0.61	15819	0.0377	1437	1.08
ZMYM4	0.605307	1.07855	1	AGCGGCCCGTTCTTTAACCCATTT	0.61	15816	0.0378	1440	1.08
ANKRD46	0.603845	1.07765	1	GACCAGTGTGACACATGAGACCCT	0.6	15813	0.0379	1443	1.08
RCBTB1	0.60376	1.07735	1	CATTTCGCAATCGTACGGTTTGCA	0.6	15812	0.0379	1444	1.08
CCDC6	0.603307	1.07645	1	CATGATCTCCTACGGATAAGACCT	0.6	15809	0.038	1447	1.08
DOCK4	0.602941	1.07585	1	AGACCCGTCTGTCAAACGTTTCAC	0.6	15807	0.0381	1449	1.08
CSTL1	0.602593	1.07555	1	CGCTATTAATCCAAAAGGAAGCGG	0.6	15806	0.0381	1450	1.08
NR0B1	0.602572	1.62195	3	CTGACGTACATTCCTGGAATTACC;ACCTTTTGTGTGCTGGGTAGGTTT;AACATTCCGACCATCCTACCGGAA	0.34;0.58;0.89	14310;15706;16471	1.14E+00;6.51E-01;6.06E-02	785;1550;2946	2.30E+00;1.66E+00;9.05E-01
WWP2	0.601636	0.971744	2	GCACTGCCGGCGAATTGCCCAAAT;GATAAACCGGCTAAGACCGCAGGC	-0.09;1.29	8314;16882	3.02E-01;1.90E-02	374;8942	1.37E+00;5.71E-01
CCDC122	0.601448	1.07375	1	CATCTTTTTGTAATCCGGTCTCTT	0.6	15800	0.0383	1456	1.07
ESM1	0.60117	1.07346	1	TTAGGATCACTTGCGTAAGTTCAC	0.6	15799	0.0383	1457	1.07
PRKAR1B	0.600771	1.07286	1	CAGCGTCCGAGACTGGTGCCCCTT	0.6	15797	0.0383	1459	1.07
PIF1	0.600484	1.07256	1	ATCCCTCACGATCTAGCCGCTGTT	0.6	15796	0.0384	1460	1.07
KCTD8	0.599521	1.07167	1	TGCCATTTGCTTCAGTTCCGATTT	0.6	15793	0.0385	1463	1.07
DNASE1L2	0.599471	1.07137	1	ATATCACGCTCGTGTTAATTTTTG	0.6	15792	0.0385	1464	1.07
GCDH	0.599291	1.07108	1	ATGTCCCGGGCAAATATATGAGAT	0.6	15791	0.0385	1465	1.07
SNAI3	0.598274	1.07078	1	ACTTGGCAGCTGTTAGTTGCCTTT	0.6	15790	0.0385	1466	1.07
GDF11	0.59824	1.07048	1	GGCAGATTATATGGTAACACCCGT	0.6	15789	0.0386	1467	1.07
HORMAD2	0.598175	1.07019	1	AATTCCAATACGTCGGGCCACCTA	0.6	15788	0.0386	1468	1.07
ACAA2	0.597936	1.0696	1	TGACCGAGTATAGGCAGTCTTGGC	0.6	15786	0.0386	1470	1.07
SEMA4A	0.597827	1.0693	1	CCGTTCGTGAGCCTCGAGTCACGG	0.6	15785	0.0387	1471	1.07
ZNF548	0.597381	1.06901	1	CAATATGTTAACCATCCATATTTC	0.6	15784	0.0387	1472	1.07
ACER1	0.597088	1.06842	1	CGCGATTCCATGATGGACAAATTA	0.6	15782	0.0388	1474	1.07
TMEM259	0.596896	1.06812	1	GGGGCTTTCGGATGATGAGGCCTC	0.6	15781	0.0388	1475	1.07
GNS	0.596821	1.06783	1	ATTTACCAATGCCCGATTCTAAAC	0.6	15780	0.0388	1476	1.07
PLEKHB2	0.596752	1.06724	1	TTATCATTCTGGGGATGGCAGGAG	0.6	15778	0.0389	1478	1.07
CHEK1	0.595875	1.06577	1	ATCGCGTACCGCGCCTTATAACAT	0.6	15773	0.039	1483	1.07
NAF1	0.595705	1.06519	1	TTAGACCACTTCGGCAAAACTTTA	0.6	15771	0.0391	1485	1.07
RLIM	0.595599	1.0649	1	ACCATCATGATTGCCCTGGGATGG	0.6	15770	0.0391	1486	1.06
TSSK3	0.59542	1.37766	3	ATGAAATGCGATAATTCACATGAG;GGAGTATCGACCCTGGTGCACGAG;ACGTCGGTTCGGCTCTCAGGAAAG	0.04;0.61;1.13	10890;15845;16771	6.85E-01;5.89E-01;3.71E-02	485;1411;6366	1.73E+00;1.30E+00;1.10E+00
BHMT2	0.594315	1.06431	1	CTTTACCTAGAGAGTCAGACCCAC	0.59	15768	0.0391	1488	1.06
RBMY1J	0.594243	1.06402	1	TTCTTTTAAGCACTCGACAAGACC	0.59	15767	0.0392	1489	1.06
EXOSC4	0.594217	1.06373	1	TACTATACCCGCGTGGCTGACGCG	0.59	15766	0.0392	1490	1.06
FRMD6	0.592846	0.941903	2	TACTCACCGTCTAAGAACTCTCCT;TTCGATCTACCATTTGATCTATAA	-0.14;1.32	7417;16902	3.10E-01;1.80E-02	354;9839	1.40E+00;4.88E-01
TBC1D22B	0.592779	1.06256	1	TAACCTCGGTCATTCTTTGTGCAA	0.59	15762	0.0393	1494	1.06
IKBKE	0.592198	1.65338	3	GACCTTCGTGTCCCGTTGGGCACG;CTATGAAATCCTCCGTGAGACTTA;ACCGGCGGAAATGCTTGCAGCGTC	0.37;0.59;0.81	14583;15763;16332	1.22E+00;6.65E-01;7.16E-02	924;1493;2673	2.43E+00;1.69E+00;8.42E-01
LOC153684	0.591367	1.06198	1	AGCCGTAAGTATGCCATTAATTTA	0.59	15760	0.0394	1496	1.06
OXNAD1	0.591353	1.06169	1	GCGAAACTAATGCCATTTAAGAGA	0.59	15759	0.0394	1497	1.06
LHX6	0.59057	1.0614	1	CGATGCGGTCTTCATCTAAGGATC	0.59	15758	0.0394	1498	1.06
LSM14A	0.589367	1.06053	1	CATGCGTCATACTTATATCTAAAT	0.59	15755	0.0395	1501	1.06
NDUFAF7	0.588794	1.05938	1	ACTGAACGAAAGTCCAATTAAAAC	0.59	15751	0.0396	1505	1.06
SORCS3	0.588742	0.97894	2	TACACAACTTACAGCATTCAAGTC;GTGGATCTCCCCGGTCACGTTGGC	-0.06;1.24	8716;16856	3.01E-01;2.03E-02	400;8511	1.34E+00;6.14E-01
PRRG1	0.588547	1.0588	1	TGTAACCGCAAACGGCCGGTCAAA	0.59	15749	0.0397	1507	1.06
FZD9	0.588492	0.974953	2	TCCAGGGCATCCGCCCTAGGTATA;TGTTTCGCAGCCCGTTTTGATTTC	-0.06;1.24	8656;16857	3.01E-01;2.03E-02	399;8600	1.35E+00;6.05E-01
TEPP	0.588411	1.05851	1	TGGATATTGGACGCTTCCTAACCA	0.59	15748	0.0397	1508	1.06
RGP1	0.588318	1.05823	1	ACACCGCTACCATTGGGTAACTCC	0.59	15747	0.0397	1509	1.06
CNOT9	0.588073	1.05794	1	GTTTAAAGCTGATCCAAGAAACAT	0.59	15746	0.0397	1510	1.06
NO_MATCH_3	0.587608	1.05765	1	AAAGTGAGACTCTTGCCACCGAAC	0.59	15745	0.0398	1511	1.06
AIFM1	0.586982	1.05679	1	TACCGAATAATTTATATCCCACTC	0.59	15742	0.0399	1514	1.06
HRASLS	0.586827	1.0565	1	AGAATCGCCTAGACTCAGCTCGTA	0.59	15741	0.0399	1515	1.06
TKFC	0.586111	1.40188	3	CACTACCGCCGCATCTCTTGGGCA;GTGTGGAACAGGCCGCTTTAATGG;CAATCTAAACGGTAAATCGTACAT	0.14;0.52;1.1	12160;15463;16747	7.34E-01;6.02E-01;3.89E-02	509;1793;5096	1.59E+00;1.54E+00;1.08E+00
HDAC5	0.585895	1.05536	1	AGAGCTGATTCGGCAGCCTACGGA	0.59	15737	0.04	1519	1.06
Fam122a	0.585644	1.05479	1	TTGATGTTAGATGCAATGCCCCAC	0.59	15735	0.04	1521	1.05
NASP	0.585392	1.0545	1	CGTCAAAGCGACATAAGCTAGTGC	0.59	15734	0.0401	1522	1.05
ABLIM1	0.585356	1.05422	1	GTCACAGTACGACTGTGGATATTG	0.59	15733	0.0401	1523	1.05
RCC1	0.585127	1.05365	1	TGGTAATAGCTAAACAGCCAAAAC	0.59	15731	0.0402	1525	1.05
LUZP2	0.585081	1.05336	1	ATCGCCATAGCGCTCGGACTCGTC	0.59	15730	0.0402	1526	1.05
LDHC	0.58459	1.05251	1	TGCGAGGGAGCCCCTGTTCCTTTC	0.58	15727	0.0403	1529	1.05
FOXN2	0.583991	1.05109	1	ACTCACCCTGGAGGGTTACTCGGC	0.58	15722	0.0404	1534	1.05
HAUS4	0.583728	1.05081	1	CAGCGTAAACCGGATCCCCCCACA	0.58	15721	0.0404	1535	1.05
ZNF101	0.583458	1.05052	1	AATTCCCATTGTGATTGGGCCTGC	0.58	15720	0.0405	1536	1.05
LOC102724159	0.583166	1.05024	1	GCTCCACCATCGTGTGTGTCAGCA	0.58	15719	0.0405	1537	1.05
NO_MATCH_205	0.583096	1.04996	1	TACACAATTAGCTACTACTTAACA	0.58	15718	0.0405	1538	1.05
TWNK	0.582248	1.04911	1	CGGGAGTAAAGACATAACTGTCCA	0.58	15715	0.0406	1541	1.05
NIF3L1	0.582144	1.04883	1	TCTGGTAAAGCGACCGTATGACAA	0.58	15714	0.0406	1542	1.05
PRPF38A	0.581621	1.04855	1	TATCTTCCGATGTCTTGCTAACTC	0.58	15713	0.0407	1543	1.05
HIRIP3	0.581349	1.04827	1	GACCCTAAAAAGTACAAACCAACA	0.58	15712	0.0407	1544	1.05
MFSD7	0.579923	1.04686	1	ACCGAGACGCGTTTATTGCGTTTG	0.58	15707	0.0408	1549	1.05
BOLL	0.579386	1.04602	1	GCAGACTTCAATCGCAACCAGCGC	0.58	15704	0.0409	1552	1.05
FZD6	0.578385	1.43531	2	AAATGTCACGCTGACTGCTTTATC;ACCCTAATCCATCCATGCTTCATA	0.57;0.59	15669;15750	7.77E-01;7.93E-02	1506;1587	2.07E+00;7.98E-01
MAP3K8	0.578304	1.43041	3	TTGGGGATTCAGTGAGTTCCATAA;TAACCCTTTGCAACCTTATGGGGC;CTCCACTCCCCTCCATTAATGCCA	0.22;0.44;1.07	13171;15024;16715	8.92E-01;5.32E-01;4.14E-02	541;2232;4085	1.88E+00;1.36E+00;1.05E+00
ACRV1	0.576487	1.04518	1	GGAATGTTGCCGGAACATATATCA	0.58	15701	0.041	1555	1.05
SLC36A4	0.575838	1.04463	1	ACGATTAAAGCTCTTAACATGTAT	0.58	15699	0.041	1557	1.04
CTCF	0.575742	1.04435	1	ACCACACCGTTTGGGACACATCTC	0.58	15698	0.0411	1558	1.04
P3H2	0.575682	1.04407	1	ACCTATGGCCATGGACCGGCTGAA	0.58	15697	0.0411	1559	1.04
TMOD2	0.575397	1.04379	1	CCGGAGGTCTCTCACAATCTACTA	0.58	15696	0.0411	1560	1.04
TTLL4	0.575221	1.16045	3	ATCTCTGCAGAGGCACAAAAGACA;TTCTTGGCCACCGCGCAAATGCCG;GCAGGGCTTTCGGCCCAGACGGAC	-0.08;0.43;1.37	8442;14970;16932	5.24E-01;4.17E-01;2.46E-02	324;2286;8814	1.34E+00;1.27E+00;8.75E-01
DNAJC17	0.574823	1.04323	1	TTCACAATTCCGATAGGGCGTGTC	0.57	15694	0.0412	1562	1.04
KCNJ10	0.574447	0.958674	2	TAGATCAGCACTATTCTTGTCTAT;GCGAACACCGCTCTGTTCGCTCTC	-0.08;1.23	8403;16850	3.01E-01;2.06E-02	406;8853	1.34E+00;5.80E-01
TMEM98	0.574257	1.04268	1	ATCCAGACCCGACATCTAAACTCT	0.57	15692	0.0412	1564	1.04
CBR3	0.57399	1.0424	1	CAAGGAAAAAAATGGTCTAGTTTC	0.57	15691	0.0413	1565	1.04
ZDHHC13	0.57296	1.04212	1	TTGAGGACACCTTCGTGGTCGTCT	0.57	15690	0.0413	1566	1.04
MYL3	0.572636	1.04157	1	TAATTGATAGTTTATCCTCCCACC	0.57	15688	0.0413	1568	1.04
CDKL2	0.571908	1.04102	1	TTCCAGGTCAAGTCGTGACATCTG	0.57	15686	0.0414	1570	1.04
Trim72	0.5718	1.04074	1	TGCCCGTGTTCTCCATCAGGTTTA	0.57	15685	0.0414	1571	1.04
SLC39A6	0.571417	1.03991	1	CCACCTAAGTCAATCTTTTAGAAT	0.57	15682	0.0415	1574	1.04
GGN	0.571295	1.03963	1	AAACTTAATTGACGTACTATTCAC	0.57	15681	0.0415	1575	1.04
VPS33A	0.571207	1.03936	1	CAGGCGTCCACGCTTTTATACCAT	0.57	15680	0.0416	1576	1.04
XIAP	0.570667	1.03881	1	GTCGCCACATCGCTAGCGTAGGTT	0.57	15678	0.0416	1578	1.04
TIMM21	0.570582	1.03853	1	GGTATCTAGAGGCTCAGAGATCAC	0.57	15677	0.0417	1579	1.04
PCDHGA6	0.570442	1.03826	1	GCGCCACGCGACGTTTCCCCGCTC	0.57	15676	0.0417	1580	1.04
BCKDHA	0.570175	1.03798	1	CCACTGGCAGTGCGTATACGAAAT	0.57	15675	0.0417	1581	1.04
C10orf82	0.568989	1.03716	1	ATCGTCACTACAACCCGTAATAGA	0.57	15672	0.0418	1584	1.04
ACP5	0.568834	1.03689	1	CCTGACGCATTCCAATTTCCGTCC	0.57	15671	0.0418	1585	1.04
KLHL26	0.5681	1.03606	1	ATTATGAGCCTCCATTGTAAGTTC	0.57	15668	0.0419	1588	1.04
EFEMP1	0.567511	1.03552	1	TCTCGTGATTGAAAGAGCAGATGC	0.57	15666	0.042	1590	1.04
TNPO2	0.56727	1.03524	1	CCCAGCGAGCTATTGCCCAGAAGA	0.57	15665	0.042	1591	1.04
CREB3	0.566805	1.06744	2	TTAGGGACGTCGGTTTATCCTTCC;TACCGACCCATTTGTCCGGCCCGA	0.08;1.06	11376;16693	3.47E-01;2.88E-02	563;5880	1.20E+00;9.35E-01
TCEAL9	0.56677	1.03443	1	TATCGACTCCAAAAGTAGACATGT	0.57	15662	0.0421	1594	1.03
LOC101060386	0.56669	1.03415	1	GATTATACATTTATGTAATCCGTA	0.57	15661	0.0421	1595	1.03
VSIR	0.566322	1.03361	1	ATGGCGATGTCGCCTTACTAGACT	0.57	15659	0.0422	1597	1.03
ATRNL1	0.565728	1.03252	1	GCGAATTAGCAAAAGAGCGTCGAG	0.57	15655	0.0423	1601	1.03
PDIA4	0.565187	1.03225	1	TCCGAAGTCGGTAGATTGACGGCG	0.57	15654	0.0423	1602	1.03
URGCP	0.564442	1.03171	1	CGCTGCTTCGAGTCATTATCGTTG	0.56	15652	0.0423	1604	1.03
SLC12A7	0.564115	1.03144	1	CTACACTCGTTGTGTCCGATGGTT	0.56	15651	0.0424	1605	1.03
DOK3	0.563849	1.03117	1	TGTGGACTGTCACACGTAAGAATA	0.56	15650	0.0424	1606	1.03
KRTAP5-6	0.56377	1.0309	1	ACCAAGCTTTGGTAAGATGTTTGA	0.56	15649	0.0424	1607	1.03
SNX16	0.563372	1.40361	2	ATGCCACCGGACCTGAGAAGATTG;TGATATCTACTCCAGACAAAGCCG	0.54;0.58	15560;15728	7.52E-01;8.05E-02	1528;1696	2.02E+00;7.92E-01
CSF1	0.563227	1.03063	1	TACACTGTCTTATATTTCATTCTT	0.56	15648	0.0425	1608	1.03
SLC17A8	0.563127	1.03036	1	TGCGATAGCCCATGGCGGTGGTCG	0.56	15647	0.0425	1609	1.03
PNO1	0.563055	1.03009	1	CGTCCGTAGTGTATGAGATGCTTT	0.56	15646	0.0425	1610	1.03
PCDHB16	0.563001	1.02982	1	CTCCGGAATGAATTCCATTAGAAA	0.56	15645	0.0425	1611	1.03
USP6NL	0.562687	1.02928	1	TGACTCAGCAATGTGTACGTTCGA	0.56	15643	0.0426	1613	1.03
PITRM1	0.562382	0.886069	2	ACCTAGGCACAACGCTACTCATCA;AACCCAGACTCCGGGTGATACACA	-0.27;1.4	5390;16942	3.67E-01;1.59E-02	314;11866	1.45E+00;3.25E-01
ACOT11	0.562244	1.02847	1	AACCTTTGGGAGCGGCCTATGTGG	0.56	15640	0.0427	1616	1.03
HCLS1	0.561539	1.0282	1	CGATCAAGAACGGCAATCTTGAAC	0.56	15639	0.0427	1617	1.03
FAM124A	0.561233	1.02794	1	CTGCAGGGATGTGGGGGCACAATT	0.56	15638	0.0427	1618	1.03
CCDC112	0.561165	1.02767	1	CTCAATTCCATACTTAGCTGCAAC	0.56	15637	0.0428	1619	1.03
CNPPD1	0.560769	1.09877	2	TATGCTCCCACTTTCACTCCAGTA;GAACATATCAGACCAACTTTGTCT	0.14;0.98	12214;16589	3.83E-01;3.42E-02	667;5042	1.13E+00;1.07E+00
OR51E2	0.560703	1.63312	3	GGCAGTTCGAACGCACTAAAATTA;TAATTTCTTGGTTCTCAACCTTCG;CTTTTACAAGCTCTGGTGAGACGT	0.35;0.65;0.69	14410;15956;16071	1.17E+00;7.14E-01;9.26E-02	1185;1300;2846	2.35E+00;1.80E+00;7.48E-01
DRAM2	0.559492	1.0266	1	TATCCTTATTAACACAGTCGTGGG	0.56	15633	0.0429	1623	1.03
PSRC1	0.559158	1.02606	1	TGCCACACTACTTCTTTTAAACCA	0.56	15631	0.0429	1625	1.03
MSL1	0.558514	1.02579	1	CGTATCCATTCGTACCCACTAGCA	0.56	15630	0.043	1626	1.03
USH1C	0.558286	1.02526	1	CAATCGATTGGTATATCGAAATTC	0.56	15628	0.043	1628	1.03
NUP43	0.558023	1.02499	1	CCTAACTCCGCTCCAAGGCTAGCG	0.56	15627	0.043	1629	1.02
IL17RE	0.557663	1.02446	1	TAGTGCATTGGGTATTCGGTTCCG	0.56	15625	0.0431	1631	1.02
HOOK1	0.557397	1.02419	1	ACCGAGTCCGAATAGTTTATTCAG	0.56	15624	0.0431	1632	1.02
JPH4	0.556741	1.02393	1	TCATACACTATATCCCCCCTGCAT	0.56	15623	0.0432	1633	1.02
KIAA0930	0.556473	1.02366	1	CATGGACCTATTCTGCATCAAGCG	0.56	15622	0.0432	1634	1.02
CRYGS	0.556089	1.0234	1	GTTGGAATCTCTACTCTTGATAAC	0.56	15621	0.0432	1635	1.02
EVL	0.555427	1.02313	1	TTTACTACCAGAGTAGATCTTTTT	0.56	15620	0.0432	1636	1.02
FAM172A	0.555204	1.02287	1	CGCCGGTCCCAGCCCATAGAACCT	0.56	15619	0.0433	1637	1.02
FAM228A	0.5549	1.02234	1	GGCAAACGCCAGAGAGTTTTATGC	0.55	15617	0.0433	1639	1.02
RXFP2	0.554795	0.996822	2	CTCTACCCACCGTTAGCTGGATCC;AAACCTTTTAACAAGGGCAAGTTT	0.0;1.11	10190;16753	3.15E-01;2.56E-02	503;7306	1.25E+00;7.47E-01
RHBDF1	0.554192	1.02154	1	TGGGAGGTTGGTTGCGCTCGGTCT	0.55	15614	0.0434	1642	1.02
ALDH1A2	0.553769	1.02101	1	ACATTGTCCTTTTTTCCTCAGGTT	0.55	15612	0.0435	1644	1.02
SYNGR1	0.553719	1.02075	1	CGCACATCAAGTCCCCAGTTCGTG	0.55	15611	0.0435	1645	1.02
HILPDA	0.552862	1.02022	1	TGAAGTCTTTTAAGCCCCAGCCGT	0.55	15609	0.0435	1647	1.02
DNM1	0.552781	1.01996	1	CAGTGACTTATCGTATTTGTCTGA	0.55	15608	0.0436	1648	1.02
LUC7L	0.552535	1.26566	2	GTTTCCGTATTTGTTTGAAGGGCC;AGCCCGTGCAGGGCAGAATCAGTC	0.36;0.75	14466;16223	5.67E-01;5.36E-02	1033;2790	1.58E+00;9.49E-01
AQP2	0.552273	1.01943	1	CGCGACACTATTTCTCATCGCTTG	0.55	15606	0.0436	1650	1.02
PPP1R13B	0.552218	1.012	2	ACTGCCACTGATAAACTACCGCGT;GTTTATTAAAGCCAACTTGATCGC	0.0;1.1	10228;16749	3.16E-01;2.59E-02	507;7028	1.24E+00;7.80E-01
VIM	0.55213	0.953614	2	ATTATATTTCTCTTCTACCGTGAG;GTATCACCAATAGTGCACCCGACG	-0.06;1.17	8672;16813	3.01E-01;2.25E-02	443;8584	1.30E+00;6.06E-01
PIK3CB	0.551942	0.871619	3	GTGTCCGTATATGGCGTGCTCTTT;TGTCAAAACTACAACGGAACACGC;TCTTCGCAGCGGTTACTCCATTGC	-0.24;-0.04;1.94	5777;9137;17119	4.03E-01;3.52E-01;1.03E-02	137;8119;11479	1.63E+00;5.31E-01;4.54E-01
NUDT3	0.550872	1.01864	1	TCATGTTACCATGCAAAAGTGATG	0.55	15603	0.0437	1653	1.02
FZD2	0.550842	1.01838	1	TTTTCCAGAATTACAAACACAAAA	0.55	15602	0.0437	1654	1.02
SYT16	0.550816	0.873245	2	GACCTTACCGCCTCTGTGCTATGT;AATATCTCAGCGAGGGGATTAATA	-0.3;1.4	4996;16944	3.86E-01;1.58E-02	312;12260	1.45E+00;2.97E-01
HLA-DRB3	0.550811	1.01812	1	GCCCGCCGGACACCACCAGTGACG	0.55	15601	0.0438	1655	1.02
LMLN	0.550777	1.01785	1	ACCAAGTACCCACTTCCCCATGTA	0.55	15600	0.0438	1656	1.02
ZNF705D	0.550543	1.01759	1	TTCCGTGTTATCTCATCCTCCAAT	0.55	15599	0.0438	1657	1.02
SLC39A12	0.550332	1.01733	1	CACGCGACATGTAATATTTTATAA	0.55	15598	0.0438	1658	1.02
ADH1C	0.550045	1.01681	1	AAGTATATATCCCGTTTTGCATTT	0.55	15596	0.0439	1660	1.02
STX1B	0.550044	1.01655	1	CTCCAGACCATTCATTCGCAGTGC	0.55	15595	0.0439	1661	1.02
MON1B	0.549813	1.01628	1	GGGACGCAAAGGGAGCAATGAAAT	0.55	15594	0.044	1662	1.02
SUCLG1	0.549799	1.01602	1	GACATTACTTCAGGACAGGACGGA	0.55	15593	0.044	1663	1.02
EPHB3	0.549715	0.91315	3	TGCGGGCTATTCAGCGCGTGCGTG;AACTCTCTCTATTGTTATCCCTTA;CTTTTTCACCTTCCTTGATTGAAG	-0.17;0.02;1.8	6784;10503;17085	3.62E-01;3.62E-01;1.29E-02	171;6753;10472	1.54E+00;6.51E-01;5.53E-01
LRRC37B	0.549706	1.16014	2	ACCCGCGACTCCAGGATTGTGATT;ACGATCGTGATATACAATGGCACG	0.24;0.86	13319;16423	4.53E-01;4.29E-02	833;3937	1.28E+00;1.04E+00
ZMYM3	0.549043	1.01576	1	GCCCTCCTTGGGACTTACACACTT	0.55	15592	0.044	1664	1.02
KSR2	0.549036	0.968204	2	CAGATTCATAAGAGAGCCTCTTCA;TCTTCTCCGAATTGTACACATATC	-0.03;1.13	9265;16777	3.03E-01;2.44E-02	479;7991	1.27E+00;6.69E-01
DENND5A	0.548736	1.0155	1	AGCCGGAGACTTCGGGGAAAGCCT	0.55	15591	0.044	1665	1.02
HERC6	0.548717	1.01524	1	GAACATGCGACACGCTATGTCGGC	0.55	15590	0.0441	1666	1.02
GDPD5	0.54865	1.35408	2	CGGGCATAGTATAGTCCTGTTATT;ACATGTTAGATAAACGGACCAACC	0.49;0.61	15291;15836	6.95E-01;7.45E-02	1420;1965	1.89E+00;8.21E-01
FCHO2	0.548575	1.01498	1	ATTGGGATTGACGTTGCAACCCCG	0.55	15589	0.0441	1667	1.01
GPRC6A	0.547766	1.0142	1	CATTGGGACATAACTATTCAGCGA	0.55	15586	0.0442	1670	1.01
ZNF532	0.547411	1.13953	2	TGGGGGAACTCGCTGTCTTTAGGC;CGTCGCCAGGTAAAATCCAATCGC	0.21;0.88	13035;16461	4.32E-01;4.09E-02	795;4221	1.22E+00;1.06E+00
YES1	0.547238	1.33577	2	CCTCACAGCATATCTTCAATGCAC;TACTGTGATCAAACCCTAGACCTT	0.46;0.64	15142;15929	6.68E-01;6.95E-02	1327;2114	1.82E+00;8.48E-01
DPP3	0.547236	1.01342	1	CTTTAGCTGAGGCGGCCAGTGGTT	0.55	15583	0.0443	1673	1.01
GAA	0.547102	1.01316	1	AGGTATCCGGATAATTGTTGGAAT	0.55	15582	0.0443	1674	1.01
DUS2	0.546819	1.0129	1	TTTCTGAACCGCCCTTAATAACAA	0.55	15581	0.0443	1675	1.01
CNPY2	0.546661	1.01264	1	CCTGTTGCCCGGTGAGCCCGTGTA	0.55	15580	0.0443	1676	1.01
SFPQ	0.546509	1.01238	1	ATCAGGAGGGATTTCTCCAGACCT	0.55	15579	0.0444	1677	1.01
CSTF2T	0.545493	1.01135	1	TGTTATACTGAGCGCATACGAATG	0.55	15575	0.0445	1681	1.01
FBXL19	0.545182	1.01083	1	GCTTGCATAAGCCTAGCGCCGTTT	0.55	15573	0.0445	1683	1.01
ZDHHC17	0.544185	1.00903	1	GCGGGATGTCCACCTATTATAATA	0.54	15566	0.0447	1690	1.01
GRAMD1C	0.543789	1.26935	2	GGCAACGCACCATAGGTCCTAAAC;ACCGCAGTCGGGCCAGTCTGCTCG	0.37;0.72	14582;16145	5.82E-01;5.78E-02	1111;2674	1.62E+00;9.19E-01
ELP2	0.543354	1.00851	1	CGGCAACGTTTCCTCTTTTCCCAT	0.54	15564	0.0448	1692	1.01
IL1RL2	0.543195	1.008	1	CTCCTACTGGGCCCTCTCAGATCA	0.54	15562	0.0448	1694	1.01
PPM1E	0.543076	1.00775	1	CTAACCTAATGTCGGTTCTATATT	0.54	15561	0.0449	1695	1.01
GPBP1	0.542366	0.877233	2	TTATCAGGCATCTTTTTACTTATT;GAGTAGAACAATCACTCTTTTACA	-0.22;1.31	6037;16889	3.42E-01;1.86E-02	367;11219	1.38E+00;3.74E-01
TEKT2	0.542082	1.00723	1	GACGTCTACTTCTCTTCTAAAAGC	0.54	15559	0.0449	1697	1.01
CCDC33	0.541967	1.00698	1	TGGATGTAAACCCACAATCCGGCG	0.54	15558	0.045	1698	1.01
SETDB2	0.541851	1.00672	1	ACAGCTTAGAATAGGAATCCGACG	0.54	15557	0.045	1699	1.01
FOXN3	0.541219	1.00621	1	AGGGATCATCGGATTTCCATGCCT	0.54	15555	0.045	1701	1.01
CLIC4	0.541115	1.00596	1	TCGGATACGTCCCCTCTCCCCCCT	0.54	15554	0.0451	1702	1.01
SMAD5	0.540856	1.00519	1	CCCATACCGGCAAATACTACCACT	0.54	15551	0.0452	1705	1.01
DNAJA4	0.54005	1.1568	2	GCAAGATGCTGCAATTGATATTTC;TAGTTATGTCTATGGGCGAGAATC	0.24;0.84	13380;16381	4.58E-01;4.52E-02	875;3876	1.30E+00;1.02E+00
EHD4	0.53936	1.00468	1	ACGCATTCCTCCAAGCATGAGTTC	0.54	15549	0.0452	1707	1
LIPH	0.538935	1.00392	1	CCTTGAAAAGACGCTACAAAGCGT	0.54	15546	0.0453	1710	1
ZFP2	0.538885	1.56593	3	GCCCTTAGCGCATCTCGCCCTTGA;GGTCATGTTAAACACTTAGCTGTT;CCAAATCACGATATTTTGAGTATA	0.29;0.65;0.67	13929;15983;16020	1.05E+00;7.22E-01;9.68E-02	1236;1273;3327	2.14E+00;1.82E+00;7.32E-01
INTS6	0.538653	1.00341	1	AATGGACCGCACAGCGCCGTTTAT	0.54	15544	0.0454	1712	1
MRPL19	0.538337	1.0029	1	ACTAGGATCAGATTAAGATCTACG	0.54	15542	0.0454	1714	1
ADORA2A	0.53827	2.07584	5	GCCGAGTCGAGGCCTAAATCATTA;CTTTTAAACGAATCGTATGACAGA;TTATGTTCGGTTACCGACAGAGCT;GCTAAACCCACCCTTCTGACCGAT;ACCTATTACAAAGACCAGTAGCTT	0.35;0.4;0.47;0.52;0.96	14426;14733;15180;15461;16551	2.52E+00;1.64E+00;1.01E+00;4.75E-01;9.05E-02	705;1795;2076;2523;2830	3.93E+00;2.71E+00;1.87E+00;1.11E+00;7.62E-01
TNFRSF10D	0.538094	1.00265	1	AGCTCTGACTGGGTAGTAGAGTGA	0.54	15541	0.0454	1715	1
NUDT4	0.538083	1.00214	1	CCGACAAATGACTTCGTTAGGTGT	0.54	15539	0.0455	1717	1
NPIPB9	0.538017	1.00189	1	CCAAAATCCTACACAGGAGGTGAC	0.54	15538	0.0455	1718	1
RFXANK	0.537887	0.859111	2	GGTAGTAGCAAAAACGCTCAGTTT;TTGGCAACCGTCAGACACCCTTTA	-0.43;1.5	3608;16988	4.80E-01;1.35E-02	268;13648	1.51E+00;2.04E-01
SLC25A16	0.537535	1.00164	1	CTGCGGCATTCATGGACTTGGAGA	0.54	15537	0.0455	1719	1
ABCA9	0.537475	1.00139	1	CAGGATAGTACGGTATTCATTTTC	0.54	15536	0.0456	1720	1
ASPN	0.536691	1.00088	1	TGAAGACTACGTACATCTATATAA	0.54	15534	0.0456	1722	1
ANXA7	0.536682	1.00063	1	GCCGATACAAATAATCCAATAGTT	0.54	15533	0.0457	1723	1
EBAG9	0.535757	1.35194	3	CCGACGAGGGCTCGACGATAGCGA;CTCAAACTTACCCCAGACTTGTGT;AGAGGTTTGCTATCCCGTCCTCCG	0.01;0.75;0.85	10353;16219;16396	7.98E-01;5.41E-01;6.65E-02	860;1037;6903	1.99E+00;1.19E+00;8.70E-01
SLC22A4	0.53567	0.999623	1	TTCACACCGTTTACACATAAATGC	0.54	15529	0.0458	1727	1
SCLY	0.535569	0.999371	1	ATACCATGGACATGCTAGCTACTT	0.54	15528	0.0458	1728	0.999
GPR107	0.535345	1.27863	2	GAAGCCAGATCACTCCTCCAGCCG;CAATCGAAATCAAGTCTATGTGTG	0.4;0.67	14761;16024	6.07E-01;6.43E-02	1232;2495	1.68E+00;8.77E-01
IGF2BP2	0.535269	0.99912	1	CACTGCACGGTTCACGCTGAGAAA	0.54	15527	0.0458	1729	0.999
SENP2	0.535137	0.998869	1	AAACCAAACCGTCATTTATCGTAT	0.54	15526	0.0459	1730	0.999
C6orf222	0.534431	0.997866	1	CTAGTCACTTACCCACCAATCCGC	0.53	15522	0.046	1734	0.998
MYNN	0.534407	0.997615	1	CTTTCGTGTGTTCAGTATAAGCCT	0.53	15521	0.046	1735	0.998
WIF1	0.534319	0.997365	1	ACTAGTTACCCCACAGTGTTATTG	0.53	15520	0.046	1736	0.997
BBOX1	0.534086	0.996615	1	ATTTACCCCAGACATTCGTTGTGC	0.53	15517	0.0461	1739	0.997
ARHGEF26	0.533411	0.996116	1	GTCAACTGGGGCATCTGGCACCTC	0.53	15515	0.0462	1741	0.996
WT1	0.531991	0.99512	1	TCTCGACCAGCAACATTGGGAGAT	0.53	15511	0.0463	1745	0.995
TP73	0.531916	0.994871	1	AACATCTGGGTTTGGCACAAAACC	0.53	15510	0.0463	1746	0.995
MKRN3	0.531609	1.15891	2	CCAGCAATTCATGAAATTGACCTA;CACTATAGCTTGACTATCTACCGT	0.25;0.81	13493;16334	4.67E-01;4.76E-02	922;3763	1.32E+00;9.95E-01
EID1	0.53141	0.994125	1	CGAGTAGTGTGTAACCCCATCTCC	0.53	15507	0.0464	1749	0.994
KIT	0.531288	1.55868	7	GACTTAACCCCCAGTGAGATAGCC;ACCCTACCACCACTTCCAAGAAAC;TGACTAACAATGTAAGAAATTGGA;GACCCTAGCAAACATCTCCCTGTG;ATGTACCTACCTTTGATCAATAAA;CGACCATCTGCTACTTCTGCCCTC;TAAATTGCGTAAATAACATGGGTG	-0.04;0.0;0.0;0.27;0.32;1.53;1.64	9118;10055;10153;13635;14182;17000;17041	1.39E+00;1.04E+00;1.02E+00;9.00E-01;6.89E-01;6.02E-01;3.79E-02	215;256;3074;3621;7268;7369;8138	2.37E+00;2.29E+00;1.61E+00;1.48E+00;1.09E+00;1.04E+00;1.03E+00
TMEM120A	0.531107	1.13557	2	TTTCAATACCGGGGCCGAACGTCG;AATTGTGTGCGAAAGCTCACAGAT	0.22;0.84	13177;16385	4.43E-01;4.49E-02	871;4079	1.25E+00;1.02E+00
PALM2	0.530857	0.993877	1	AGCCCATGGCTATGCCAAAGTGTT	0.53	15506	0.0464	1750	0.994
FBXO2	0.530274	0.993133	1	TGTTGGTCGATTAGCCCCTTTCAT	0.53	15503	0.0465	1753	0.993
PTPN20	0.530041	0.992885	1	CACCATAGGAAAGCATTCACTAGC	0.53	15502	0.0465	1754	0.993
SEMA4C	0.530033	0.992638	1	AAAAAAGTCGCCATGCCAGAACAA	0.53	15501	0.0466	1755	0.993
EML3	0.529945	1.35218	2	TCTATAAGGATTCTTCCGCCGGCT;CGAGCTTACATCGTATGTGGGGCA	0.51;0.55	15422;15585	7.21E-01;8.84E-02	1671;1834	1.95E+00;7.57E-01
FAM104A	0.529306	0.992143	1	GTCCGCCCCAAAGCGACTCGAATT	0.53	15499	0.0466	1757	0.992
CPEB4	0.529302	0.991896	1	CTTGCGGGTGCGAGCAGGAATTAG	0.53	15498	0.0466	1758	0.992
PDZK1	0.529237	0.991649	1	GCAACCCAGAAGGATTGTCTCAGG	0.53	15497	0.0467	1759	0.992
NDUFA5	0.529162	0.991156	1	TTAAGTCTTAATGGCGCGCGCACT	0.53	15495	0.0467	1761	0.991
PYCR1	0.529004	1.33641	2	AATCCCCCGACCGCGGCCGTCCAG;GACCCGACGTAATGTCCATTCTTG	0.49;0.57	15307;15674	6.98E-01;8.35E-02	1582;1949	1.89E+00;7.78E-01
NME5	0.528842	0.921832	3	AATACTGGCACCGAGAATTCATAA;ACCAGTCTCTATTACCGGTCTAAT;GTTTCGTTATTGTGGGATGTGTTC	-0.17;0.08;1.68	6866;11366;17055	3.64E-01;3.52E-01;1.52E-02	201;5890;10390	1.47E+00;6.61E-01;6.38E-01
TMTC4	0.528823	0.990416	1	TTTTGAGCACGAAAAGTAATTTTG	0.53	15492	0.0468	1764	0.99
SHARPIN	0.528259	0.99017	1	TGTCCATAGCACGCCACGCTGTAT	0.53	15491	0.0468	1765	0.99
ZNF300	0.528096	0.989924	1	AAGAGGATGTGGTAGCCATTTTCC	0.53	15490	0.0469	1766	0.99
DDAH1	0.527612	0.989678	1	ATCTGGTGCATGCCCCGTTTCTTC	0.53	15489	0.0469	1767	0.99
HIST1H2BF	0.527073	0.989187	1	AGTTTACTCTTCCCTTTATTAGAT	0.53	15487	0.0469	1769	0.989
ENTPD2	0.526871	0.988696	1	TTCCGCCCTGTATTCCGGTACGTC	0.53	15485	0.047	1771	0.989
PTGIS	0.526851	0.988206	1	CGATCTCTAGACCCTGATGTGCAA	0.53	15483	0.0471	1773	0.988
GOLGA2P11	0.526494	0.987717	1	ACGCTACGGAGGTTTTTTCACATA	0.53	15481	0.0471	1775	0.988
MRPS5	0.526366	0.987472	1	AGTAACCCCGATTGCCCAACCGTG	0.53	15480	0.0471	1776	0.987
HSD17B1	0.525583	0.986983	1	TTGCTCCGTCCTTAGTTATGGAAG	0.53	15478	0.0472	1778	0.987
PDE10A	0.524778	1.28981	2	TACCGCGTATTGAGCTCGGTTCTG;CGTGACATACTACGCATGCAACGC	0.43;0.62	14947;15877	6.35E-01;7.23E-02	1379;2309	1.75E+00;8.32E-01
DNHD1	0.524772	0.986495	1	CTTCTCACTTCCGGTTCCGTTACC	0.52	15476	0.0473	1780	0.986
Sf3b3	0.524583	0.986251	1	TTGGAACTTTGTTTACTCGTGACA	0.52	15475	0.0473	1781	0.986
UGT1A6	0.524377	0.986007	1	TCCAAAGTCAAATCTCAACTGCAA	0.52	15474	0.0473	1782	0.986
TMSB4Y	0.523896	0.985764	1	CCACCTTGTGCCTTATGCTTGGCG	0.52	15473	0.0473	1783	0.986
NO_MATCH_1	0.52378	0.98552	1	AAACAACCACCGTCAGATATAGCC	0.52	15472	0.0474	1784	0.986
NO_MATCH_36	0.523737	0.985277	1	ACGCGCCGCTACGCGACTCTAGGT	0.52	15471	0.0474	1785	0.985
CX3CR1	0.523613	1.43617	3	TTGTGGCCGTTGTCACATAGCGCA;CACAAAATAAAAGTTATACAGGGG;AACAATAGTTATTAATTACCTTCG	0.17;0.64;0.76	12611;15943;16235	7.99E-01;7.11E-01;7.94E-02	1021;1313;4645	1.79E+00;1.71E+00;8.04E-01
VPS39	0.5234	1.09599	2	CAATCTACATGATTAGCGGGCTCA;GCATTGTCAAAAATGCGGCATATC	0.18;0.87	12674;16430	4.09E-01;4.26E-02	826;4582	1.15E+00;1.04E+00
EXOC3L4	0.523352	0.959037	2	ACTTGGATTACCTTAAGGATGCAC;CCCCTACTTTCGTTTCAAAGTTAC	0.0;1.05	10064;16674	3.13E-01;2.98E-02	582;7427	1.19E+00;7.32E-01
RORA	0.521903	1.33991	2	CACAAGTCCTCGTCATGAGGGAAC;CCGGAAAGGCAAATATTAGTTTAT	0.51;0.54	15396;15531	7.16E-01;9.14E-02	1725;1860	1.94E+00;7.45E-01
PAK5	0.521404	1.71902	6	TTCACAAAGACGCGCTTACACAGA;GCAAGTCAACACTGGCGGTTTTAG;ACCAAGCTCAGTTCCCCAATTCTT;AGTCCAGCTCTGGGATATCCCCCT;GCCTTACCTGATAATTGCTTTTCG;GCTGCATCGACTAAAAGGCGAGCC	-0.26;0.03;0.52;0.72;0.99;1.13	5588;10660;15448;16154;16598;16772	1.78E+00;1.33E+00;9.13E-01;7.25E-01;5.61E-01;7.40E-02	484;658;1102;1808;6596;11668	2.84E+00;2.37E+00;1.73E+00;1.52E+00;1.02E+00;8.36E-01
GNB4	0.521105	0.984062	1	TTAATCACTAATCACTGTATTAGT	0.52	15466	0.0475	1790	0.984
SPRY4	0.520765	0.983819	1	CCATCTGCTCGAATATGACCAGGT	0.52	15465	0.0476	1791	0.984
HIST1H2AG	0.520727	0.983577	1	TGGGGTTTAATTGCATTCTTGTTA	0.52	15464	0.0476	1792	0.984
TRH	0.520607	0.983093	1	GGTAAGCCTCACCTTTTTAGTTCA	0.52	15462	0.0476	1794	0.983
CCND1	0.519623	0.982609	1	TAGCCGTCAGTGGGACTTTTCTTA	0.52	15460	0.0477	1796	0.983
CABP4	0.519558	0.982367	1	AGATCTCCGCTGCCCAGCCTATCA	0.52	15459	0.0477	1797	0.982
PIAS3	0.519029	0.981884	1	GCATCGTGTCAGTGCTCCTGTGTA	0.52	15457	0.0478	1799	0.982
TRPC4	0.51884	0.981642	1	TTGCTATCGAGTTAACGCTTCTCG	0.52	15456	0.0478	1800	0.982
DNAJC1	0.518781	0.981401	1	TCTCCACTCTCTTGAGCCTGCTCG	0.52	15455	0.0478	1801	0.981
ISY1	0.518481	0.980919	1	AGCCCGACGAAGATAGAGGTATTT	0.52	15453	0.0479	1803	0.981
GIMAP4	0.517896	0.980197	1	CTATAATGGGCACCGGAGAGACTC	0.52	15450	0.048	1806	0.98
WWTR1	0.517855	1.22185	2	TCGTCCAGGGCTAAACAGCTGTCG;CATTTTATCCGAAACCGGTTGTGA	0.34;0.69	14345;16085	5.52E-01;6.10E-02	1171;2911	1.55E+00;8.98E-01
DDIT3	0.51692	0.979236	1	GACTCGAGTATAAGTGCGATACTT	0.52	15446	0.0481	1810	0.979
VPS45	0.516873	0.978997	1	GGTATCGAACGTACGTCATTGACT	0.52	15445	0.0481	1811	0.979
PRRG3	0.516837	0.978757	1	AACAACTCCGTTTAAACTAGGCGA	0.52	15444	0.0482	1812	0.979
NSG2	0.516045	0.978278	1	TGCATGGTCTAAAATCCACGCGCG	0.52	15442	0.0482	1814	0.978
GPR50	0.515925	1.3274	2	ACCATGCCGATACTTCCCGTTTAG;TCAAAAGATGGGAAATGATATCAA	0.5;0.53	15348;15518	7.06E-01;9.22E-02	1738;1908	1.91E+00;7.42E-01
BICRAL	0.515516	0.978038	1	CTATATCGACACCAGCGATAGCGC	0.52	15441	0.0482	1815	0.978
C8orf34	0.51526	0.977799	1	CCTAAGGTCATGCATCTGCGGTTA	0.52	15440	0.0483	1816	0.978
SLC30A6	0.51497	0.977321	1	AATACATAATATTACCGTGAGTTA	0.51	15438	0.0483	1818	0.977
CYP4F2	0.514889	0.976844	1	CCTAGGAGTTGTCCATAAAGAAGC	0.51	15436	0.0484	1820	0.977
XLOC_010217	0.514509	0.976367	1	TAGTTACATTCTAGTTAAGCTGCG	0.51	15434	0.0484	1822	0.976
DCUN1D2	0.513566	0.974464	1	ATCTACAGGTGCTTCTTTGCGACA	0.51	15426	0.0487	1830	0.974
PUS10	0.512886	0.973989	1	TTTCTCGCGACCAGTAGCAGATCA	0.51	15424	0.0487	1832	0.974
MFSD5	0.511853	0.973279	1	ACATTACAGGAAAAACATATCACC	0.51	15421	0.0488	1835	0.973
ACER3	0.511653	0.972806	1	ACGGTCACAATAGTTTCCTGTTGG	0.51	15419	0.0489	1837	0.973
TMEM110	0.51118	0.972569	1	TCTGCCAGAAGTTCTTTTGAGCCA	0.51	15418	0.0489	1838	0.973
CALD1	0.51059	0.972333	1	CCGTTCGTCACCGTGCTACGTCCA	0.51	15417	0.0489	1839	0.972
NO_MATCH_98	0.510457	0.972097	1	CCAGATATTACGTGCCCGGTGGGG	0.51	15416	0.0489	1840	0.972
GLO1	0.510352	0.971861	1	ACGCCGAGATCCGCATAAGCCGTA	0.51	15415	0.049	1841	0.972
VTI1B	0.510145	0.971625	1	CCTTAACCTGCATGCTCCTATAGG	0.51	15414	0.049	1842	0.972
PRDX4	0.509919	0.970919	1	GTATCCTCGAAGAATCGAACTAGC	0.51	15411	0.0491	1845	0.971
UNC45B	0.509717	0.996711	2	ATTGCCAAAGTATATTTTTTTACC;CTTAATAAGGCATCGCCATATAAT	0.05;0.97	10990;16564	3.35E-01;3.55E-02	692;6266	1.11E+00;8.80E-01
PSEN2	0.509615	0.970448	1	ACTATACCAGCGTTGCGTCAAACC	0.51	15409	0.0491	1847	0.97
TMEM192	0.50933	0.970213	1	CTCCCTTCTGGACCATCAAATCCC	0.51	15408	0.0492	1848	0.97
FOXP3	0.508825	0.969509	1	TAGCGCTGGATATGCCGGGCACCA	0.51	15405	0.0493	1851	0.97
HSP90B1	0.50836	0.968805	1	AGTGAATAATCTACATCTGTAAAA	0.51	15402	0.0493	1854	0.969
SPAG9	0.508347	0.968571	1	CGCTGAGTTCATAGCAAGTCTTAT	0.51	15401	0.0494	1855	0.969
NSUN2	0.508203	0.968337	1	CTGATTGGGGCAGAAAACGAGTCA	0.51	15400	0.0494	1856	0.968
GYS1	0.508169	1.00487	2	ATACCTGAGCCCACGATTAAGAAC;ATCCATCCTGTTACCCCTACTTTA	0.06;0.95	11194;16543	3.41E-01;3.66E-02	713;6062	1.10E+00;9.09E-01
CST6	0.508044	0.968103	1	GCAAGAGCTAGGTTTGCTAAGCCC	0.51	15399	0.0494	1857	0.968
ASCL2	0.507985	0.967869	1	AAGACTTCGGTCCGTAGTCTTGAT	0.51	15398	0.0495	1858	0.968
GSE1	0.50736	0.967169	1	CGAGTCAGGCCAAGCGTAAAACTA	0.51	15395	0.0495	1861	0.967
POTEB3	0.507251	1.11269	3	CTACCGATTGCATGCTTACATGGA;CTCACAAGTATCCACCTTTAGCGG;CGGTCGAATCTTAACATCGCAATG	0.08;0.11;1.34	11409;11784;16913	6.43E-01;3.53E-01;2.61E-02	343;5472;5847	1.41E+00;1.24E+00;6.86E-01
MFSD4A	0.507204	0.966935	1	TCCTTATCATACGCTCACACGTCC	0.51	15394	0.0496	1862	0.967
SLC17A1	0.50713	0.966702	1	CGACTCAACAATTCTGACGCCGTA	0.51	15393	0.0496	1863	0.967
KYNU	0.506679	0.966236	1	GGGCGCATCCCAGTACGAATTCCG	0.51	15391	0.0496	1865	0.966
KLC1	0.506582	0.966003	1	GCCCCTGTGATTAGGGTCCGGGTG	0.51	15390	0.0497	1866	0.966
CYP39A1	0.506279	0.965538	1	CCCCTTCGGAAAGTGATGACCTTG	0.51	15388	0.0497	1868	0.966
FAM199X	0.506041	0.965306	1	ACTTTATGTAATGCCGTTCGTAAT	0.51	15387	0.0498	1869	0.965
GLIPR1L2	0.505524	0.964841	1	ACTACAGCCTCAATACTTATCCAT	0.51	15385	0.0498	1871	0.965
KIF7	0.505408	0.964377	1	GACCTCCTATACTGGGTTCTGTCC	0.51	15383	0.0499	1873	0.964
CNTN4	0.50506	0.963682	1	GCGGTGACCCCTCTGTTTCCTGGG	0.51	15380	0.05	1876	0.964
ZNF684	0.504565	0.963451	1	GGTATTGGATTGTGTTGTTTGGTC	0.5	15379	0.05	1877	0.963
NO_MATCH_182	0.503319	0.962295	1	GGGTATGTTCCAATCACTGTCTTT	0.5	15374	0.0501	1882	0.962
ZNF98	0.503256	0.961834	1	GAACACCAGATCGGTGGCCCTCAA	0.5	15372	0.0502	1884	0.962
SETD5	0.50293	0.961604	1	TCACCTGCGTAGGGTTCCCTTGAC	0.5	15371	0.0502	1885	0.962
SLC4A1	0.502459	0.961373	1	TGCTTGGCCAGTTCTCTCATTACA	0.5	15370	0.0502	1886	0.961
MS4A10	0.502429	0.961143	1	GACCCTCTAACCTCCATTTCTCTG	0.5	15369	0.0503	1887	0.961
LNPK	0.502415	0.960913	1	GACAGACTTCTTAGGATCCTTCGA	0.5	15368	0.0503	1888	0.961
ADD1	0.502333	0.960453	1	AGATAGCTCATTCCGGATCCTATA	0.5	15366	0.0504	1890	0.96
TIGD7	0.501421	0.960223	1	GCTGCAGCCTCTTAGGATTATCGA	0.5	15365	0.0504	1891	0.96
SHOX2	0.501248	0.959994	1	ACGCCCTATGCGATGATTCTATTA	0.5	15364	0.0504	1892	0.96
NPR3	0.499954	1.00632	3	CGTGTTGAAGCGCTGCGCAGTTTG;AAGGGAAACGTAGGGATGCTCTCT;CTTGACCTCCTCCCAGTACTTTTG	-0.26;0.39;1.37	5581;14698;16927	4.91E-01;3.52E-01;2.50E-02	329;2558;11675	1.26E+00;1.25E+00;5.09E-01
VGLL4	0.49988	0.959077	1	TATGCCTATGACTCGCAAGTTGCG	0.5	15360	0.0505	1896	0.959
HSCB	0.499214	0.958619	1	GTATGTCTATAACCAGAAGTGTAT	0.5	15358	0.0506	1898	0.959
SLC25A43	0.499184	0.95839	1	CCCGCTCTGTGTCGGCCCGTCTAC	0.5	15357	0.0506	1899	0.958
RPE65	0.498761	0.958161	1	CGTAGCTGACATATCATTGGGGCA	0.5	15356	0.0506	1900	0.958
PCDHAC1	0.498629	0.957476	1	AATTAAATCCCCATATTCGCTGGA	0.5	15353	0.0507	1903	0.957
PIGA	0.498312	0.95702	1	GTATCCGACTGATATCGTAATGCG	0.5	15351	0.0508	1905	0.957
AUP1	0.498227	0.969407	2	ATTTAAACCAAGGTTTTCACCTTT;TCTCCTTATTATGAAGTGCCAACG	0.02;0.97	10532;16575	3.23E-01;3.49E-02	681;6724	1.12E+00;8.19E-01
RBPJ	0.497989	0.956564	1	CCAATAGATCCTTCAAGCAGAACC	0.5	15349	0.0508	1907	0.957
EEF1A1	0.497531	0.956109	1	CCCACAGCTCCTCCTCATCCGGAG	0.5	15347	0.0509	1909	0.956
GPR146	0.497365	1.23597	3	ATCACTGATTCTGCTCACAGACAA;TGACCAAGAAGTATCCTTAACCTA;AGTCTAGGATGTATGCGAATGGTC	0.15;0.28;1.06	12405;13779;16699	7.69E-01;4.14E-01;4.27E-02	557;3477;4851	1.65E+00;1.04E+00;1.01E+00
C3orf62	0.496979	0.931847	2	AAGCTGCCCGTACATACACTTCCT;ATTCCGATTGTCCAAACTTGACCG	-0.01;1.0	9731;16611	3.08E-01;3.30E-02	645;7525	1.14E+00;7.21E-01
JAGN1	0.496404	0.955654	1	TTGATAACACCTCGTCGTTGATCC	0.5	15345	0.0509	1911	0.956
CORO1C	0.495209	0.954519	1	TGCAGTGTCTATCATCAATGTTTT	0.5	15340	0.0511	1916	0.955
UXS1	0.495198	0.954293	1	ACAAACCTAGATTATCTAGCTGTC	0.5	15339	0.0511	1917	0.954
ANKZF1	0.494647	0.953388	1	CGGGTTACGTCATAATGTGTTATT	0.49	15335	0.0512	1921	0.953
TMEM134	0.49458	0.952936	1	AACTTCGCGGTGAGAGAAACTACG	0.49	15333	0.0513	1923	0.953
ZNF207	0.494493	0.95271	1	GGTTGGTGCTATGACATGAATTCC	0.49	15332	0.0513	1924	0.953
CCND3	0.494262	0.952484	1	TACTTTTGGCGGTGATTAGGTCTG	0.49	15331	0.0513	1925	0.952
NOP16	0.49422	0.904131	2	ACAAACAAATTCTAATTGACGTTT;AAATTCCCTCGGTGTATTCAGTAG	-0.06;1.05	8793;16679	3.01E-01;2.95E-02	577;8463	1.19E+00;6.19E-01
C11orf24	0.493633	0.951583	1	GCTCAAAGCGCTCAACTACCAATA	0.49	15327	0.0515	1929	0.952
AP2A2	0.493333	0.951133	1	GGGGGTACAACGGGGGCATTATCG	0.49	15325	0.0515	1931	0.951
TTLL2	0.493307	1.19393	2	ACCTAGCCAACGACGCGGATCGTT;ATTCCTCCCTATGTAGTTTGACCC	0.33;0.65	14281;15972	5.45E-01;6.71E-02	1284;2975	1.53E+00;8.61E-01
PPIP5K1	0.492689	0.950683	1	CACTCCTTTAGCACTTATAGATCG	0.49	15323	0.0516	1933	0.951
PHLDB3	0.492668	0.950458	1	TCTAAGCGAGTTCCTATGCGAAAA	0.49	15322	0.0516	1934	0.95
H2AFY	0.492472	0.950234	1	TAGCACATGCCGAATGAATTGTGC	0.49	15321	0.0516	1935	0.95
NDEL1	0.491795	0.95001	1	GGCGTTCTGCTTGCGCATATTTCC	0.49	15320	0.0517	1936	0.95
METTL25	0.491685	0.949785	1	CCCTTGTTACGGGATAATCAATTC	0.49	15319	0.0517	1937	0.95
EYS	0.491097	0.949337	1	TCCTATCACACATCCGTCCACAGC	0.49	15317	0.0517	1939	0.949
TF	0.490947	0.949113	1	CTGGTAAAGACATGTTTGCATAGC	0.49	15316	0.0518	1940	0.949
MS4A7	0.490905	0.948889	1	TAAGTTCTATGCATTACTTAGCCC	0.49	15315	0.0518	1941	0.949
ELOVL5	0.490828	0.948666	1	TCTTATTACGTTTGTAATGTCAAA	0.49	15314	0.0518	1942	0.949
ZNF816	0.49065	0.948219	1	CGTGCCTTGTCGAAGCCACGTTAA	0.49	15312	0.0519	1944	0.948
METTL13	0.490598	0.947995	1	ATTTAGGGAGATGTAGAATGTTAT	0.49	15311	0.0519	1945	0.948
CFDP1	0.489733	0.947549	1	CGTGACAAATGCGGATTCCTGCCG	0.49	15309	0.052	1947	0.948
KRBA1	0.487957	0.94688	1	TCGCGACTGTCTGGATCTGTCTTA	0.49	15306	0.0521	1950	0.947
PTGDR2	0.487679	1.26336	2	CCAGAGAACCAATTCTGCCACTCC;CGACCGACCAGCACCGGTCCCACA	0.44;0.53	15050;15509	6.52E-01;9.27E-02	1747;2206	1.79E+00;7.40E-01
JUP	0.487602	0.94599	1	ATGCGCCAACTCTTATTAGATAAT	0.49	15302	0.0522	1954	0.946
SLC35A3	0.487088	0.945768	1	GAAGGATTTCGGTCTGCAATATCG	0.49	15301	0.0522	1955	0.946
SLC35B1	0.487028	0.945324	1	GCAAGTGCCCTCGACGACCACTAC	0.49	15299	0.0523	1957	0.945
CUTA	0.486953	0.945102	1	AAGGAACCGGAAGACCTCTCCTCA	0.49	15298	0.0523	1958	0.945
PCID2	0.486908	0.944881	1	ACCTGCTCCTGACAATGCGTATGC	0.49	15297	0.0523	1959	0.945
SF3B4	0.486543	1.28038	2	AATATGTACAGCGTTGACTTCACC;CGCATGGTGTGACAGGGTTATCCG	0.47;0.5	15209;15362	6.80E-01;1.01E-01	1894;2047	1.85E+00;7.09E-01
CLCC1	0.486243	0.944437	1	AATCTATCATGCTATATATCGTTA	0.49	15295	0.0524	1961	0.944
COQ7	0.485991	0.943773	1	TAAGCCCCTCGCCTTAATCTTTAC	0.49	15292	0.0525	1964	0.944
RPS6KL1	0.485562	1.18329	3	CAGTCGCCCCGACGCTGTGCGTCG;CCTTGTCTTTGACACACGGCTAAT;CGGATGACGTAACTAATGGGCCTA	-0.16;0.73;0.88	7115;16180;16452	7.84E-01;3.69E-01;6.21E-02	804;1076;10141	1.96E+00;8.96E-01;6.93E-01
RAB23	0.485169	0.943111	1	TGTGCATACAATTGTAGATGAGGC	0.49	15289	0.0525	1967	0.943
FAM161B	0.485074	0.94289	1	CCTCCTGATATCTTGTGGACACAT	0.49	15288	0.0526	1968	0.943
ALOX15B	0.485059	0.942669	1	AATCGGTTGGATACATTCCTTTAA	0.49	15287	0.0526	1969	0.943
LLGL2	0.484814	0.942228	1	AGCTAAATCTCACTGTGTCTCTTC	0.48	15285	0.0526	1971	0.942
OXA1L	0.484754	0.942008	1	TGCGGGTACAACGTCTAGCTGTTA	0.48	15284	0.0527	1972	0.942
PLCL1	0.484624	0.941788	1	CGGGTATATCCCGATTCTAAAAAC	0.48	15283	0.0527	1973	0.942
IL17B	0.48454	0.941568	1	AATATGACGCAACCTATCTCTCAT	0.48	15282	0.0527	1974	0.942
LONP2	0.484431	0.941348	1	CATAAACACCTAATGTCAAGTTCT	0.48	15281	0.0528	1975	0.941
ECHDC2	0.484396	0.941128	1	CATCTCCCAAGAGGATTAGTACTA	0.48	15280	0.0528	1976	0.941
SUPT4H1	0.484394	0.940908	1	ACTTACCTAAAGCCTCTCCGCCGC	0.48	15279	0.0528	1977	0.941
HAUS7	0.484325	0.940689	1	ACTAAAGGAATCAGGAAGTTTTTC	0.48	15278	0.0528	1978	0.941
FURIN	0.484244	0.940469	1	GCTAGTAAGGGTCCACACTCGATG	0.48	15277	0.0529	1979	0.94
WDR48	0.484137	0.94025	1	CATGAATGCACAGCCTCTCATTGC	0.48	15276	0.0529	1980	0.94
CDC42EP4	0.483964	1.21075	2	CAAAGGACAATTCCCCTACTCTTT;AGAGAATGAACACCCATCGACACC	0.37;0.6	14577;15772	5.81E-01;7.81E-02	1484;2679	1.62E+00;8.03E-01
FAM103A1	0.483453	0.939592	1	CAATCATTAAATAGCCCAACCTGT	0.48	15273	0.053	1983	0.94
SLCO1B1	0.483373	0.853665	2	AAGTGTCATATTCGTACTGCCTCG;ACGCTTTTAGTTCCCAGCCAACGC	-0.67;1.63	2024;17036	6.84E-01;1.11E-02	220;15232	1.60E+00;1.08E-01
KBTBD7	0.483239	0.939373	1	AGAATACTCCCAGTATCCACGGCC	0.48	15272	0.053	1984	0.939
SURF4	0.483174	0.939154	1	CCTCAATGGGATATCTACTCTCAG	0.48	15271	0.053	1985	0.939
GCC1	0.482998	0.938936	1	CGATACCACCAGCCGGTTCTATGT	0.48	15270	0.0531	1986	0.939
AHCYL1	0.482791	1.2262	2	TCTTTAAGGATATACCGATCACAC;CTCCGAGCAGCTAGTGTGTACACC	0.4;0.57	14747;15670	6.05E-01;8.37E-02	1586;2509	1.67E+00;7.77E-01
RFX5	0.482494	0.938499	1	TCATTCCTCTTGGTGTTCTTCTCC	0.48	15268	0.0531	1988	0.938
MAJIN	0.48225	0.937844	1	CCTGTTCCTCAGATCTATACAAAA	0.48	15265	0.0532	1991	0.938
GGA2	0.481986	0.93719	1	CGATCTATAGTCTGGTGGCTGGAC	0.48	15262	0.0533	1994	0.937
RABGGTA	0.481763	0.936972	1	GTAAATCCAATCTTTTTAAAATCC	0.48	15261	0.0533	1995	0.937
CCDC137	0.481739	0.936754	1	TGTGGAGAGCCAGGAGCGTTATTG	0.48	15260	0.0534	1996	0.937
HOXA3	0.481218	0.936319	1	CTACTCATTGAAATTAGCGAACCT	0.48	15258	0.0534	1998	0.936
TCERG1L	0.480773	0.936102	1	GCATAGAAGATCACATGCCTCTCG	0.48	15257	0.0534	1999	0.936
ADPRHL1	0.480601	0.935668	1	CATACCCTCTCTATGGTCTTTAGT	0.48	15255	0.0535	2001	0.936
SLC20A2	0.480592	0.935451	1	AACTTACATGAACCCCTCCTAACT	0.48	15254	0.0535	2002	0.935
BRD4	0.480029	1.11466	3	TCTAGTTTCTTACTTTTTGCCGAC;ATCGTTGCGGCTGACGACGATGAT;CTCAGTAGTCTGCAGGTTTCGGTT	-0.11;0.52;1.03	7865;15468;16655	6.03E-01;3.93E-01;4.61E-02	601;1788;9391	1.54E+00;1.01E+00;7.93E-01
TMEM205	0.479672	0.935017	1	TAAGCATTTTCCCTCAGGCCACGG	0.48	15252	0.0536	2004	0.935
SHC4	0.479531	0.934801	1	AATCTGATTTCGGACATCAACCTA	0.48	15251	0.0536	2005	0.935
DEK	0.478973	0.933935	1	GTTCTACCTATCGGAGGATTCAGC	0.48	15247	0.0537	2009	0.934
Med1	0.478861	0.933719	1	GAAACCTGCTTACCATTTTTAGCC	0.48	15246	0.0538	2010	0.934
GABBR1	0.478775	0.933287	1	TATCTTCACCCGCACTGCAGATTT	0.48	15244	0.0538	2012	0.933
FOXJ1	0.478464	0.933071	1	AAAATGCTCCCGTCCGTTGGGCCA	0.48	15243	0.0538	2013	0.933
TP53BP2	0.478417	0.873616	2	GACTCGCTTAACAACAAAGGAATC;CCCGCACGCAAACTACATTCGTCA	-0.1;1.06	8029;16698	3.03E-01;2.85E-02	558;9227	1.20E+00;5.44E-01
SH3BP5	0.478241	0.83586	2	CATTCACGTCCACACCCTGCCGCC;CCGAAAGCAACTTGTTGGTTTCAC	-0.24;1.2	5782;16830	3.51E-01;2.17E-02	426;11474	1.32E+00;3.54E-01
FBXO5	0.477854	0.93264	1	ATTCTCGCTGACCATCATTATTGG	0.48	15241	0.0539	2015	0.933
BRMS1L	0.477587	0.932424	1	AAATGGCGGTGGGAAATTCTTAAG	0.48	15240	0.0539	2016	0.932
DPPA3	0.47747	0.932209	1	GGAACCTGCACCATTTAATATTAT	0.48	15239	0.054	2017	0.932
OSBPL3	0.477031	0.931564	1	TTGCCTTGAAAGTTTAACACCAAT	0.48	15236	0.054	2020	0.932
TLDC1	0.477027	1.00415	2	ACCTTGGAAACCCCCCCGGGTTGC;ACAATTCTGGACCACCTATATATA	0.09;0.86	11637;16417	3.57E-01;4.32E-02	839;5619	1.03E+00;9.75E-01
ITGB8	0.476907	0.931349	1	CACAAAAAGGGCTAGGCCAAGATA	0.48	15235	0.0541	2021	0.931
LINC01105	0.476396	0.930919	1	TCCGAGCTGCCAGGGCTGGAGACT	0.48	15233	0.0541	2023	0.931
PIP4K2A	0.476186	1.20346	2	CGCTGGAGCCACCTTACCAGTTAT;TGACTGACATGCAAGACACCTTGC	0.37;0.58	14587;15703	5.83E-01;8.19E-02	1553;2669	1.62E+00;7.86E-01
CPT1B	0.475736	1.06113	2	GAGAAGGTCCATTGGGGCTGACTC;CATCCACTGCTGTACAACGAGACC	0.18;0.77	12711;16260	4.11E-01;5.16E-02	996;4545	1.16E+00;9.63E-01
GNAS	0.475691	1.23405	2	GCCGCACGACTCTCAATGTTCATT;GACTTATCGCTAGTTCTTCAGTAC	0.42;0.53	14899;15504	6.27E-01;9.29E-02	1752;2357	1.73E+00;7.39E-01
CRY1	0.475358	1.53928	3	CATATGCTTGTGTTTTGGCCGGAA;TAGTACAGGGTCGCGACACTTACG;ACCGCCTCACAAACATCCCGGGCA	0.4;0.5;0.53	14773;15343;15493	1.27E+00;5.80E-01;1.40E-01	1763;1913;2483	2.53E+00;1.48E+00;6.07E-01
ZNF107	0.475274	0.930061	1	GAGCCAATTTATTAAACTTAACTA	0.48	15229	0.0542	2027	0.93
NQO2	0.474671	0.929847	1	CCCTTAAACCTTCGTCACATCTTT	0.47	15228	0.0543	2028	0.93
SERPINA12	0.474608	0.929633	1	AATTACAAGGATCTACATGGCATG	0.47	15227	0.0543	2029	0.93
TAMM41	0.474475	0.929205	1	AAAAACCCTATCCACGGGTGAATC	0.47	15225	0.0544	2031	0.929
LIN7A	0.474163	0.928778	1	ACTAACCTGCAACACTGAGAGCCG	0.47	15223	0.0544	2033	0.929
GNB1	0.474039	0.928564	1	TCTGGTCGCGCACGCAAGCGGTAA	0.47	15222	0.0544	2034	0.929
B4GALT5	0.473992	0.928351	1	TCTAGGGCTACTAGATCGGGCCGG	0.47	15221	0.0545	2035	0.928
IL20	0.473784	0.927711	1	AGTAAACGTTTAATAATTGCACTC	0.47	15218	0.0546	2038	0.928
TAT	0.473775	0.927498	1	GACATACCACAGAACAGTCCATGC	0.47	15217	0.0546	2039	0.927
HHAT	0.473161	0.927072	1	ACGTCTAAACTGCGCTGTATTCCT	0.47	15215	0.0546	2041	0.927
DYRK3	0.473015	1.17687	4	GCCACGCCGAGCGCAGACTGGTCG;ATCAGCGTATACCTCCCCGCCGTT;CGTATGGTGGTGTCTAAAAGTCGA;CTTTACCTAAGATGTTAGGCTCAT	-0.08;0.15;0.51;1.31	8354;12356;15429;16895	6.06E-01;5.75E-01;5.19E-01;3.66E-02	361;1827;4900;8902	1.27E+00;1.18E+00;1.15E+00;1.10E+00
ATF5	0.472586	0.926647	1	TAAATTCCGGTAGCGACCCTAGTC	0.47	15213	0.0547	2043	0.927
REM2	0.472315	0.926434	1	GAGTCTGAACCCTTTGCGAGCCTA	0.47	15212	0.0547	2044	0.926
ITGB7	0.472244	0.926222	1	CCAGCGTACGAAGGGCCAATCACT	0.47	15211	0.0548	2045	0.926
RNASE4	0.472202	0.926009	1	ACTTGGCCGCACACAATTACATGC	0.47	15210	0.0548	2046	0.926
TEKT5	0.471589	0.925585	1	TGGGTAAAAGCGGACTAATTTCGA	0.47	15208	0.0548	2048	0.926
FBXL14	0.47151	0.925373	1	AGCTGAGAAGCTCAGATATCAATT	0.47	15207	0.0549	2049	0.925
GALNT8	0.471227	0.925161	1	GTGGCATATAATAAACACGGCGGT	0.47	15206	0.0549	2050	0.925
AKAP14	0.471216	0.924949	1	AGTTATTACCTCCTCATAATTGAC	0.47	15205	0.0549	2051	0.925
ZC3HAV1	0.470666	0.924738	1	TGCCACGAGCGTAGCACTCGTATA	0.47	15204	0.055	2052	0.925
MRE11	0.469776	0.924103	1	TCTTGTAGCCTTTTCTAACCAACG	0.47	15201	0.055	2055	0.924
ANKRD1	0.469627	0.923892	1	ACAGTTTAGAAAACCGAATGTGGG	0.47	15200	0.0551	2056	0.924
FSCN3	0.469436	0.923681	1	AAGCTATATTACTCCGTATCTCAT	0.47	15199	0.0551	2057	0.924
C1orf50	0.469336	0.92347	1	ATTTCTAATATTTTCAAATGAGAT	0.47	15198	0.0551	2058	0.923
RNF133	0.469167	0.923259	1	GGTCCACCCAGTTCAATATTGTTG	0.47	15197	0.0552	2059	0.923
FZD1	0.469	0.922837	1	TTATGGTTATTCTGAGGAAACCCC	0.47	15195	0.0552	2061	0.923
ARID5A	0.468946	0.922626	1	CTGAGTTACGATAAGTAAGCACAC	0.47	15194	0.0552	2062	0.923
DMBT1	0.468883	0.922416	1	TGGGAAGCTACCAAGCGGCTATTT	0.47	15193	0.0553	2063	0.922
ACSM3	0.468448	0.922205	1	CCACTCTCCTATCCTCATCATTTA	0.47	15192	0.0553	2064	0.922
ISLR2	0.468418	0.921995	1	GCCTGAATCCTAGTTCCCCTCACC	0.47	15191	0.0553	2065	0.922
ADGRG5	0.468217	1.13806	3	GAATGCCCCAGCCGGTTAGGAAAG;AAAGTGCTTGAGCCCGCGAAATCT;AACGGGCGCGCTCTCCTTGCCCAA	0.11;0.18;1.11	11840;12744;16754	6.93E-01;3.69E-01;3.84E-02	502;4512;5416	1.51E+00;1.08E+00;8.20E-01
ARL6	0.468074	0.921574	1	TAATCCGACGAAGATGCCAAACAC	0.47	15189	0.0554	2067	0.922
RPS6	0.468038	1.1265	3	GCACCTATGACACACACAGACTCT;AAGGAACACGCGACTTGCTTCTTA;CCCTTGTAAGATCTGCCCCCACCG	-0.34;0.77;0.98	4479;16258;16578	8.13E-01;3.70E-01;5.22E-02	678;998;12777	2.02E+00;9.63E-01;3.91E-01
DAZAP1	0.467924	0.921364	1	CCGGTGATCCTGAAGAGTAGAGGC	0.47	15188	0.0554	2068	0.921
ROCK2	0.467095	0.920945	1	GGCGCATCGACCGGGCATATTCTC	0.47	15186	0.0555	2070	0.921
MIXL1	0.466641	0.920525	1	TCGCTGGAAGAAGCTACCCCGTAT	0.47	15184	0.0555	2072	0.921
ANXA6	0.46645	0.920316	1	AAAGAGGCTTCGGTGCACCTTGCG	0.47	15183	0.0556	2073	0.92
TGOLN2	0.466035	0.99461	2	AGAAGTTTGATCAATCTCCCGAAC;TCCAGAGCCACTCCTGTTAGTAGG	0.09;0.84	11607;16387	3.56E-01;4.48E-02	869;5649	1.02E+00;9.70E-01
AP3D1	0.466027	0.919897	1	TCGACCCGCACTTCAACAGCAGCT	0.47	15181	0.0556	2075	0.92
HIST2H2BE	0.46546	1.10255	2	ATGAGCATATTTAAATGCTTTCTC;ACTACAGCTCACCGGCGTAGGAAC	0.25;0.68	13484;16045	4.66E-01;6.32E-02	1211;3772	1.32E+00;8.84E-01
DDI1	0.464856	1.17175	2	TATTAATACCATTGCCCGGTACCT;AGAATGTTGGTCCCGTTCGGACGG	0.34;0.59	14350;15744	5.53E-01;7.96E-02	1512;2906	1.55E+00;7.96E-01
DR1	0.464608	0.91906	1	GTGATTTATATAACACTGGTAAAC	0.46	15177	0.0557	2079	0.919
DPM3	0.464146	0.918434	1	CTGTTTCAGTGGCGGCAATATCAG	0.46	15174	0.0558	2082	0.918
ELF2	0.463622	0.833073	2	CGTTACGCACTCAAGTCTTTGTGC;CCCTGCAGCAGATTCATTATTAGA	-0.19;1.12	6500;16763	3.28E-01;2.51E-02	493;10756	1.26E+00;4.11E-01
HIST1H1C	0.462712	0.917809	1	AAGGTCACGTGCCGCATGCTCGAC	0.46	15171	0.0559	2085	0.918
C1orf115	0.46256	0.917601	1	CGATTATACATAGTGCCCGTTACA	0.46	15170	0.0559	2086	0.918
CDC25C	0.462499	0.917393	1	CGACGGCAGAATTGCTGATTCTAC	0.46	15169	0.056	2087	0.917
GIMAP5	0.462439	0.917184	1	TACGCCGTAATGAACCATCCGAGC	0.46	15168	0.056	2088	0.917
EAPP	0.462422	0.916977	1	CCCTTAGTGCCATCTCAGACCGTG	0.46	15167	0.056	2089	0.917
LOXL4	0.462313	1.2269	2	AACTGTATACCACTCGCTCGTCGG;TCCAATTATTAGAGTGCACCGCAG	0.43;0.5	14952;15341	6.36E-01;1.02E-01	1915;2304	1.75E+00;7.05E-01
MYLIP	0.462109	0.916769	1	ACTCGGCCCTCCATACGACGGATG	0.46	15166	0.056	2090	0.917
RFTN1	0.461906	0.916561	1	AATAATAGACAAATGTTTAACCGG	0.46	15165	0.0561	2091	0.917
ZMAT1	0.461328	0.915938	1	AAGCGCGACCTTACGATGCATGCA	0.46	15162	0.0562	2094	0.916
AP3S1	0.461122	0.915731	1	TGCGCCCAAACAGCAAGTCATGCG	0.46	15161	0.0562	2095	0.916
HNRNPH1	0.461098	0.915524	1	AGATTCGTCTCAGTGGCCGGGCCG	0.46	15160	0.0562	2096	0.916
DPP8	0.460965	0.915317	1	CGACGACCCGGGAATTGTCAGCCC	0.46	15159	0.0562	2097	0.915
NFKBIA	0.460521	0.914696	1	TACACACCCTTCTTAGCCATTCAT	0.46	15156	0.0563	2100	0.915
RASGRP1	0.460392	0.914489	1	TATCATGCTGACCCAAGCCCCCGG	0.46	15155	0.0564	2101	0.914
CCDC42	0.460003	0.914282	1	CTTGTTCGTCGTGTTAGGATCGTT	0.46	15154	0.0564	2102	0.914
NOX1	0.459565	0.914076	1	TACACATTGTTGAACGCTATTTTC	0.46	15153	0.0564	2103	0.914
GTF2H1	0.459521	0.913869	1	GAACACTGGTACGACCTCTTACCG	0.46	15152	0.0564	2104	0.914
ERP44	0.459176	0.91325	1	CAAGGACCGATATGTAAGTTGTCA	0.46	15149	0.0565	2107	0.913
MLH1	0.459169	0.913044	1	ACCTGGAAGACTAAACTACCCCCC	0.46	15148	0.0566	2108	0.913
UST	0.458892	0.912838	1	ATCGGCACTGATTAGATTTTTAGA	0.46	15147	0.0566	2109	0.913
ADCK1	0.458842	1.24441	3	GTTCTAAGCATGATTGCCGCATTA;CCAATTCCCTATTCTTCGGTAGGT;AATAATGTTTAACCGTTACCCGGA	0.04;0.56;0.77	10850;15653;16259	6.40E-01;5.85E-01;7.75E-02	997;1603;6406	1.63E+00;1.29E+00;8.13E-01
TMEM63A	0.458525	0.912427	1	CCCTAGCCAGCCTCGAGAGCTGGG	0.46	15145	0.0566	2111	0.912
SMARCE1	0.458271	0.944195	2	GGATACCGGTCGTCCGGTGAAGTG;TCACATCCAGTTTGGAGAAAGGTC	0.03;0.89	10602;16470	3.24E-01;4.04E-02	786;6654	1.06E+00;8.28E-01
GPR143	0.458159	0.996007	2	GATTCGATGTGGCGGGCTAATGAC;GAACACATCACCCAAAATATCTGA	0.11;0.81	11822;16319	3.65E-01;4.84E-02	937;5434	1.00E+00;9.88E-01
KIAA1586	0.458058	0.911605	1	CCCACTTCGCTGCCACTTATGATG	0.46	15141	0.0568	2115	0.912
TSR3	0.457801	0.911399	1	TAGGTCAGAGCCGGTTGAAACCTC	0.46	15140	0.0568	2116	0.911
PSMA1	0.45748	0.840217	2	TGCTCCAAGTCGTATCGACTCTAT;TACGGCGATAGCCATTACACTTCG	-0.15;1.06	7248;16703	3.12E-01;2.82E-02	553;10008	1.21E+00;4.73E-01
RAD23A	0.457061	0.910989	1	GAGCTTCCAGTCTAGCTTCGTCTG	0.46	15138	0.0568	2118	0.911
ZNF571	0.457008	0.910784	1	CATCATCCTGAGTTTAGATCATTA	0.46	15137	0.0569	2119	0.911
HSPB7	0.456976	0.910579	1	CTCCTGGGTTTCTTAAACTTTAAA	0.46	15136	0.0569	2120	0.911
PGAP2	0.456938	0.910374	1	CTTACCATCGGGAACAGGAACCTC	0.46	15135	0.0569	2121	0.91
RHBDL1	0.456688	0.90976	1	AAGATTTGAAACGGCATACTACGC	0.46	15132	0.057	2124	0.91
NUDT16L1	0.456099	0.909147	1	TGCCAAACACAACCTCCGGGTTAA	0.46	15129	0.0571	2127	0.909
SLC44A3	0.456008	0.908535	1	GCCTAACTATTTCCAATAGATCGA	0.46	15126	0.0572	2130	0.909
TOX2	0.45545	0.908128	1	ATTATAAGGAATGTCTACAAAAGG	0.46	15124	0.0572	2132	0.908
MRPL12	0.45509	0.907924	1	ATCTGACCCAGTCCAAGTCTTGCG	0.46	15123	0.0573	2133	0.908
TSPAN14	0.455042	0.907721	1	GATGACACGCCCCAAGTCGGGAAG	0.46	15122	0.0573	2134	0.908
HNRNPK	0.454974	0.859055	2	CCCCATTGTATATAGATTGTGAAT;AGATGCTGATCGCCCCCACGGCCG	-0.08;0.99	8417;16602	3.01E-01;3.35E-02	654;8839	1.14E+00;5.81E-01
ADGRA2	0.454895	0.907314	1	GAGTTACTAGGCCCCGACTTGTTA	0.45	15120	0.0574	2136	0.907
TMEM123	0.454285	0.906907	1	ATGTCTTGCGCCCTAGCGACTCAC	0.45	15118	0.0574	2138	0.907
CYSRT1	0.45422	0.906501	1	TACCAGTGTTGCGTGTTACTTGCG	0.45	15116	0.0575	2140	0.907
COPG1	0.453352	0.90569	1	AGGGAACATCTGTCAGTAAATACC	0.45	15112	0.0576	2144	0.906
ZNF559	0.452792	0.905488	1	CAAACACCTCAACCGATTATCGTC	0.45	15111	0.0576	2145	0.905
CKAP5	0.452699	0.905285	1	ATCGGGTATTTAAACGTAAGCCGA	0.45	15110	0.0577	2146	0.905
TPRA1	0.452507	1.05425	5	ATCCCCTAACAAGTTCCGCCGTGA;CTCGTGACATGCTAATCGGTAGAC;CAATTCCTTCTCTTTTTATTAAAC;ATACAAAATGAATTCATGAAGAAA;AACACATGTGGTTGTTCGATACAC	-0.2;-0.13;0.11;0.7;1.77	6458;7521;11889;16112;17078	5.99E-01;5.42E-01;5.00E-01;4.67E-01;2.24E-02	178;1144;5367;9735;10798	1.45E+00;1.31E+00;1.02E+00;8.45E-01;6.56E-01
GPM6B	0.452465	0.905083	1	AGTCGACGGCATAAACCGTTCCGG	0.45	15109	0.0577	2147	0.905
TYSND1	0.452393	0.904881	1	GTGGTACGACCCCACGTGATTCAG	0.45	15108	0.0577	2148	0.905
CWF19L1	0.452168	0.904275	1	TCGGTGCGACCACCAACACATAGC	0.45	15105	0.0578	2151	0.904
FAM71E1	0.451932	0.904073	1	CCCGCATAAACGGTTACTGTAACC	0.45	15104	0.0578	2152	0.904
CCDC138	0.45189	0.903871	1	AACCTTACTAATAGCTTGGTTGCC	0.45	15103	0.0579	2153	0.904
FAM46B	0.451262	0.903065	1	TGCGACACTTTACTACCCAGGGCC	0.45	15099	0.058	2157	0.903
2020-09-03	0.449947	0.902461	1	CCTACGAATGCTAGCCAAAACCCC	0.45	15096	0.0581	2160	0.902
SGK3	0.449799	1.32498	3	ACGGTTCGTGCAACGCCATGTATG;TTGAAGTCAGGACCAGACGTTATT;CGATGACTGCGAGTCCATCGGAGT	0.18;0.5;0.66	12747;15378;16001	8.20E-01;5.86E-01;9.83E-02	1255;1878;4509	1.75E+00;1.50E+00;7.27E-01
L3MBTL1	0.449703	0.90226	1	AGCGCGATGTGTAACCGAGCGTCA	0.45	15095	0.0581	2161	0.902
LSAMP	0.449624	0.902059	1	TATCCGCCCTAGCGAGGCCAACTT	0.45	15094	0.0581	2162	0.902
VPS4A	0.449519	0.901858	1	AACAAAGGGACCGTGGAACAGAGA	0.45	15093	0.0581	2163	0.902
LRRTM4	0.449304	1.22612	2	GACTAAAAACAGGACTTTACAAGA;GAGTAAGCCTTTATCTGTTGCCAC	0.44;0.45	15055;15119	6.53E-01;1.15E-01	2137;2201	1.79E+00;6.63E-01
TET2	0.448909	0.901257	1	TGGTGTGATTGTGCTCGTGCATTG	0.45	15090	0.0582	2166	0.901
HADHB	0.44878	0.900856	1	AACCGTCGTCTGCTGCTTGTGTTG	0.45	15088	0.0583	2168	0.901
RHBDD3	0.448763	0.900655	1	ATCGTTAGATAAGCACTTCGTCAC	0.45	15087	0.0583	2169	0.901
CYP1A1	0.448724	0.900455	1	GCATCAGCGATCAATTACCGGTCT	0.45	15086	0.0583	2170	0.9
TIMM22	0.448386	0.900055	1	CGCCAGGCAGATCTCAGCGACCTC	0.45	15084	0.0584	2172	0.9
PDE1B	0.447599	0.80414	2	TCTCCCAGGCCTTAGTTAAAGTTC;GTACAACTGTTGCATTTAAGTCCG	-0.31;1.21	4827;16836	3.95E-01;2.14E-02	420;12429	1.32E+00;2.85E-01
ZNF169	0.44747	1.0916	2	ACTCTCACTAACTTTTGCATTTCC;CGGTAAAACCACTATTTGGCCCGC	0.26;0.64	13533;15940	4.71E-01;6.89E-02	1316;3723	1.33E+00;8.51E-01
UBE2I	0.447451	0.899256	1	AGTACTGAGTACTATCCTCACCTT	0.45	15080	0.0585	2176	0.899
MOGS	0.446419	0.897464	1	CGAGTCTGGAAGTATCCGGAGTGC	0.45	15071	0.0588	2185	0.897
ATG16L2	0.446399	0.897265	1	GCTAGGGCAGTCTCGTTTCAAATC	0.45	15070	0.0588	2186	0.897
BRPF1	0.446174	0.897066	1	CTATGCAAATAGTTGCACTTATTA	0.45	15069	0.0588	2187	0.897
GALNT1	0.445937	1.12871	3	TCAACCGGGCACGCAACGACACAA;ATAACTACTAGACCTGACTGATGA;TGCGTGTCCTTAACCATCACACGT	-0.35;0.84;0.85	4374;16380;16398	8.63E-01;3.73E-01;6.64E-02	858;876;12882	2.13E+00;8.71E-01;3.81E-01
AKT2	0.445829	1.16606	5	CATCTATTTCCCGTCATATGACAA;TTGCCCCAATCACATTTTCGGAAA;CAAAGCGCTGTATGATGGCGTGGG;GACATAAACATAGCTAACAAAGGT;CTATGATACTTTATCATCGTTCTT	-0.35;0.09;0.11;0.99;1.39	4422;11521;11804;16607;16937	7.93E-01;7.86E-01;4.95E-01;4.07E-01;4.04E-02	319;649;5452;5735;12834	1.90E+00;1.39E+00;1.07E+00;8.31E-01;6.43E-01
PSMG1	0.445677	0.896273	1	AGACGGCTTAACTCGTTCTTCCAC	0.45	15065	0.0589	2191	0.896
ZBED1	0.445651	0.896074	1	TAACAGATGTACCGATCCACAATT	0.45	15064	0.059	2192	0.896
TMCO2	0.445506	0.895678	1	GGAAGATCCACCAGTTCTTAATAT	0.45	15062	0.059	2194	0.896
NO_MATCH_14	0.445436	0.89548	1	AAGCATGCGTGTCCATGCGCATCT	0.45	15061	0.0591	2195	0.895
ERICH5	0.445382	0.895283	1	TAGCGTCCGTGACGTTTTGGCGTT	0.45	15060	0.0591	2196	0.895
OR52N5	0.445352	0.895085	1	CGAAATAGGGGTTAGCTCTCCTGA	0.45	15059	0.0591	2197	0.895
DCAF4L2	0.445307	0.894887	1	ATGGTCGTTTTGATCCGAAGGCTC	0.45	15058	0.0591	2198	0.895
VGLL2	0.444821	0.89469	1	ATCCATCTACTATTAACACATGAT	0.44	15057	0.0592	2199	0.895
SLC35C2	0.444413	1.05168	2	TTCACTCGCCGATTGCCATTAGGC;TGAAAACCGCCAGCTGGCGGAGGC	0.21;0.68	13004;16052	4.30E-01;6.28E-02	1204;4252	1.22E+00;8.87E-01
STMN3	0.444313	0.894492	1	TTACCCTGTGGCAGGCATAGTCTG	0.44	15056	0.0592	2200	0.894
PPP3CC	0.443975	0.894098	1	ACGACCATGATACGACGGACCGAT	0.44	15054	0.0593	2202	0.894
OR56B1	0.443825	0.868444	3	CAACAACAGTCTTTTAAGTCCAGC;ACTTGCATCCTGCCCCAGAGGCTG;TGAAGCACTCATGAGCACACTCCG	-0.2;0.13;1.4	6345;12083;16946	3.56E-01;3.56E-01;2.35E-02	310;5173;10911	1.28E+00;7.24E-01;5.97E-01
TMBIM4	0.443543	0.893113	1	CTGCAATGGTCACAGGGCTGTTTT	0.44	15049	0.0594	2207	0.893
HOXD3	0.443331	0.892916	1	AATCTATAACATAAAAAGTGTCTC	0.44	15048	0.0594	2208	0.893
TSPAN10	0.443244	0.892523	1	TTTCGCATAAGAGTTTCTGTCTGC	0.44	15046	0.0595	2210	0.893
GSPT2	0.442715	0.891934	1	GCACAAGACTGCGTGCGGCTCAGA	0.44	15043	0.0596	2213	0.892
FAM222B	0.442495	0.891737	1	CCGCGTTTTAGGGAGTACTCTCTA	0.44	15042	0.0596	2214	0.892
C19orf38	0.442413	0.891541	1	ACTAACTGGCACCCGTGTGTTCAT	0.44	15041	0.0596	2215	0.892
LCORL	0.442255	0.891149	1	ATCCAGGAATTCCGCCCTTCGGCA	0.44	15039	0.0597	2217	0.891
YY1AP1	0.442177	1.19627	3	TTCCAAAATGACCAGCCAAATCGT;CTGAAGATAAAAGGAGGGATAAAT;ACATCCTCTCAAAATGCTGCGGTC	-0.03;0.64;0.71	9388;15945;16138	7.11E-01;4.69E-01;8.72E-02	1118;1311;7868	1.80E+00;1.02E+00;7.69E-01
MRPS6	0.442068	0.890953	1	CATTGACTTTCGGTTTTATATCCT	0.44	15038	0.0597	2218	0.891
PSTPIP2	0.441676	0.890758	1	AAGCTGAGTCGGGCCAGGGGTGCC	0.44	15037	0.0598	2219	0.891
AFP	0.441482	0.890562	1	CCGGTGGTCCTATCTCACACCTTT	0.44	15036	0.0598	2220	0.891
DZIP1	0.441275	0.890366	1	ATACAGTATTAGGTTTACAAGACC	0.44	15035	0.0598	2221	0.89
FAM219B	0.441019	0.889976	1	CGAGCGCCGTTCTGGACGGCGCGC	0.44	15033	0.0599	2223	0.89
TMOD1	0.441014	0.88978	1	CGGACCTTTGTAAAAATAAAAGCC	0.44	15032	0.0599	2224	0.89
FGF11	0.440958	0.88939	1	TATTCCTTCTAGTTGTACTGCTAC	0.44	15030	0.06	2226	0.889
ZNF628	0.440835	0.889195	1	TCCACGGCAATTCAGCCCCTACGA	0.44	15029	0.06	2227	0.889
RHOH	0.440809	0.889	1	ATGGTTGTCCGTTCGGTAATTCTG	0.44	15028	0.06	2228	0.889
MAP3K2	0.440251	0.887637	1	ATTTGGCAGTTAAACTTCTAGGGG	0.44	15021	0.0602	2235	0.888
CHMP7	0.440145	0.887443	1	ACACTAATCCCTGAGCCGGAGTGA	0.44	15020	0.0602	2236	0.887
AP3M2	0.440118	0.887249	1	CCATGCAACCCGCGGTTATATAAT	0.44	15019	0.0603	2237	0.887
FANK1	0.439888	0.887055	1	AGGCAATCGTACGATGCCATACCT	0.44	15018	0.0603	2238	0.887
ESYT1	0.439724	0.798123	2	GTCGCAACTTGCCGACAACTGGGC;CAGTTATTTTCTAATCTTTCAAAA	-0.48;1.36	3160;16922	5.24E-01;1.69E-02	334;14096	1.42E+00;1.76E-01
RAB3IP	0.43942	0.886861	1	CATGCTATAGCATTGACGGAGATG	0.44	15017	0.0603	2239	0.887
ZNF561	0.439214	0.886667	1	CAAGAATAGAAAATAGCTAACTTC	0.44	15016	0.0604	2240	0.887
EGFL6	0.438651	0.886086	1	TCCTCGACTCAAAGTGTCATTTAC	0.44	15013	0.0604	2243	0.886
PKIG	0.438521	0.885892	1	GTTCGTCTCCGAGGATAGTAATGT	0.44	15012	0.0605	2244	0.886
MYCBP	0.438404	0.885699	1	ATCTAAAATCCATCACGACCTCTT	0.44	15011	0.0605	2245	0.886
RASGRP4	0.438296	0.885119	1	ACATGTCCTCTTGATTGTTAGTGA	0.44	15008	0.0606	2248	0.885
NELFCD	0.438188	0.884926	1	CTCCCACGCCAATAATTAACGCAG	0.44	15007	0.0606	2249	0.885
RPS8	0.438106	0.884732	1	CCCTGGACAACAACAAAGAGGGGC	0.44	15006	0.0607	2250	0.885
PHLDB1	0.438058	0.844676	3	TCAATCCTGAGCTGCAGGCAATGA;CTGATCGGTTGCCGTGTGGTGCGG;CTGAACTGGGGGTAGCATCTTATC	-0.15;0.0;1.46	7229;10186;16970	3.72E-01;3.68E-01;2.17E-02	286;7301;10027	1.32E+00;7.07E-01;5.09E-01
XLOC_l2_006624	0.437896	0.884539	1	TCATGCTACCCTCAAGGCTACCTT	0.44	15005	0.0607	2251	0.885
PTK2	0.437594	1.16134	3	ACCCGTCAGACGGGGAGAATATCA;CCGAGCTAACCTATAGCACCACCA;AGGTTGAACTATACACTATACCTG	-0.06;0.63;0.74	8757;15909;16207	7.01E-01;4.33E-01;8.16E-02	1049;1347;8536	1.77E+00;9.17E-01;7.93E-01
ZYX	0.437415	0.884347	1	GGTTATTCGGAGCCTGTCCATGTC	0.44	15004	0.0607	2252	0.884
TCEANC2	0.436997	0.883768	1	AATATCCCACCTCACTCGTCACTA	0.44	15001	0.0608	2255	0.884
BANF1	0.436416	0.883191	1	TAGTAAATATATTTCAGCAGTCTT	0.44	14998	0.0609	2258	0.883
VIRMA	0.43628	0.882999	1	CGCACTCGGAAAGTGTATCACTCT	0.44	14997	0.0609	2259	0.883
GRHL1	0.436264	0.882807	1	ACGGGGGCGGTTGAACCTTCTGTA	0.44	14996	0.0609	2260	0.883
OR52W1	0.436149	0.882614	1	CCAATCTCTCCCTCAATTGGGACG	0.44	14995	0.061	2261	0.883
AK9	0.436144	1.01769	2	GATAACACCGTCATCCACTACAAT;GACAAGATCGTGTAAAGATTAAGA	0.16;0.71	12503;16135	3.99E-01;5.83E-02	1121;4753	1.12E+00;9.15E-01
CDCP1	0.436086	0.882422	1	ACCTGTGAGTGTGGATATTGGGTA	0.44	14994	0.061	2262	0.882
CTRC	0.436058	0.835663	2	CATGAGGCACTGATGGACGCTGTA;AGTTCGAAATACGCATGCGATAAA	-0.73;1.6	1757;17025	7.38E-01;1.17E-02	231;15499	1.58E+00;9.32E-02
ST6GAL1	0.436042	0.882039	1	CCCATCCGAACCTCTTAAATTAAA	0.44	14992	0.0611	2264	0.882
C15orf48	0.435697	0.881847	1	ACCTAGTCCTACGTACGCAGTGCG	0.44	14991	0.0611	2265	0.882
ATP1B2	0.435563	0.881655	1	ATATGAATTGTTTCGATTTCCCGC	0.44	14990	0.0611	2266	0.882
PEX11B	0.435419	0.881463	1	CGAGATCCAACCGGATTGAGTGCC	0.44	14989	0.0611	2267	0.881
SCHIP1	0.435033	0.880698	1	TACGAATTGCCGAAGCTCGATTAC	0.44	14985	0.0613	2271	0.881
ERCC2	0.43429	0.879934	1	TTTCTAATATATTCGTGTACGTCC	0.43	14981	0.0614	2275	0.88
SRSF10	0.434265	1.26125	3	ATCACTACTCGGCCCATCTGGCGA;AAGATTGACCTTGAATGTAGCATC;GTACCGTAACCACACGGCGATCAC	0.12;0.51;0.67	11968;15392;16036	7.09E-01;5.89E-01;9.55E-02	1220;1864;5288	1.54E+00;1.51E+00;7.37E-01
NO_MATCH_31	0.433438	0.879361	1	ACCAACCCAAGCTACGGATAATGC	0.43	14978	0.0615	2278	0.879
SLC46A3	0.432796	0.878409	1	CTACCATGCTCCATGAGAGACTTT	0.43	14973	0.0616	2283	0.878
R3HCC1L	0.432767	0.878029	1	TGGTAGACTAATACCTAGCTCCGG	0.43	14971	0.0617	2285	0.878
PRKX	0.432643	1.44286	5	AGTGTTCCTGGCGGATCAAGGCCA;CCACCCCGTACCCCCTCTCATACC;AGGTTGATGTACACAACCACGGCC;CTATCGAGCAAAAGCATGCGTCTC;AATAAATTAAACACGCAGCTCTCT	-0.17;0.35;0.39;0.53;1.07	6774;14456;14674;15496;16708	1.52E+00;8.61E-01;5.73E-01;4.79E-01;7.00E-02	548;1760;2582;2800;10482	2.54E+00;1.62E+00;1.12E+00;1.08E+00;8.55E-01
POLR3GL	0.432611	0.877649	1	GACAAGCCAATCCGTCCTATACTC	0.43	14969	0.0617	2287	0.878
TGM1	0.432361	0.877459	1	TCCACCGGTCCATCTGTGTGACGT	0.43	14968	0.0618	2288	0.877
KCTD12	0.432175	0.877269	1	GACACTTGAAACCGTGCCCGATTA	0.43	14967	0.0618	2289	0.877
TLE3	0.432163	0.877079	1	CTTACGAATAACTTTCACCGCCGG	0.43	14966	0.0618	2290	0.877
STT3A	0.431417	0.8767	1	CAGCCCCCACCATCAGTTTCTATA	0.43	14964	0.0619	2292	0.877
RND1	0.431379	0.876511	1	TGTAGCCATAGAGGTGAGCAAAGG	0.43	14963	0.0619	2293	0.877
UBASH3B	0.431033	0.876132	1	CGTGAAGCTTCAAACGTCTTAAGC	0.43	14961	0.062	2295	0.876
EDEM3	0.430752	0.875754	1	CTTTATATACCAATCGCGGTCCCA	0.43	14959	0.062	2297	0.876
GABRP	0.430642	0.875565	1	AATCTGTATAATGTTTGGAAGTTC	0.43	14958	0.062	2298	0.876
VEPH1	0.430622	0.796277	2	CCGGGAAATGGTCAAATTATAAAT;CAATACCTGCAAAGTACAACAGAT	-0.26;1.12	5572;16761	3.59E-01;2.52E-02	495;11684	1.25E+00;3.39E-01
LAMTOR3	0.430505	1.03379	2	GCTCCAAATAGCCCTTAACTCACA;CCTGCTGGTTTGCAGATATGCACG	0.2;0.66	12906;16003	4.24E-01;6.54E-02	1253;4350	1.20E+00;8.71E-01
CWC27	0.430501	0.875376	1	GGGATCCATAGTTAGTCTAAAATC	0.43	14957	0.0621	2299	0.875
KRAS	0.430157	1.00134	4	CTATAAAAACTCAAGTCCGGTCCC;TAGTTCACCCCAGACCCGAATCAA;GAACCACTCCTATCCCCCATGTTT;TCGGCGACTATGAATTTCTAAAAT	-0.3;-0.08;0.73;1.37	4974;8438;16179;16928	6.87E-01;4.26E-01;3.81E-01;3.32E-02	328;1077;8818;12282	1.69E+00;1.14E+00;5.91E-01;5.83E-01
POP7	0.430109	0.874998	1	TCTTGCAGGACCTGTAGTTCAGAA	0.43	14955	0.0621	2301	0.875
CDK9	0.429666	1.39044	4	AAACCGCGAGCGCTGCGTGCCTTT;AATTGCCAATATTTTACCTCCTTA;CGACTTCTGTAATATGTGCTCATC;TGCATTGATTCACATCGACTACTC	0.15;0.26;0.41;0.9	12353;13590;14810;16478	1.18E+00;7.75E-01;4.46E-01;8.00E-02	778;2446;3666;4903	2.19E+00;1.52E+00;1.05E+00;8.04E-01
ACAD11	0.429443	0.801643	2	ACTGCCTTGCTGATTTAACTCACA;CGGATCTAAAGCTCTTGGTTCGTA	-0.2;1.06	6328;16702	3.33E-01;2.83E-02	554;10928	1.21E+00;3.97E-01
TBPL2	0.429406	0.874244	1	ATGCTCTCCAACCAAACAAAAACG	0.43	14951	0.0622	2305	0.874
DNAJC11	0.429364	0.812621	2	CCACTATTCTCGCAAAACGTTTTC;AGCCTTCGTAGATGATTCGTGCTT	-0.64;1.5	2149;16985	6.61E-01;1.37E-02	271;15107	1.51E+00;1.15E-01
CCDC68	0.429299	0.874056	1	ACTTGGTCAACTCCCGTACATAGG	0.43	14950	0.0623	2306	0.874
BPESC1	0.429259	0.873867	1	AGGGAGGCTACCTCACCCTAGGGC	0.43	14949	0.0623	2307	0.874
GBP4	0.42916	0.873679	1	CGAGAAGGACTGAAAATCGTTAGT	0.43	14948	0.0623	2308	0.874
GDAP1	0.429095	0.873303	1	TCCCGTAACAGCCAACAAAGTTTA	0.43	14946	0.0624	2310	0.873
IFT81	0.428714	0.873115	1	CTTCTCTTCATGCTTACGGGAGCT	0.43	14945	0.0624	2311	0.873
IFI27	0.428273	0.872364	1	CATTTAAGTAATTATTTGACATAA	0.43	14941	0.0625	2315	0.872
CHMP4A	0.428149	1.17177	2	CTCAATGTCAAAGTTCCATGATCC;TGTCGCGCTGGACGTACAAGTCTT	0.4;0.46	14748;15146	6.05E-01;1.13E-01	2110;2508	1.68E+00;6.68E-01
PAPSS2	0.428019	1.13267	3	GTGGCAGCCCGATGATTGATGACA;AGTCTGTTCGCAACAGTATGGATG;TCGATCCAGTTAACCTTACAAGCG	0.06;0.34;0.88	11086;14379;16460	6.08E-01;4.59E-01;6.15E-02	796;2877;6170	1.34E+00;1.16E+00;9.00E-01
TFAP4	0.428005	0.871989	1	CAAACCTTTCCCAAGCCTCCAATC	0.43	14939	0.0626	2317	0.872
PMEL	0.427918	0.871614	1	TTCACTTAATTAAACAATAACTTT	0.43	14937	0.0627	2319	0.872
ARSG	0.4278	0.953207	2	ACAAAAGAGATATGAGTGGAACCG;CGATAGACTCGCTCTCTATTGGCC	0.08;0.78	11418;16264	3.49E-01;5.14E-02	992;5838	9.65E-01;9.41E-01
TACSTD2	0.427432	0.871427	1	TCTTATCATTTTCCCTAGAATCGC	0.43	14936	0.0627	2320	0.871
ZCCHC9	0.42724	1.15454	2	ATGCCTTCCTGTCATATCGAGACG;AATTAACTGTTCATCCGAGTCTTT	0.37;0.48	14579;15267	5.82E-01;1.06E-01	1989;2677	1.62E+00;6.90E-01
PLCG2	0.427037	1.19721	4	GGTGATAAGATGACAGCTTCCCGG;GGTTTACGCCTATCCCCCCTTGAG;GTACTTCGGCTTCGACCGGCGTTA;ATTGGTAGACGCAATATGCTTGCA	-0.03;0.23;0.4;1.1	9357;13290;14752;16750	7.26E-01;6.82E-01;4.41E-01;5.16E-02	506;2504;3966;7899	1.43E+00;1.36E+00;1.03E+00;9.69E-01
PPP1R32	0.426855	0.870866	1	TCATCGTGATACGTGGGATGCCAG	0.43	14933	0.0628	2323	0.871
DCLRE1C	0.426824	1.09038	2	AGAATCAACACGATTGCACTCCGA;TAGCCCTTTTAGGCTGACAGCTCG	0.28;0.57	13823;15673	4.97E-01;8.35E-02	1583;3433	1.40E+00;7.78E-01
APOBEC3C	0.426181	0.870305	1	GATCGGGACTTACTATGTTTATTC	0.43	14930	0.0629	2326	0.87
ZBTB45	0.425983	0.870119	1	ACTAGGAGTGACACGACGAAGCGT	0.43	14929	0.0629	2327	0.87
TP63	0.425956	0.869932	1	GTGCTGAACACCGTCGATATCCGG	0.43	14928	0.0629	2328	0.87
LINC01555	0.425914	0.869745	1	AAATGAGCGGATGTCTTTCCAACC	0.43	14927	0.0629	2329	0.87
PRPF6	0.4244	0.868442	1	CACGATGATTCGACTCGATGGTAA	0.42	14920	0.0631	2336	0.868
TRAIP	0.424242	0.86807	1	TTCCTTTTAAACTTCACAAGGGCC	0.42	14918	0.0632	2338	0.868
VANGL2	0.424017	0.867885	1	AGATCCATGTCGATGCTCTGGCTT	0.42	14917	0.0632	2339	0.868
PRPH	0.423674	0.867699	1	GATGCAGTAGGTTATAACACACAT	0.42	14916	0.0633	2340	0.868
LRRTM3	0.423657	0.867514	1	CTTTCCGCTTTTATGCACTCAATT	0.42	14915	0.0633	2341	0.868
PPM1N	0.423595	0.867328	1	TAGCTATATCGCCTAAGGGGTTCG	0.42	14914	0.0633	2342	0.867
ADAMTSL1	0.423324	0.866772	1	ATGAAACTCTTAGAACAAGTGTAC	0.42	14911	0.0634	2345	0.867
C2	0.422624	0.866587	1	CATACACCTCACTTATGATTTCAA	0.42	14910	0.0634	2346	0.867
STOML3	0.422515	0.866217	1	GTTATTTATAAGCCTTGATACATC	0.42	14908	0.0635	2348	0.866
NUMBL	0.422486	0.866032	1	CCACTTATCCCCGACCGATTCTGC	0.42	14907	0.0635	2349	0.866
PIH1D3	0.422387	0.865847	1	GCAACTCCGTTTACGCACGGTATT	0.42	14906	0.0636	2350	0.866
PCBP1	0.422261	0.865662	1	ATTCCTAGATCCGTCTAAAAGCCC	0.42	14905	0.0636	2351	0.866
TMPRSS5	0.421833	0.865109	1	TCCATTACACTCTTACTAGCCCTT	0.42	14902	0.0637	2354	0.865
IGF2BP3	0.421832	0.785321	2	GCTTTGTCCAGGTGACGATCGGTT;CGTCCGTTCGGGGGCACGCAGCCG	-0.34;1.19	4468;16823	4.16E-01;2.20E-02	433;12788	1.31E+00;2.60E-01
LRIT3	0.421612	0.864924	1	CTATCTTACCACAGAAGTCTGGCC	0.42	14901	0.0637	2355	0.865
MAPT	0.421565	2.89093	19	TTCGATTCCAATTCTGAGTTCTTA;CTCCCAGCGGGGCTTAGTTTTTAA;TCTTCCCTGGCGGTGGTGTGACCC;CGCCCGGTTAACGGTCCACACAAC;TCATCCCTTTTTCTTCACCTTATA;GCCGGAGTCGAAAGACCATACAGA;ATCCATCTCCACAGGTGGATTGCA;TAAAGTCAATTACTGTATAGATGC;CTATACCCTTTCCCTAGATCAACC;ACCAAGTGGCGACCCGGCACATGC;AGACGGATTCCTACTAATTGTCAG;CAATCAGCTAGGCTTACGTGGGGC;TGCAGCAGCAGTCACCCCGGTGCG;AGATCTAAGGGCGCCCCACTAGCC;TTTAATTGATCTAATCTACTCAAT;GGCCCCATGATCTCATTCTTTTAC…	-0.49;-0.04;-0.02;-0.01;0.1;0.12;0.18;0.21;0.26;0.34;0.45;0.46;0.47;0.51;0.6;0.73;0.87;1.07;2.19	3110;9195;9469;9609;11770;11940;12667;13049;13588;14327;15067;15176;15220;15431;15804;16177;16439;16705;17158	3.94E+00;3.74E+00;3.33E+00;3.18E+00;3.14E+00;2.95E+00;2.84E+00;2.78E+00;2.73E+00;2.70E+00;2.40E+00;1.85E+00;1.49E+00;1.29E+00;1.07E+00;1.02E+00;7.75E-01;4.71E-01;4.65E-02	98;551;817;1079;1452;1825;2036;2080;2189;2929;3668;4207;4589;5316;5486;7647;7787;8061;14146	4.95E+00;4.55E+00;4.17E+00;3.90E+00;3.85E+00;3.70E+00;3.51E+00;3.47E+00;3.43E+00;3.35E+00;3.09E+00;2.45E+00;2.05E+00;1.84E+00;1.65E+00;1.64E+00;1.33E+00;1.01E+00;9.98E-01
RNF7	0.421378	0.86474	1	AGATTTCGTTCTTTTGATTCATAA	0.42	14900	0.0637	2356	0.865
NO_MATCH_220	0.420999	0.864371	1	TCATGGGATGATAAATTAAATCCT	0.42	14898	0.0638	2358	0.864
TICAM2	0.420865	0.864187	1	CAGGCAAAGTTGCAGGTTTTCTTA	0.42	14897	0.0638	2359	0.864
NDUFA7	0.420854	0.864003	1	AAATTTTAGCTTCAAAAGTCAAGT	0.42	14896	0.0638	2360	0.864
LOC102724984	0.420607	0.863635	1	TCAATTTAGCCGGCGCCGGGTAAC	0.42	14894	0.0639	2362	0.864
GPATCH2L	0.420573	0.863267	1	ACTTCGACCGCAATTTACCACCCC	0.42	14892	0.064	2364	0.863
SLC4A5	0.420479	0.863084	1	AACCAAGCCCCCATACGACCTATC	0.42	14891	0.064	2365	0.863
PSMD5	0.420355	0.8629	1	ATCCCAGGACCAGACCGACATACG	0.42	14890	0.064	2366	0.863
RINT1	0.419517	0.86235	1	GACGCGGCACTTACGTGTATCATC	0.42	14887	0.0641	2369	0.862
CDC42SE1	0.419457	0.862167	1	TCTCGCACGCGCTCCGGCGTTTTG	0.42	14886	0.0641	2370	0.862
RSPO1	0.419431	0.861983	1	TGTCGTATCTACACTTCCGCCGTG	0.42	14885	0.0642	2371	0.862
PRR14	0.418884	0.861251	1	CAGACTCCCGTGCTCTAAGGCGGT	0.42	14881	0.0643	2375	0.861
FOXN4	0.418579	0.861069	1	CTCCTAGTGCCTGTCATGAACCGC	0.42	14880	0.0643	2376	0.861
ARHGAP32	0.418378	0.860886	1	GACGGCAGCCTAGACAAAGCGAGT	0.42	14879	0.0643	2377	0.861
HOMER3	0.417937	0.882747	3	TGGACTCCAATTTAGTCCCTGTTC;TAACCCTGGTTTCTATGGAAATCC;GGCTTTGTTGAGCTCAAATGATTG	-0.19;0.2;1.24	6504;12935;16859	3.75E-01;3.58E-01;3.03E-02	397;4321;10752	1.18E+00;8.51E-01;6.16E-01
DPH6	0.41777	0.860703	1	GACCCTCCCGTTTGTGAAGTCACG	0.42	14878	0.0644	2378	0.861
ZBTB42	0.417534	0.860521	1	CCTTCTACACCGCCAATTGTCGCC	0.42	14877	0.0644	2379	0.861
NCALD	0.417004	0.980742	2	TGCCTCGGTCCCGTGACACTAACA;GCAATCGGCAAAAGCGCAATCTTG	0.13;0.7	12142;16106	3.80E-01;5.99E-02	1150;5114	1.06E+00;9.05E-01
L1TD1	0.416686	0.860156	1	GTTCCACCGGTATTGTCGTGTGGG	0.42	14875	0.0645	2381	0.86
OLFM3	0.416555	0.859973	1	CTACGGACGCCAGGAGGAATACTG	0.42	14874	0.0645	2382	0.86
ZNF428	0.416332	0.859791	1	GCGACGACTCTAACATCAAACGAC	0.42	14873	0.0645	2383	0.86
CCR3	0.416009	1.12333	3	CGACCAGAAATTGTACTAACTCGG;CGAGCGACGGGGTCGCACTCCCCT;GTGGCCCTGTAGATGCAACCCCTG	0.05;0.36;0.84	10965;14508;16377	5.96E-01;4.72E-01;6.80E-02	879;2748;6291	1.31E+00;1.19E+00;8.61E-01
LNPEP	0.415582	0.858699	1	TTACGATGGTTATGACATTATATG	0.42	14867	0.0647	2389	0.859
ATP13A1	0.415425	0.858517	1	AGGTACCAATTAGAATGTTAAATC	0.42	14866	0.0647	2390	0.859
RHOA	0.415062	1.12881	2	ACCATGCGGCATTATCTTCCCCGG;TCCTCACTACTCACCTTACTTCTG	0.35;0.48	14431;15242	5.63E-01;1.08E-01	2014;2825	1.57E+00;6.86E-01
SLC14A1	0.414694	0.857609	1	AAAATTGCCACTATTCTGTCCTAA	0.41	14861	0.0649	2395	0.858
GUCY1B3	0.414571	0.857428	1	CGAAAAGATGCCAAGAGCTTAATC	0.41	14860	0.0649	2396	0.857
UBR2	0.414096	0.857066	1	GTACCCCTTTTGGGTAAATGACCA	0.41	14858	0.065	2398	0.857
DCBLD2	0.413738	0.856523	1	CGGCAGCAAGTCATAGCTCGCCGG	0.41	14855	0.065	2401	0.857
SNAP29	0.413724	0.856342	1	CCAACCCGTGCTGGAGCACAATGC	0.41	14854	0.0651	2402	0.856
OCLM	0.413471	0.855981	1	CAGAACAGTTGGTCTGCACCAGTT	0.41	14852	0.0651	2404	0.856
TRAPPC10	0.413088	0.8558	1	ATCTTAGACCGACATAGCGTTTGA	0.41	14851	0.0652	2405	0.856
XLOC_l2_000791	0.413068	0.855619	1	CTCATATTAGCACCATTCCCCTCA	0.41	14850	0.0652	2406	0.856
CYB5B	0.413036	0.855439	1	GAACGCACTAGCCAGGACATAGTA	0.41	14849	0.0652	2407	0.855
MARCO	0.412875	0.855078	1	GACCTGATACTATCCCCGGCGCTC	0.41	14847	0.0653	2409	0.855
CD9	0.412873	0.854898	1	GAACGAAATCACACAGCTCGGCAC	0.41	14846	0.0653	2410	0.855
RHOT1	0.412688	0.854718	1	CATTGAGCAGTGACATAAGTATGG	0.41	14845	0.0653	2411	0.855
STUB1	0.41238	0.854538	1	CCGTTTCTACAGCTCATCCCAGGC	0.41	14844	0.0654	2412	0.855
PDP2	0.412239	0.854358	1	TACCGCAGCTTTCTTGGACTTTTA	0.41	14843	0.0654	2413	0.854
MLST8	0.412149	1.15632	2	CAGCTAAAGAGAAAACCTACAAGC;CGACCTGTAGTTCAGATGCCAATT	0.4;0.42	14775;14903	6.09E-01;1.27E-01	2353;2481	1.68E+00;6.28E-01
TFE3	0.412086	0.854178	1	AATAATATCATATCAACGCCATTC	0.41	14842	0.0654	2414	0.854
OSER1	0.411702	0.853638	1	CGGTTCTCTACCTAGACCACAACC	0.41	14839	0.0655	2417	0.854
FOXRED2	0.411512	0.96549	2	GTTCCGCAGCTCCGGCCCCTCGGG;CATGAGAACTGAGATGCTAGTATC	0.12;0.71	11929;16120	3.70E-01;5.91E-02	1136;5327	1.02E+00;9.10E-01
P3H4	0.41148	0.853459	1	TGCTTACCGCTGATTGTTAAACGA	0.41	14838	0.0655	2418	0.853
Lztr1	0.411092	0.85292	1	TGGAATTAGCTCCACCGTGTACTT	0.41	14835	0.0656	2421	0.853
CCDC130	0.410596	0.852562	1	TGTTACTGCCAAGACTACCCAAGG	0.41	14833	0.0657	2423	0.853
NEUROD2	0.409867	0.852203	1	GTACGAGAATTTCTCACTGTAGCC	0.41	14831	0.0657	2425	0.852
BMX	0.409842	1.60927	5	GTGGTCTCAGGGCTGCCCGAGAGT;TTTCTTAGATCGCCTGACTGGATT;CAGCGTATAACCGGCGGCCTCGTA;CACTTCTTCCTCCTATACAACCTT;GGCCCGTGTTTACACACAAGAATT	-0.46;0.53;0.61;0.64;0.74	3290;15488;15818;15952;16189	2.06E+00;1.27E+00;5.59E-01;3.88E-01;1.38E-01	1067;1304;1438;1768;13966	3.31E+00;2.31E+00;1.35E+00;6.21E-01;4.59E-01
MAP3K3	0.409399	0.888836	2	GACAAGATGAGCCTCATCCCAAGT;TGTGGCCGAGCCGACTATATAGAA	0.0;0.82	9940;16347	3.11E-01;4.70E-02	909;7055	1.00E+00;7.77E-01
MYCBPAP	0.409393	0.851845	1	GCAACTCTTCGGCATTTTCACTCA	0.41	14829	0.0658	2427	0.852
RTL8A	0.40936	0.851666	1	GGTGTCTAATCGGGGCTCTAGGGC	0.41	14828	0.0658	2428	0.852
XLOC_l2_005978	0.409265	0.851309	1	TGAGAGGACAGGTGGGGAGTCGAG	0.41	14826	0.0659	2430	0.851
ZFP82	0.409026	0.850773	1	GCTTTTTGACGATCAATCTAGCAC	0.41	14823	0.066	2433	0.851
NPEPPS	0.408967	0.850594	1	ATGTGTCTCAGCCTTCGAGTTGCC	0.41	14822	0.066	2434	0.851
BLOC1S2	0.408945	0.850416	1	CATGGAGTCAATTATCTATTTTTA	0.41	14821	0.066	2435	0.85
EPHA2	0.40882	0.960026	4	ACATCAATAAGTGTTTTATAATAT;ATGCTCTTGGTCATTGGCCTATCC;ACTTTAAATTTAGCCATGCGTCAT;AAAATATTGGTATGATACTCCATA	-0.3;-0.09;0.64;1.39	5007;8198;15946;16936	6.21E-01;4.28E-01;3.82E-01;3.24E-02	320;1310;9058;12249	1.53E+00;1.15E+00;5.95E-01;5.61E-01
TMEM170A	0.408707	0.850238	1	GTCAACACCCCTGCACCTACCTTT	0.41	14820	0.0661	2436	0.85
TMEM79	0.408243	0.849703	1	GGACACCACGTCATGCTGCTAAGC	0.41	14817	0.0662	2439	0.85
CALCRL	0.408167	0.849525	1	GTTTCTTGTTAGTCGACGTTCTAC	0.41	14816	0.0662	2440	0.85
BID	0.408146	0.849347	1	ACAAAGGCACGTTGATGTCAATTG	0.41	14815	0.0662	2441	0.849
DOCK5	0.407969	0.849169	1	TCGACCCATGTCGCACGTAAGCGC	0.41	14814	0.0662	2442	0.849
KCMF1	0.407048	0.847926	1	CGTCGCGATAAGTGTACCACCCAG	0.41	14807	0.0664	2449	0.848
TAS2R19	0.406173	1.06153	3	TCAGCTTAAGGGAGTCACTAGAAC;GTAGGCTCTCCTCGCAGGACAAAT;TATACCATGTAATCGGGATTGCCC	-0.19;0.62;0.79	6524;15858;16286	6.88E-01;3.58E-01;7.53E-02	970;1398;10732	1.74E+00;8.23E-01;6.19E-01
C3orf56	0.405993	0.847394	1	GTCGTCTCTCGAATCTACGGAATA	0.41	14804	0.0665	2452	0.847
PPP2CA	0.405706	0.881188	3	GGACAAGAAATCAACTTGTATCGC;CCTCCTTCCTTGGGTTCTATCTTC;CGACGGTTTGATCTCGCACGTGCG	-0.26;0.26;1.21	5525;13628;16839	4.05E-01;3.53E-01;3.18E-02	417;3628;11731	1.16E+00;9.80E-01;5.03E-01
AGTRAP	0.405678	1.27552	3	TGGGTGCAAGGACGCTCTTCTGGG;CGACTACATTGTTCTCAACTCCTC;CCGAAGGGTAGACACAGTTACCTA	0.28;0.28;0.66	13770;13817;15985	1.01E+00;4.16E-01;9.96E-02	1271;3439;3486	2.08E+00;1.02E+00;7.22E-01
DFNB59	0.405674	0.847217	1	TGGTCTTCGCGTGTTGGTTTACAC	0.41	14803	0.0666	2453	0.847
NLRC4	0.405328	0.846863	1	CCCCTAATATCAATCCCCCCGCTC	0.41	14801	0.0666	2455	0.847
GPR119	0.404755	1.34107	4	TTTTTATACAGCGGGATAGAGACT;GTATGACATGTACCCGGGCAAGCT;CCAATTTTTGAGATTGCTTGTTAG;ATGTCCTCCGCAACAGATGCGAAT	0.09;0.16;0.63;0.73	11638;12528;15902;16181	1.03E+00;6.25E-01;6.10E-01;1.12E-01	1075;1354;4728;5618	1.95E+00;1.50E+00;1.22E+00;6.87E-01
ZKSCAN1	0.404671	0.798649	2	GGCTGATACACAGACCGACTATGA;CCACCCTGTTAGCTGCGGCCAGAG	-0.12;0.93	7694;16514	3.06E-01;3.81E-02	742;9562	1.08E+00;5.13E-01
EFHC1	0.404044	0.845803	1	TCTTTACCAACACCGTTTAACCTT	0.4	14795	0.0668	2461	0.846
NAT8L	0.403737	0.845451	1	ACAACTCCCAGCCCAATATCGACC	0.4	14793	0.0669	2463	0.845
CHMP4C	0.403416	0.844394	1	GATGTAGCGCAATTCGGCTTTTCA	0.4	14787	0.067	2469	0.844
MEMO1	0.403405	1.11687	2	CTTGATACTTGGCAAGCCATTGTG;TAAACTCTGATTATTAATTGGTAT	0.35;0.46	14417;15134	5.61E-01;1.14E-01	2122;2839	1.57E+00;6.66E-01
LINGO2	0.403236	0.843866	1	GGCTGGCTCGGTGGCCAAATAACA	0.4	14784	0.0671	2472	0.844
SUN1	0.403171	0.843691	1	ACCATAGATGCTGGCCTTCCTACA	0.4	14783	0.0672	2473	0.844
FAF2	0.402909	0.84334	1	AGACCTCGAGCGATCGCGGAACCC	0.4	14781	0.0672	2475	0.843
CPXM2	0.402901	0.843164	1	CACGCTTTGGTTGTTCGATGCTAA	0.4	14780	0.0672	2476	0.843
LRRC41	0.402433	0.842989	1	GTGGGGATGAATTGAGCGAAATAC	0.4	14779	0.0673	2477	0.843
ZFAND5	0.401792	0.842113	1	GATCAGCCTGATCAAGTAATAAAT	0.4	14774	0.0674	2482	0.842
SRC	0.401791	0.996077	3	TAACCCCTCCATGAGAGGGTGTGC;TCAGTGGTTTCCGGGGAGTTCTCG;TAATATCATACATGAAACAATGTT	-0.12;0.41;0.91	7716;14862;16490	5.10E-01;3.87E-01;5.91E-02	766;2394;9557	1.30E+00;9.15E-01;7.70E-01
CSPP1	0.401458	1.01609	2	CAAATATTCGCCGTTCCTAGGCGA;CTCAGGGTTTGCATCCCCATCCCC	0.22;0.59	13105;15738	4.37E-01;7.99E-02	1518;4151	1.24E+00;7.95E-01
DGKZ	0.401092	0.841589	1	CTTCAGCCTTCAAATAGGAGTGCC	0.4	14771	0.0675	2485	0.842
CEP83	0.400861	0.841065	1	AGAGGAAGCCAATAGCGCCGGCAT	0.4	14768	0.0676	2488	0.841
C17orf78	0.400779	0.84089	1	GGAGAAGAGCTTCTACGACCTCCC	0.4	14767	0.0676	2489	0.841
PTPN3	0.400756	0.840541	1	CCAGTTTAGAATTTATGGACCGAA	0.4	14765	0.0677	2491	0.841
ZNF460	0.400191	0.840193	1	GCCGATATATTGGTTTAAGTGCGG	0.4	14763	0.0677	2493	0.84
CHSY3	0.399677	0.839496	1	CTGCCCGACCATCTTTTATCCTTC	0.4	14759	0.0679	2497	0.839
HARS	0.399462	0.839323	1	TCAATTTGCCATGGTTGCTACTTT	0.4	14758	0.0679	2498	0.839
NECTIN1	0.399334	0.839149	1	GTGGCACATAAACTATTTCCTATC	0.4	14757	0.0679	2499	0.839
ERVFRD-1	0.399013	0.838975	1	AGATGGCGCCCTGCCCACAACTGT	0.4	14756	0.0679	2500	0.839
KCNC1	0.398962	0.838801	1	TAAAAAATTATTCTTAATCTGTCA	0.4	14755	0.068	2501	0.839
TVP23B	0.398945	0.838628	1	CCCGGCCTAACCAGTGAGCTAGGA	0.4	14754	0.068	2502	0.839
POGZ	0.39859	0.868764	2	TCCATTTGCTCACTTCTCCAGGCC;TAGATAGTTCGACTCTATTATGTG	0.0;0.8	9888;16296	3.10E-01;4.97E-02	960;7201	9.78E-01;7.59E-01
PTX3	0.398571	0.838454	1	TGACGTAAGTCTGAAGGTGCTTCC	0.4	14753	0.068	2503	0.838
RAD51D	0.39816	1.04459	2	ATCACCCGGGTTCTCTGTTACTCT;GACGGAGTTGGTCTGACTGTAAAT	0.26;0.54	13586;15530	4.75E-01;9.15E-02	1726;3670	1.34E+00;7.45E-01
C14orf80	0.397991	0.837934	1	AGTACTGAGGTTTATGTCAATTTA	0.4	14750	0.0681	2506	0.838
SEC31B	0.397566	0.837761	1	GCCTTAGACCTTAACTAATAAATT	0.4	14749	0.0682	2507	0.838
VRK3	0.397221	0.982632	2	CGAAACCACCGTCCTGTGCAAGAA;CAAACTTCGAGTGTAATCTAATCC	0.16;0.63	12506;15919	3.99E-01;7.00E-02	1337;4750	1.12E+00;8.45E-01
SLC13A4	0.39722	0.837241	1	ATAAGGCCGCCTTCACTAAACTGA	0.4	14746	0.0682	2510	0.837
C1orf106	0.396727	0.836722	1	CTACACCCTTAAGGCGGGTTAGCA	0.4	14743	0.0683	2513	0.837
AKAP9	0.39664	0.83655	1	GTCGACATGGCGCACCAGGGCGAC	0.4	14742	0.0684	2514	0.837
FANCG	0.396067	0.836204	1	CCGCAATTATGGCTCATTGCTATC	0.4	14740	0.0684	2516	0.836
ENDOV	0.395985	0.836032	1	AGTCGCACCAAACGCTTGGGTGCG	0.4	14739	0.0684	2517	0.836
CD226	0.395841	0.835514	1	TGTTGGCTCTCGCACATGCACCCA	0.4	14736	0.0685	2520	0.836
MBL2	0.395752	0.835342	1	CCTACAGCCCTTTTGCAGCCCTTA	0.4	14735	0.0686	2521	0.835
IL18RAP	0.395391	0.834826	1	TATCATGGTATTTCGAAGTTTTAG	0.4	14732	0.0687	2524	0.835
PYCR3	0.3952	0.83431	1	AAAGCAATTATATTTAGTGCCAGC	0.4	14729	0.0687	2527	0.834
KRT6C	0.395198	0.834138	1	GCCTGCTACAGTAGCATCGTCAGT	0.4	14728	0.0688	2528	0.834
GABARAP	0.39497	0.833794	1	TGAACGCATTTTGTTTTGTCGGAT	0.39	14726	0.0688	2530	0.834
CHPF	0.394947	0.833623	1	AGATCCGCAGCTCATCGGATAACA	0.39	14725	0.0689	2531	0.834
GNE	0.394922	1.0593	2	GCCAGAGTCTAAGCCCTCGGCCAA;GGGAACACCACAAGTGTTGCTTTT	0.29;0.5	13842;15373	4.98E-01;1.00E-01	1883;3414	1.41E+00;7.11E-01
GABRR1	0.39487	1.1126	2	AGCATTCCAACAGCCTCCTAAAAT;CTGTGGAAGGAACAAATTACATTC	0.36;0.43	14474;14979	5.68E-01;1.23E-01	2277;2782	1.59E+00;6.40E-01
RPA1	0.394456	0.83328	1	GTATTAAGTAACAAAGCAAAACAT	0.39	14723	0.0689	2533	0.833
RASSF5	0.394297	0.833108	1	TTAACTTTATTTAAAGCCTACTAA	0.39	14722	0.0689	2534	0.833
SNX15	0.394245	0.832937	1	TGTCTCCAACTTTACCCCAATATA	0.39	14721	0.069	2535	0.833
CPOX	0.394142	1.12419	2	CTTGAGCCGTTCCCTGAATCGCAA;GACCACTAGAGATGAGATGTAGGG	0.38;0.41	14624;14818	5.88E-01;1.32E-01	2438;2632	1.63E+00;6.15E-01
MAFF	0.394066	0.832594	1	AGGTATCTCTACGGGCGACGCCTT	0.39	14719	0.069	2537	0.833
NAP1L1	0.393792	0.832081	1	CACTGGCTCCTTCTACCGCATGGG	0.39	14716	0.0691	2540	0.832
CSMD2	0.393638	0.83191	1	CTACCTAGCAAGGCACGAGCGCCA	0.39	14715	0.0692	2541	0.832
HEMGN	0.393383	0.831739	1	CAGATATTACTAAGCATGACTTCA	0.39	14714	0.0692	2542	0.832
RRP1	0.393078	0.831398	1	GAGCACAGGGGGCACGATGGTAAT	0.39	14712	0.0692	2544	0.831
SSH1	0.393037	0.831227	1	CATCCCTAGGTAATGCTTTCTCGA	0.39	14711	0.0693	2545	0.831
NTRK1	0.392927	1.19691	4	TCGCATACTTCTTACGAACCCCTT;ACCACTCCCTTCGGGGGACCGTGA;CGAATCGAACTGAGCTTCCAGCTA;CGGACCAGCGCATGACCTTCAAGA	-0.06;0.31;0.41;0.91	8794;14031;14859;16491	8.59E-01;6.19E-01;4.50E-01;7.87E-02	765;2397;3225;8462	1.67E+00;1.24E+00;1.07E+00;8.10E-01
LPXN	0.392854	0.831057	1	TCTAAACCCTGGGAGAGAGATTCA	0.39	14710	0.0693	2546	0.831
CD247	0.392775	0.830886	1	CGTTCCCGTATCATATAGTTCAAT	0.39	14709	0.0693	2547	0.831
YIPF7	0.392712	0.830716	1	TGTCAGCAGAATTGCACCCACGAG	0.39	14708	0.0694	2548	0.831
HOXC4	0.392529	0.830375	1	GTGACACTTCAAAACCATCCTCGA	0.39	14706	0.0694	2550	0.83
Myo5c	0.392165	0.830205	1	GATTGAAATTTTCATGTTTAGAGT	0.39	14705	0.0694	2551	0.83
TSTA3	0.39209	0.830034	1	TAACGTCCAATAACCCCTCTTGTT	0.39	14704	0.0695	2552	0.83
AKR1D1	0.391302	0.829524	1	GACCAATTTACCATTCTGCATGGT	0.39	14701	0.0696	2555	0.83
SPCS2	0.391136	0.829354	1	CCCTAAAGTGACGGGACATAACCT	0.39	14700	0.0696	2556	0.829
BRCA1	0.390096	0.985371	2	TGTGCGGCCGCCACCACGTGCGCA;CGAGAAGCCCGACGCTAGTATCCC	0.18;0.6	12748;15777	4.13E-01;7.78E-02	1479;4508	1.17E+00;8.05E-01
SLC22A15	0.389995	0.828675	1	CGAGGAGAACTGCCCATGACCTAC	0.39	14696	0.0697	2560	0.829
RANGAP1	0.389871	0.828505	1	CCCGCAATTTGAGGTGCCTTATGA	0.39	14695	0.0697	2561	0.829
FAIM	0.389055	0.827997	1	AAGGGCAGGACCAAACTTTCATAA	0.39	14692	0.0698	2564	0.828
TLK2	0.38898	1.47341	6	TATTTCCAATGAACCAGATCAATC;AGGCAAGCATAGGGACCATCCCTT;TTCGATGTTAGGTGTGTATCGATA;TATTTTACTACGACAAAGTGCAGT;TTACCGGTATGCAGATCCGGTTTT;TACCTGTAGTGACCTCCCATAAGG	-0.7;0.0;0.49;0.61;0.89;1.03	1875;9986;15334;15842;16472;16660	1.71E+00;1.15E+00;8.01E-01;6.66E-01;4.35E-01;9.15E-02	596;784;1414;1922;7101;15381	2.74E+00;2.07E+00;1.59E+00;1.38E+00;7.60E-01;3.00E-01
SDF2L1	0.388785	0.827828	1	ACCTCTACGGAGATGCGAGGACGA	0.39	14691	0.0699	2565	0.828
ZG16B	0.388635	0.82732	1	CCTGCTGACGCATATATTAGATCC	0.39	14688	0.07	2568	0.827
PPM1F	0.388589	0.827151	1	AGCGAATTTTGCAGCCCATGGGGT	0.39	14687	0.07	2569	0.827
ZNF423	0.388134	0.826475	1	GCCTACTCAAGCGCAAGCGAATGC	0.39	14683	0.0701	2573	0.826
COG3	0.387908	0.826138	1	GACATGATCCGTATTAACAAGGGA	0.39	14681	0.0702	2575	0.826
PIAS1	0.387856	0.825969	1	ATCAAATCTGACTGTCACGGCAGC	0.39	14680	0.0702	2576	0.826
MARVELD2	0.387535	0.825464	1	TGAATCCGATGGTTCACACTTACC	0.39	14677	0.0703	2579	0.825
TMEM106B	0.387487	0.836579	2	AAACACATGCGTTAAATACGACTG;ACCCAATCAACCGCACGCAACTTT	-0.02;0.79	9550;16283	3.06E-01;5.04E-02	973;7706	9.73E-01;7.00E-01
RPL6	0.387469	1.24518	4	CCGCCTACATGGCAGTAAGAACGG;TACGCATTCCCGCGCGTACCCCTA;GTTCAGCGTTCCACGCCACACCTC;CTGAAAGGCTCTCCTTCTTACCCA	-0.11;0.33;0.62;0.71	7855;14260;15881;16133	9.09E-01;6.05E-01;5.31E-01;1.17E-01	1123;1375;2996;9401	1.76E+00;1.49E+00;1.06E+00;6.72E-01
DNAJC30	0.38731	0.825295	1	ACAGTTACATAATATATGATCTCA	0.39	14676	0.0703	2580	0.825
C17orf51	0.387289	0.825127	1	AATATATCCGGTGGCGGCATTCCT	0.39	14675	0.0703	2581	0.825
KMT2E	0.386848	0.824791	1	GTTGGTTTATGTTGACGAATCGTC	0.39	14673	0.0704	2583	0.825
RALY	0.386684	0.824622	1	CCTACTCTAAGTAACCGGATATCA	0.39	14672	0.0704	2584	0.825
DDRGK1	0.386657	0.75991	2	CTTCCTGTTTCTGCGATAGTGATT;CTCACAGCATTGCCAAGGGCTGCA	-0.2;0.97	6402;16570	3.31E-01;3.52E-02	686;10854	1.12E+00;4.03E-01
LBHD1	0.386611	0.824454	1	GAATACAACTGCGTCGCTCCGGAA	0.39	14671	0.0705	2585	0.824
RHOBTB1	0.386296	0.824536	2	TGTCAGGATGCTTAGACGGTTTGA;AAACGAAGCCGAGAGTTAGCACTT	-0.05;0.82	9071;16348	3.02E-01;4.69E-02	908;8185	1.00E+00;6.48E-01
CTBS	0.386138	0.824286	1	ACGAGACCGGTATGCGCCATTAGG	0.39	14670	0.0705	2586	0.824
EYA4	0.385502	0.796989	2	TGTGGATTTAGGAAACATGCTTAT;GTCACTCCTGCCCGTATTAATGCA	-0.7;1.47	1872;16975	7.13E-01;1.42E-02	281;15384	1.49E+00;9.97E-02
FAM46D	0.385076	0.823448	1	GATCGAGGCGAACCATGAATCAGC	0.39	14665	0.0706	2591	0.823
NIPSNAP3A	0.38502	0.823112	1	CAGACAACCGACCCGATGCCGGAT	0.39	14663	0.0707	2593	0.823
BPIFB2	0.384881	0.822945	1	CCTGGCATCTCTAAGTCCTTGACT	0.38	14662	0.0707	2594	0.823
GPR162	0.384854	1.35987	5	GCTGCGCCACGGATGTCACAAAAT;TTTCTTGGCAGATCTCCAAATCCC;GAGTTTAAAGACACACCGGCTGTT;AAATTACCTACGATATTCCTATGA;CCAAGATGGCTGTACTTCTTCTCG	0.08;0.14;0.2;0.43;1.08	11364;12289;12968;14925;16720	1.35E+00;9.18E-01;5.82E-01;4.23E-01;6.84E-02	536;2331;4288;4967;5892	2.33E+00;1.61E+00;1.06E+00;9.28E-01;8.64E-01
JAM2	0.384808	0.822778	1	TCGTCATTTCGGGTGCGGCCTGCA	0.38	14661	0.0708	2595	0.823
CACNB2	0.384733	0.82261	1	GCTCCATTGATGAATATAAACAAC	0.38	14660	0.0708	2596	0.823
KIF9	0.384498	0.801188	2	TTTCGACACCTCCACATTCTTAGT;CATAACCGTGCCTCCACCAATGCG	-0.09;0.85	8325;16410	3.02E-01;4.36E-02	846;8931	1.03E+00;5.72E-01
PCDH9	0.384379	0.822443	1	TTCGGCAAACACGATGGTGTCGAG	0.38	14659	0.0708	2597	0.822
PTCH1	0.384236	0.822109	1	CACGTATCTTCGTGGCCCGCGTTC	0.38	14657	0.0709	2599	0.822
ADIPOR1	0.384205	0.821942	1	GAGGTCGCACTGGCTGGATGGCCA	0.38	14656	0.0709	2600	0.822
SRFBP1	0.383965	0.821441	1	ATAGCAAAATGTTACTTACTCAGG	0.38	14653	0.071	2603	0.821
AKR7A2	0.383889	0.820941	1	GGACTAGCCACGGGGCCGGGCTGA	0.38	14650	0.0711	2606	0.821
TCP11L1	0.383674	0.820774	1	ACATGGGCCGCACTATCAACGCCA	0.38	14649	0.0711	2607	0.821
E2F3	0.383651	0.820441	1	TCTGCCGGTATATATCTTAAGCCA	0.38	14647	0.0712	2609	0.82
CD200R1	0.383323	0.820274	1	CGACCTGAAACTGACTGTGTTTGC	0.38	14646	0.0712	2610	0.82
DDX59	0.383244	0.819942	1	TGAAAACAAATATATACCATCATC	0.38	14644	0.0713	2612	0.82
CPNE2	0.382973	0.819776	1	CTAATGAAATACCCCCTTTCCAAG	0.38	14643	0.0713	2613	0.82
ZDHHC22	0.381547	0.818779	1	TGATTTTGACAGATTGTTTCTGGC	0.38	14637	0.0715	2619	0.819
PIGT	0.381546	0.818614	1	TGCGATGGTCCAAGTCACGTCTCG	0.38	14636	0.0715	2620	0.819
EXD1	0.381476	0.818448	1	GAGGACTTATGCGCACCTGCCCGG	0.38	14635	0.0715	2621	0.818
NET1	0.380905	0.818117	1	TTCGAGTTTTATTCTAATATGGAC	0.38	14633	0.0716	2623	0.818
CNPY4	0.380806	0.817951	1	GCACGTCAACGCCGATAGGGTACC	0.38	14632	0.0716	2624	0.818
C9orf153	0.380511	0.81762	1	TTAAAGTACGGATACTAATTGCTA	0.38	14630	0.0717	2626	0.818
GCNT1	0.379715	0.816464	1	CAAATGAGACTATAAGTTACACGT	0.38	14623	0.0719	2633	0.816
GPR6	0.379689	1.00368	3	ATCATCCCGTCCTATATCATGGTA;GGCAGACCTACCCGATGAACCTCC;ACGGTCGCATACTCTGCTCACCCC	-0.24;0.57;0.81	5778;15664;16339	6.42E-01;3.52E-01;7.11E-02	917;1592;11478	1.64E+00;8.45E-01;5.31E-01
PRUNE1	0.379622	0.816134	1	TACCGATACTGTCACCTTTGTCCG	0.38	14621	0.0719	2635	0.816
CAPN13	0.379472	0.960258	2	TTAACGTTGGTGCGGTGCTATATA;ACCATACCTTTACGAAACTGCAGC	0.16;0.6	12429;15811	3.95E-01;7.59E-02	1445;4827	1.11E+00;8.14E-01
KIFC3	0.379385	0.890374	2	CGTTTGCCGTTTGTCCTGATCTTA;AACGCATGTCCGTGTACATCGGTC	0.04;0.72	10852;16147	3.31E-01;5.76E-02	1109;6404	9.20E-01;8.61E-01
TSSK1B	0.379276	1.16562	5	CAAAGCTTGCTTCCCTCTCTTCAA;CATTTGAGTGAGCTTGGATATAAG;TACCCGACAGTCGCGCTCAACCGT;AGATAATCAGCCCTTGTGCGTCCT;GTGCTGCCACTGCCTGAGCTACTG	-0.53;-0.14;0.55;0.93;1.08	2827;7377;15576;16525;16734	1.16E+00;7.50E-01;4.65E-01;3.97E-01;6.66E-02	522;731;1680;9879;14429	2.12E+00;1.80E+00;8.74E-01;6.39E-01;3.88E-01
ZNF2	0.3792	1.01941	2	GACCCCTTATCGGGTATCAGTCTT;CAGCCAGGTCAGATCCCTGGGAGC	0.25;0.51	13504;15384	4.68E-01;9.97E-02	1872;3752	1.33E+00;7.13E-01
LHX9	0.378994	0.815476	1	TACCGGACATGCTCACTGTGCGAA	0.38	14617	0.0721	2639	0.815
ZNF449	0.378257	0.927241	2	TCACGTGAAGGAAGTCCGATTCCA;GTAACTGGGTTACGACCGTATGTT	0.1;0.65	11743;15980	3.62E-01;6.67E-02	1276;5513	9.91E-01;8.63E-01
TMEM174	0.37811	0.815147	1	CCAGCCATTGAGACTGTACACGCC	0.38	14615	0.0721	2641	0.815
CES3	0.377319	0.814818	1	AACATGTCTGCTTTTGGTTACTTA	0.38	14613	0.0722	2643	0.815
RLN1	0.377228	0.814654	1	TAATCCGTTCGAACCTTCCAGGAA	0.38	14612	0.0722	2644	0.815
ZNF821	0.376709	0.814161	1	ATGCAGAGTGCCTGAATATTTACC	0.38	14609	0.0723	2647	0.814
TMEM44	0.376503	0.813833	1	CGTCTCGAGCCATGAACCATGAGG	0.38	14607	0.0724	2649	0.814
ACTR1A	0.376325	0.813669	1	CCTATTAGCTTAATGCGATACTAC	0.38	14606	0.0724	2650	0.814
MIIP	0.376283	0.813505	1	AATCACTTTTCTTAATGTCTCAAC	0.38	14605	0.0724	2651	0.814
GPR88	0.375957	0.813014	1	GAATGGCCAAGACAACTATCGCAG	0.38	14602	0.0725	2654	0.813
CYP4V2	0.375815	0.81285	1	GGAATCTGCACGCAGGCCGTTCTC	0.38	14601	0.0725	2655	0.813
TNIP3	0.375583	0.812523	1	AATACAGACTTACTCTTTCACGCA	0.38	14599	0.0726	2657	0.813
SHISA5	0.375312	0.812197	1	GCGGTGGGATCAAGGATTACCCGA	0.38	14597	0.0727	2659	0.812
SLC22A5	0.375011	0.812033	1	ATTCCGCTAATGAGCCTCCCGTCA	0.38	14596	0.0727	2660	0.812
PLEKHG3	0.374907	0.746759	2	ACAAACAGCACTAATCACATACCT;CATCTGGGATGTCAAGACGTACAA	-0.33;1.08	4599;16725	4.08E-01;2.71E-02	531;12657	1.22E+00;2.69E-01
CLDN8	0.37481	0.811707	1	GTTTACGCGGGCAGACCAATCTCT	0.37	14594	0.0727	2662	0.812
TMEM186	0.373973	0.811381	1	TACGTGGTTGGAAGCAAATGGCTC	0.37	14592	0.0728	2664	0.811
RWDD2A	0.373922	0.811218	1	TTTAGTTAAGTGTTATTCCTACCA	0.37	14591	0.0728	2665	0.811
TNFSF18	0.373857	0.811055	1	GTCTCCTATTTACTACCTCCCTCC	0.37	14590	0.0729	2666	0.811
FMN1	0.373812	0.810892	1	TTCAAAGAACAGGAACGGGCTCAT	0.37	14589	0.0729	2667	0.811
TRPT1	0.373355	0.810241	1	GAAAATTAGTATCTTACATTTCAC	0.37	14585	0.073	2671	0.81
HIP1	0.372971	0.810079	1	GGCGCGTCTAACTGGCTTTCCGAC	0.37	14584	0.073	2672	0.81
PPP4R1L	0.37229	0.809591	1	GGCGCACAGTTTAAACAGAGTGTT	0.37	14581	0.0731	2675	0.81
BSPRY	0.37215	0.809429	1	GTGTAACCAATTGTCAATAACCTT	0.37	14580	0.0732	2676	0.809
KIAA1257	0.372086	0.809104	1	TAAAGCCAAGCTTTAGGTACCCTT	0.37	14578	0.0732	2678	0.809
CDCA7	0.371927	0.80878	1	CCTCGCCCGTCAGGTCTATCAAGT	0.37	14576	0.0733	2680	0.809
OTOR	0.371865	0.808618	1	TATACGGTCGTTGTAATCGGTCTA	0.37	14575	0.0733	2681	0.809
AIMP1	0.371405	0.808294	1	GACTCACCTACAGCCCCGATCGCG	0.37	14573	0.0734	2683	0.808
ATAD2	0.371124	0.808132	1	GCTCTTAGGGGTGCTCGAGCATGC	0.37	14572	0.0734	2684	0.808
TOM1L1	0.37099	0.807971	1	GAGGACCTTGAACCGCCCCCGACA	0.37	14571	0.0734	2685	0.808
VCX3A	0.37099	0.807809	1	AAGAAGGTTATTAATTCATTATAG	0.37	14570	0.0735	2686	0.808
DOC2A	0.36987	0.807163	1	GTCTTCGCCATCGCGTTCTGGAAC	0.37	14566	0.0736	2690	0.807
MAGEF1	0.369464	0.80684	1	AGTTGTTCATGCCAATTCTACGTC	0.37	14564	0.0736	2692	0.807
Bnip3	0.369436	0.806679	1	GGCGAGGCGAGTCGGTATAGGCCA	0.37	14563	0.0737	2693	0.807
DENND6A	0.369107	0.806356	1	ATCGAAAGGTTTTTACTTCCCAGA	0.37	14561	0.0737	2695	0.806
C7orf31	0.36892	0.922223	2	GGGAAGTACGTTCACTTAAGTGAC;AACTATATGGCCATGCATCATTGA	0.11;0.63	11836;15898	3.66E-01;7.11E-02	1358;5420	1.01E+00;8.39E-01
RPIA	0.368832	0.806195	1	AACAAAACTCGTAACTTCCCCATC	0.37	14560	0.0738	2696	0.806
FDFT1	0.368438	0.957218	3	AAGCCTTTATGGTGACAACCTGGA;TAATTCTCCACATACATTCGTCCA;CGCGACCCTGCGAGAGAAAGAGTA	-0.02;0.25;0.88	9447;13448;16450	4.73E-01;3.96E-01;6.23E-02	806;3808;7809	1.03E+00;9.44E-01;8.95E-01
YWHAQ	0.36821	0.805551	1	GCATACCCCAATCAGCATGTCTTT	0.37	14556	0.0739	2700	0.806
DIRC2	0.367911	0.80523	1	CTCAAGGAAGTCTACGTTTCCCAG	0.37	14554	0.0739	2702	0.805
XLOC_l2_007271	0.367824	0.805069	1	CTTTTAGTCTATGACGTTTGCCAT	0.37	14553	0.074	2703	0.805
ZFYVE21	0.367724	0.989434	2	GCCTCTGTATTCTAACATATTACT;GACCCTTGAATAATATGGTTCCGA	0.23;0.51	13214;15407	4.45E-01;9.84E-02	1849;4042	1.26E+00;7.18E-01
SEC14L1	0.367608	0.804908	1	TCCCGACTAGAATAAACCTGTGTT	0.37	14552	0.074	2704	0.805
C16orf72	0.367027	0.804106	1	ACCCCGAATGCTCAGGTGATCTTA	0.37	14547	0.0741	2709	0.804
AGRP	0.366909	0.803946	1	AACTGTTGTACGATCTATAACTAA	0.37	14546	0.0742	2710	0.804
SLC20A1	0.366719	0.803785	1	ACTTAGTCTTTACCCATGGCTTCA	0.37	14545	0.0742	2711	0.804
ZFP28	0.366102	0.918805	2	AGTCCACGCACTTCCCATCACCAT;TAGCGTTTCGTGTGATGTGCTTTC	0.11;0.62	11806;15891	3.64E-01;7.15E-02	1365;5450	1.00E+00;8.37E-01
RPS7	0.366091	0.803465	1	CTTCCTCTCTTCGGAGACGGACGA	0.37	14543	0.0743	2713	0.803
RNF43	0.366087	0.803305	1	CCAAAGGCGACAAGCGGTCCTCAC	0.37	14542	0.0743	2714	0.803
LOC440461	0.365974	0.802825	1	TCCAACACTCCGTGGGTCTAGACT	0.37	14539	0.0744	2717	0.803
DMTF1	0.365886	0.802666	1	ATCATTGGTCATGAAGGGCCATTA	0.37	14538	0.0744	2718	0.803
SERPINI2	0.365854	0.802506	1	CGGCTTGTAACAATCTAATTAGCC	0.37	14537	0.0744	2719	0.803
CALHM3	0.365662	0.802346	1	ATGCGAGTTTAAATCCTACAAGTC	0.37	14536	0.0745	2720	0.802
TMEM200A	0.365641	0.802186	1	GATGGCCCCGTTTTGCACTAACTG	0.37	14535	0.0745	2721	0.802
HEXB	0.365629	0.802027	1	TTATTTTACCTTATGACTTACGAG	0.37	14534	0.0745	2722	0.802
KCNN4	0.365507	0.801708	1	CTATTATATTATACTTCCGCTTTT	0.37	14532	0.0746	2724	0.802
CLSPN	0.365237	0.801389	1	AGATCCGGCGTTCGCGACTTCATG	0.37	14530	0.0746	2726	0.801
FERMT2	0.364887	0.801071	1	TCCGCGATCCCTGGATCACATGCA	0.36	14528	0.0747	2728	0.801
GNRH1	0.36461	0.800911	1	ACAACGACACCCTCGTACCAGAGA	0.36	14527	0.0747	2729	0.801
OXTR	0.364593	1.22206	3	ATTATACACGGTGCCTACTTTGAA;GTGTTTCGACTCTCGCCAAGTTCG;CATGCCAAATCCGCAGCCTGCCAC	0.2;0.42;0.48	12908;14870;15245	8.46E-01;5.11E-01;1.61E-01	2011;2386;4348	1.80E+00;1.31E+00;5.64E-01
PXN	0.364358	0.800593	1	GCCAGAAGTTGGATACTCGACTGT	0.36	14525	0.0748	2731	0.801
CCDC26	0.364283	0.928119	2	GCATTCACTCATAAAGGCCACCCT;TTAAATTAAAGATGGAAGACGGAA	0.13;0.6	12097;15787	3.78E-01;7.72E-02	1469;5159	1.05E+00;8.07E-01
SDHA	0.364116	1.05397	2	ACCCCTACGCCCGACGTTATCCCC;AAGATGCAAGGGTTATGCCCTGCC	0.32;0.41	14159;14824	5.31E-01;1.32E-01	2432;3097	1.49E+00;6.16E-01
MFGE8	0.364021	0.800275	1	AAGGCTTGCCAACCGTAACATTCA	0.36	14523	0.0749	2733	0.8
YAE1D1	0.363863	0.800116	1	CGCCGAGGTATAGAACTACGTCGC	0.36	14522	0.0749	2734	0.8
CLASP1	0.363711	0.799958	1	TTTTTTTCCCTTTGGCCTCGACAC	0.36	14521	0.0749	2735	0.8
TMSB10	0.363668	0.934007	2	AGGATCCTTATCTCCTATCTAGTC;TTGATGTGGACATAAGTCAACGGT	0.14;0.59	12234;15743	3.84E-01;7.97E-02	1513;5022	1.07E+00;7.96E-01
WDR33	0.363659	0.799799	1	AATACCATTAGAACGTGCGCCAGA	0.36	14520	0.0749	2736	0.8
TGIF1	0.363447	0.733215	2	TTGCGGAGTCCTTACTGGAAGTCG;TCCCTAATTGAACATCCTTTGCGT	-0.25;0.97	5722;16569	3.53E-01;3.52E-02	687;11534	1.12E+00;3.50E-01
ANK1	0.363391	1.05479	2	GTTGCCTAACTCTATTAAATGTCT;CCGCTCAGACTCACTGCTCAAATT	0.32;0.4	14178;14799	5.33E-01;1.33E-01	2457;3078	1.50E+00;6.12E-01
RARG	0.363244	0.876198	2	AAATCGCTCGATATGCAACCGACA;GAGCGTTCAAATGCTATAAACGGT	0.04;0.68	10865;16061	3.31E-01;6.23E-02	1195;6391	8.90E-01;8.63E-01
TAF9	0.363139	0.79964	1	CCACGTCTCCGTATCGGAGTGAAT	0.36	14519	0.075	2737	0.8
CD14	0.362971	0.799482	1	CAACCGGATTGGCCATGCTCAGAT	0.36	14518	0.075	2738	0.799
RWDD1	0.362644	0.799164	1	TCGATCGTAAGGCAATTCCAAATC	0.36	14516	0.0751	2740	0.799
LINC00636	0.362558	0.799006	1	CTCTTTCCGAGGCTCCTTATCCTC	0.36	14515	0.0751	2741	0.799
ANKLE2	0.362521	0.798848	1	TAAGGCCCGTCGTGCCAAAAAAGG	0.36	14514	0.0751	2742	0.799
IQCB1	0.36249	0.798689	1	CACTCCCACCTTTCACAGCGTCTC	0.36	14513	0.0752	2743	0.799
TSGA13	0.362357	0.798531	1	GATGCCCTCACTCTAAAATTCTAA	0.36	14512	0.0752	2744	0.799
SLPI	0.362245	0.798373	1	TTACCTCAGGGCACGACGCACTCG	0.36	14511	0.0752	2745	0.798
MAP2K5	0.361919	0.732674	2	AGGTGACCTATTCTTTCAGAAATC;TGTTTACCTTTCTAAGTGAGACGG	-0.33;1.06	4590;16689	4.08E-01;2.90E-02	567;12666	1.20E+00;2.69E-01
PRR23B	0.361508	0.79774	1	TTCCTGTGGTGTACCTCAGGCTGA	0.36	14507	0.0753	2749	0.798
MZF1	0.361426	0.797582	1	GTTCGAAACTAATAGTCGCCCTTT	0.36	14506	0.0754	2750	0.798
RPL37A	0.361298	0.797424	1	CAGTTAACCCTCCGACACTTCCCT	0.36	14505	0.0754	2751	0.797
HCST	0.360745	0.797109	1	GCAGGGGGAGTTCGGTCCGTCCTT	0.36	14503	0.0755	2753	0.797
LAIR2	0.360688	0.796951	1	GTCGTTTCGCTCCAATGACACGAT	0.36	14502	0.0755	2754	0.797
KAT7	0.360386	0.796636	1	TATGTTGACTTCCAATGAAAGGCT	0.36	14500	0.0755	2756	0.797
CCDC140	0.36033	0.796478	1	GTTGGGTCCCCACCTTATAAGGCC	0.36	14499	0.0756	2757	0.796
KIR2DS4	0.360121	0.810214	2	AGACCGCGTCCAACGTCATACTTT;TCAGTAGCAAGTTATTCAATCTAG	-0.03;0.75	9269;16230	3.03E-01;5.32E-02	1026;7987	9.51E-01;6.69E-01
CASP1	0.360014	0.796006	1	CCATTCATATTATTATAAGTATAA	0.36	14496	0.0757	2760	0.796
PAX3	0.359883	0.795849	1	TGGATAAGGCTGATTCTCCTTGGT	0.36	14495	0.0757	2761	0.796
OPN4	0.359279	1.14011	3	TGTCGCACGCCTACATTCAACGTA;AAGGAATCGCATATCGCAGGTTCC;TTTATTGGTGCCTTCGGGGCCCAG	0.09;0.44;0.55	11499;15027;15605	6.53E-01;5.32E-01;1.31E-01	1651;2229;5757	1.43E+00;1.36E+00;6.29E-01
FGF7	0.358657	1.02272	2	TCACACTCCGTCTTATAAACCGCG;AATTAACGATGCTTCAATCTAAGG	0.29;0.43	13849;14956	4.99E-01;1.24E-01	2300;3407	1.41E+00;6.36E-01
CDK5RAP1	0.358423	1.06441	2	CAGTGATACCCTATTGCCGTCGAA;GGCATCTGGAACCAATTACATAAT	0.34;0.37	14343;14595	5.52E-01;1.45E-01	2661;2913	1.55E+00;5.84E-01
COPS6	0.358398	0.794906	1	TCCTTTCTTTCACTGACCGCTGCG	0.36	14489	0.0759	2767	0.795
CTBP2	0.358352	0.728543	2	TATCAGCAGTAACGCAGCTATGGG;GCTGGCTACGTTCAGGCTCCGTCT	-0.26;0.98	5515;16579	3.62E-01;3.47E-02	677;11741	1.12E+00;3.34E-01
BCAP29	0.358349	0.794749	1	CCGCTTAGATTACGTTGGCCCAAG	0.36	14488	0.0759	2768	0.795
LOC107984058	0.358319	0.794435	1	CCTTCTGTACATCGGAATTTACAA	0.36	14486	0.076	2770	0.794
FAM118A	0.357913	0.794122	1	TAGCATGTCAGCTTCCGAGAGTTT	0.36	14484	0.076	2772	0.794
ZNF80	0.357859	0.793965	1	GTTATATACTATGGAATGGATTGA	0.36	14483	0.0761	2773	0.794
NPR2	0.357366	1.17604	6	TGGGCGTCAGCGAGTCGAATAAAC;CTGAGCGCTGCTCCTTTCCGGACT;ACGACTGCCTGATAGCATTACTAG;TAGAAGCTAAAATCGCCGGTCACC;GTGAGATCGTGGTGTCATCTTGTA;GTGTGACTTTTGTTAAGCCCGTAA	-0.38;-0.2;-0.14;0.88;0.88;1.09	4089;6450;7404;16456;16459;16741	1.58E+00;6.60E-01;5.32E-01;4.92E-01;4.34E-01;7.88E-02	515;797;800;9852;10806;13167	2.76E+00;1.58E+00;8.13E-01;7.05E-01;6.66E-01;5.32E-01
CYP11A1	0.357306	0.793809	1	TGTGCAATGTCACGCGCGTACGCT	0.36	14482	0.0761	2774	0.794
RBBP8	0.357272	0.793652	1	TTACGCTTACTACGATGGCAATAC	0.36	14481	0.0761	2775	0.794
FBXW11	0.357264	0.793496	1	CACAACATGCATTGCGAAATGTCA	0.36	14480	0.0761	2776	0.793
SPIN1	0.357094	0.793183	1	ACTTATCTTTTAGTTCCCTCCACA	0.36	14478	0.0762	2778	0.793
NUP50	0.356826	0.79287	1	AAGGTAAAACCAGTCTTACAGACA	0.36	14476	0.0763	2780	0.793
RDH11	0.356392	0.817966	3	ATTAAAGTTTTGTTACAACGTATT;ACAGGATAAGCAAGTGGACTGTGA;TCTCTTCCTTGCCTCAATGCAACA	-0.39;0.26;1.2	3952;13531;16833	4.00E-01;3.89E-01;3.23E-02	423;3725;13304	1.15E+00;9.60E-01;3.39E-01
PRKACB	0.356036	0.866301	3	CTTTCTAATGATGACAGCGATACC;AGTACGTGTTCTAGAGGGTTTGTA;TTTCTTACTCCGACTCGAACCGGA	-0.12;0.21;0.98	7696;13005;16584	3.87E-01;3.77E-01;5.17E-02	672;4251;9560	9.67E-01;8.63E-01;7.69E-01
ZNF747	0.355842	0.792246	1	ATGTTTATACCCAGTGGGACCTTG	0.36	14472	0.0764	2784	0.792
SMARCC2	0.355685	0.791934	1	TGATTTGTTTCGGCTACAATTTTA	0.36	14470	0.0764	2786	0.792
MAGEB4	0.355296	0.791622	1	AGCTTAAAACTCATCCGCATCTTC	0.36	14468	0.0765	2788	0.792
TOX4	0.355267	0.791466	1	CTAAAAGCTTGAGACCCAGTTATG	0.36	14467	0.0765	2789	0.791
DPP6	0.355135	0.791155	1	TGACCAGGCTTGGCCAATGACTTC	0.36	14465	0.0766	2791	0.791
MIPEP	0.354999	0.791	1	TTTATCCGATTCACCGTGTAGATG	0.35	14464	0.0766	2792	0.791
KRTAP12-2	0.354876	0.790689	1	TCCTTTGGGATCCGTGAGGTCTAA	0.35	14462	0.0767	2794	0.791
SCO2	0.354845	0.790533	1	GACCTTCCAAACTTCAAATCAAAT	0.35	14461	0.0767	2795	0.791
UBE2R2	0.354617	0.790222	1	ATGCCCCAATTAACTGATTTATAT	0.35	14459	0.0768	2797	0.79
SNRPG	0.354409	0.790067	1	AGTTTCCCTGTGCACATACCGTTG	0.35	14458	0.0768	2798	0.79
RSPH1	0.354313	1.0327	2	GTCCCGTGCCATTATCAATGTGCA;ATTTGCTCCAATCACCCGAGGAGT	0.3;0.4	14018;14798	5.16E-01;1.33E-01	2458;3238	1.45E+00;6.12E-01
MAK16	0.354125	0.789602	1	TCGTAACAGGGAGCTTACTGTTAT	0.35	14455	0.0769	2801	0.79
UNC5CL	0.353763	0.789292	1	CTTGCCTTATGGGCTGGATTGTGT	0.35	14453	0.077	2803	0.789
CCNE2	0.353634	0.911448	2	GGCGGGGCCTGCACCCTTAATCTA;CCATCTGACAGAACTGACACCTCT	0.12;0.58	11996;15724	3.73E-01;8.07E-02	1532;5260	1.03E+00;7.91E-01
ASIC4	0.353561	0.986181	3	ATACAGAATGTATTGCAATAAACT;TTGGCCCTCATGACACCCTCCTCA;GCTCGCCTCTTGTAGCTCAGTAAG	-0.47;0.63;0.89	3264;15918;16473	7.04E-01;4.28E-01;6.04E-02	783;1338;13992	1.78E+00;9.06E-01;2.73E-01
SPINK1	0.35355	0.788982	1	CGGCTATATCGGAATACAATCAAA	0.35	14451	0.077	2805	0.789
KRT40	0.353538	0.788827	1	CTGAACCATATCAAATCTGTTGTC	0.35	14450	0.077	2806	0.789
NT5C3B	0.353455	0.788518	1	ACGGGCCTAAATAGGACCCCTGAT	0.35	14448	0.0771	2808	0.789
STPG2	0.353312	0.788054	1	TTCTCTAACACGTACCTTCCAATA	0.35	14445	0.0772	2811	0.788
ZNF454	0.353222	0.7879	1	CACAGTAAACATGCCACTCCCAAT	0.35	14444	0.0772	2812	0.788
TMED10	0.353181	0.787745	1	CTAGCTAATTCGCGGACTACCATC	0.35	14443	0.0773	2813	0.788
TIPIN	0.353161	0.787591	1	CAATCCAGCACGATGTTGTAGGGA	0.35	14442	0.0773	2814	0.788
THRB	0.353156	0.923298	2	TCATTGCCTCAAGCTTGCCTCAAC;CTGACCGCTGTTCATAGGTGCCCC	0.14;0.57	12231;15660	3.84E-01;8.42E-02	1596;5025	1.07E+00;7.75E-01
LARP4	0.353033	0.722972	2	CATTTTTATGGCAGGAAGATCATG;GATAATGCTGATCCTGAGGGTGGA	-0.3;1.01	4964;16624	3.87E-01;3.24E-02	632;12292	1.15E+00;2.95E-01
FOXG1	0.353007	0.787437	1	ACAATCAAGCTCCTTAAGCAGAAC	0.35	14441	0.0773	2815	0.787
SNRPD1	0.35297	0.787282	1	GTGTCATAAGCGTCGATGCACCCT	0.35	14440	0.0773	2816	0.787
GTF2A2	0.352844	0.787128	1	GATCCGATCTACCTAATTGTCTCC	0.35	14439	0.0774	2817	0.787
PRKRIP1	0.352787	0.786974	1	GACCGGATGACCACTGCCTTGGTG	0.35	14438	0.0774	2818	0.787
IDI2	0.352705	0.78682	1	GGGCCTTCTTTTAAGACTCCCATA	0.35	14437	0.0774	2819	0.787
ALKBH1	0.352674	0.786666	1	CGAGCACTATGCGCTCTGTGTCGC	0.35	14436	0.0775	2820	0.787
MORC2-AS1	0.352601	0.786512	1	CTTTGCCTACAAGATCTTCACAAA	0.35	14435	0.0775	2821	0.787
HSD11B1	0.352129	0.786204	1	ACACATTTGCCTACCAATAGTCCG	0.35	14433	0.0776	2823	0.786
RD3	0.352127	0.78605	1	TCTTGTAGACCGCTTTCAGGGATG	0.35	14432	0.0776	2824	0.786
CDKN2AIP	0.351858	0.785743	1	CTCACAAGAGGAACCAGCTTATCC	0.35	14430	0.0776	2826	0.786
CBR1	0.351621	0.785436	1	GGGCAGCCGAAGAGTGATGTGACA	0.35	14428	0.0777	2828	0.785
NSUN7	0.35149	0.785282	1	ACTGGGCTGGGAAATTGCTTCGAA	0.35	14427	0.0777	2829	0.785
RALYL	0.350807	0.784975	1	CGAAGTCCTTGCTTCCGCCAACTT	0.35	14425	0.0778	2831	0.785
MAP3K9	0.350803	0.839785	2	TTCTAAGGTTTTCCACCGATTGAC;CGCCGTCACCATTGCTGTGGGGGC	0.0;0.7	9924;16111	3.11E-01;5.96E-02	1145;7089	9.07E-01;7.73E-01
NCF1	0.350616	0.784668	1	CGGCCAATTTTGTTAATTTGTTAC	0.35	14423	0.0779	2833	0.785
CCDC141	0.349993	0.784209	1	CATGGACAGCGTTGCGAAAAGGGG	0.35	14420	0.0779	2836	0.784
WSB2	0.349968	0.784056	1	CACCGTTACAGGCTTTCGCACTCG	0.35	14419	0.078	2837	0.784
APCDD1L	0.34996	0.783903	1	CTAACACTCAACAGTGTCCGTTTT	0.35	14418	0.078	2838	0.784
NO_MATCH_222	0.349704	0.783597	1	TCCCCCGTTTATTTTATGACCAAT	0.35	14416	0.0781	2840	0.784
SLC35E2B	0.349672	0.783444	1	GCGAGCCGTAAAACGACCACGACG	0.35	14415	0.0781	2841	0.783
HIST1H2AA	0.349601	0.783291	1	GGCCGATAACGGACTCATGCCCTA	0.35	14414	0.0781	2842	0.783
ACP7	0.34958	0.783138	1	TTCTGTCTCCTGTTCGATCCATGC	0.35	14413	0.0782	2843	0.783
TAS2R43	0.349061	0.789974	3	TATAGCGGGATGGACCCCGAGCCC;GCCCGCTCTGTAGTCCCCTGTTCG;CCGCACTCCATTGCACTACACTAG	-0.22;0.09;1.17	6117;11572;16816	3.53E-01;3.52E-01;3.36E-02	440;5684;11139	1.14E+00;6.61E-01;5.70E-01
GTF2F1	0.348935	0.782833	1	GGTTCATCTCATCGGCATGGTCCA	0.35	14411	0.0782	2845	0.783
ZNF562	0.348302	0.782375	1	TGATTTCAACACTTCATTTTCAGG	0.35	14408	0.0783	2848	0.782
FGB	0.34822	0.782223	1	CCCGTCGGAGGACAACAGTAAATT	0.35	14407	0.0783	2849	0.782
EPHA8	0.348002	0.78207	1	CCTTATTTCTCCCTATTGCCCGTC	0.35	14406	0.0784	2850	0.782
CYP2W1	0.347752	0.781765	1	AAGACCATTGAACCTATATTACCT	0.35	14404	0.0784	2852	0.782
MED21	0.347406	0.781309	1	GTTTTACCACTTATGAAAATCCGA	0.35	14401	0.0785	2855	0.781
QKI	0.347377	0.781157	1	CCTGACTCCGTGTACCCTTCACCC	0.35	14400	0.0786	2856	0.781
SLC17A3	0.347193	0.781005	1	TCGATCAGTGCCCCATATTACCCT	0.35	14399	0.0786	2857	0.781
ARRB1	0.347073	0.780701	1	GGTGCGTGGTTTCTTTATATCATA	0.35	14397	0.0786	2859	0.781
ATP5F1	0.34689	0.992128	3	CGCTCCCGTCGCTTTCCGGTTGCG;AGCAACCCAATCCGTAACGGCTCA;GAAATTTATTAACAAAGAAGGTTC	-0.17;0.54;0.67	6831;15570;16019	6.22E-01;3.63E-01;9.68E-02	1237;1686;10425	1.59E+00;7.32E-01;6.57E-01
RARRES3	0.346887	0.780549	1	TTCACTTTGCTCGCTTAATGCAGC	0.35	14396	0.0787	2860	0.781
ZKSCAN8	0.346872	0.947192	2	CGGGCTCGAAACTTATCCGTGGAC;CCGAGAACCACTAAGGGCTCACAT	0.19;0.5	12851;15359	4.20E-01;1.01E-01	1897;4405	1.19E+00;7.08E-01
NFU1	0.346738	0.780397	1	CATGGCTTAATTCTTAGCTGGGGA	0.35	14395	0.0787	2861	0.78
CDC42EP1	0.346677	0.780094	1	CTGAGGACGGGAGTCCAACATCGT	0.35	14393	0.0788	2863	0.78
TLCD1	0.346573	0.779942	1	CTGAGCGCTGCCGCTTGGTGCCTA	0.35	14392	0.0788	2864	0.78
KCNA10	0.346391	0.77979	1	GGGTATTACCTGCCCAGGACATGT	0.35	14391	0.0788	2865	0.78
KRTAP13-2	0.346303	0.779639	1	GGTCAATTGTCAGTTGTGTACCCT	0.35	14390	0.0789	2866	0.78
TEX2	0.345791	0.778882	1	TATTACCGGGCCGTATTAGTTGAA	0.35	14385	0.079	2871	0.779
NKAIN1	0.345731	0.778731	1	ACTACGCCCGTAATATCTTGTCGC	0.35	14384	0.079	2872	0.779
MPP2	0.345682	1.03368	2	TGCACTCTTTGTACGATAGCTGCG;GCTCCGGCGTTTTTCGCGCTAATT	0.32;0.38	14127;14600	5.27E-01;1.45E-01	2656;3129	1.48E+00;5.84E-01
TBC1D19	0.34551	0.778579	1	CTCAGGGATCCCTAGTAACATTCT	0.35	14383	0.0791	2873	0.779
LARP4B	0.345439	0.778428	1	GACTACGACTAAGTGGCATACCGC	0.35	14382	0.0791	2874	0.778
XLOC_l2_000915	0.345102	0.778277	1	AGCACGACTAATCAACACTTCCCG	0.35	14381	0.0791	2875	0.778
Aak1	0.344908	0.778126	1	TTCCGCAAACCAGCTCCAAAAACG	0.34	14380	0.0792	2876	0.778
CIB2	0.344686	0.764589	2	CAACACTATTGGGCCTTTGGGCAC;ACATTCCCCCCTCAATTCTAAAAC	-0.09;0.78	8187;16277	3.02E-01;5.07E-02	979;9069	9.70E-01;5.59E-01
FCF1	0.344672	0.777824	1	TTTTACCGAACAATGCGTGCGCGC	0.34	14378	0.0792	2878	0.778
MDM4	0.344606	1.02629	2	ACAGAAACTTGACACTGCGTCCCG;TAACCTGCGCCCACACCCAGCAGA	0.31;0.38	14058;14631	5.20E-01;1.43E-01	2625;3198	1.46E+00;5.88E-01
TMEM184B	0.34449	0.777221	1	TGCTATGCCCGCCGTCACCCCTTT	0.34	14374	0.0793	2882	0.777
MCPH1	0.344373	0.77707	1	TCAACCTCTCCTATCTTCTGCACC	0.34	14373	0.0794	2883	0.777
DONSON	0.34382	0.776619	1	AAGATTCGGATCTACCATTGTCCT	0.34	14370	0.0795	2886	0.777
RGL4	0.343771	0.776318	1	GTCCCAAATGAACAAGCCAAACGC	0.34	14368	0.0795	2888	0.776
FAN1	0.343673	0.776167	1	ACGTAGAACTATTACGTTTATCAG	0.34	14367	0.0795	2889	0.776
TPR	0.343662	0.776017	1	GGCCATTTCGCTCCCTAATCACCC	0.34	14366	0.0796	2890	0.776
SBSPON	0.343371	0.775717	1	CTCTTCCACAATTAAGATATCTAA	0.34	14364	0.0796	2892	0.776
DPH2	0.342906	0.774817	1	AAGCACCTCTATTTCTTTTTAATA	0.34	14358	0.0798	2898	0.775
SLC7A9	0.342904	0.774667	1	AGTCCTACGGTTGTGAATCTGCTC	0.34	14357	0.0799	2899	0.775
RNF26	0.342904	0.774517	1	CGCCTTTATCGAGCTGTTGGCGCA	0.34	14356	0.0799	2900	0.775
IFNA7	0.34282	0.774367	1	GTCTTCCGCAGTATGACTCGAATG	0.34	14355	0.0799	2901	0.774
PRKAB2	0.342796	0.985582	2	CGGATCTATTCCTGGGACATGGAC;AGCCGGGAACCATATATCGTCCTG	0.26;0.43	13553;14944	4.72E-01;1.25E-01	2312;3703	1.34E+00;6.34E-01
CSNK2A1	0.342736	1.4186	5	AAACCCATAGATCGAGCTTCCTTG;TATACTCCTGATCCTGCACCAGTC;CTTAAACCGTTGGGACCTTGAGCT;CCAGCAGAGCACTACACAGTGGCT;CGTCCTCGAGGCTAAGACATGATA	0.03;0.24;0.38;0.4;0.68	10588;13311;14626;14731;16041	1.17E+00;1.15E+00;8.50E-01;4.11E-01;1.58E-01	1215;2525;2630;3945;6668	2.06E+00;1.98E+00;1.59E+00;8.75E-01;5.80E-01
FAM163A	0.342669	0.774068	1	GTCCGCCCCTCGCGGCGCAATAAG	0.34	14353	0.08	2903	0.774
CLCNKB	0.342458	0.773918	1	CATAACCCCACGATCCTAGGATCT	0.34	14352	0.08	2904	0.774
FLRT1	0.342271	0.773321	1	TCCGAAAGAGCCTGGATGACGTTG	0.34	14348	0.0801	2908	0.773
PNPO	0.342237	0.773022	1	TGTAGACCGTTCCACACACCTGCC	0.34	14346	0.0802	2910	0.773
PLB1	0.342155	0.751373	2	TTTCTCGGACTGAAACCGATAAGC;TAATACGAAGGTCCCAGTACGGTC	-0.12;0.81	7731;16315	3.06E-01;4.87E-02	941;9525	9.87E-01;5.16E-01
TRMT61A	0.341994	0.772724	1	GGTTATACTAAGCCATAAATGTTA	0.34	14344	0.0802	2912	0.773
HYPM	0.341859	0.772425	1	CATGCTGTTATAAACAATGTAAAT	0.34	14342	0.0803	2914	0.772
SULT1E1	0.341723	0.772127	1	CGAACCATTATCGCCGATTCCGAA	0.34	14340	0.0804	2916	0.772
UBAP1	0.341519	0.771979	1	CCTCGACTCTATGAATTCAGAATT	0.34	14339	0.0804	2917	0.772
PODNL1	0.341375	0.77183	1	CAATAATAATTGCTTAACCTCCCC	0.34	14338	0.0804	2918	0.772
ATP5H	0.341362	0.90833	2	CACACAATCAATTATCCAACCAAA;TTGCAAATCATATCATACTAACAA	0.14;0.55	12162;15584	3.81E-01;8.85E-02	1672;5094	1.06E+00;7.57E-01
ZNF597	0.340727	0.771383	1	TTCTAAGCGCTCGAAAAATAAATT	0.34	14335	0.0805	2921	0.771
RUNDC3A	0.340514	0.771235	1	GGTTATATTCTAATGCGACATACC	0.34	14334	0.0805	2922	0.771
SFTPC	0.340433	0.770938	1	CCCAAGTGCCTGCGCTGCCCGGTG	0.34	14332	0.0806	2924	0.771
NLK	0.339899	0.978733	2	CTTAACTCTCCCTAGTTGAACAGG;TAGTTCATAAAGTCCTGTACGTTG	0.25;0.43	13501;14934	4.68E-01;1.25E-01	2322;3755	1.32E+00;6.33E-01
NFIB	0.339751	0.770492	1	CCCGTGCAGTTGAGCGCTAGTGAT	0.34	14329	0.0807	2927	0.77
GRIK2	0.339578	0.892597	2	TCAAACTAGATTACAATTCGATTC;TTGCTGATAGATCAATTCTGAAGC	0.11;0.57	11869;15656	3.67E-01;8.45E-02	1600;5387	1.01E+00;7.74E-01
RPA2	0.339241	0.770047	1	CGTGGATGAGGTGGGCCTCAAAAT	0.34	14326	0.0808	2930	0.77
POLDIP3	0.338739	0.769899	1	ACTGGCAGGTAGTGCTAAAGGATT	0.34	14325	0.0808	2931	0.77
Rictor	0.338653	0.769751	1	GGAATGATAATTCGAGGGAACCAG	0.34	14324	0.0809	2932	0.77
C9orf106	0.338429	0.769603	1	TCGAGGAGCGATTCCTGAACCATT	0.34	14323	0.0809	2933	0.77
NFIA	0.338406	0.769455	1	GCGACGAGCCTGGGTGGATCACAA	0.34	14322	0.0809	2934	0.769
RARS2	0.338399	0.941881	2	TCAAGAACTTATCCGTTACTCGCG;CACCCTGGCCCGAGACGGTGGCAC	0.2;0.48	12921;15232	4.25E-01;1.08E-01	2024;4335	1.20E+00;6.84E-01
MED18	0.338318	0.769307	1	TGGAATGCATACGCTCGATTGACA	0.34	14321	0.0809	2935	0.769
FPGT	0.338264	0.769159	1	CCCCCAGAAAGATGCCTATCTCAA	0.34	14320	0.081	2936	0.769
RIDA	0.338159	0.769011	1	GAATTTACCAGGTTTGATCACAAA	0.34	14319	0.081	2937	0.769
EIF1B	0.338059	0.768863	1	CCAACCTAATTGTATATGATGCAA	0.34	14318	0.081	2938	0.769
PLCB2	0.338001	0.993045	2	CCCTTACCATTCAAGCTTTAGATT;GGTCGTCCTCGTTCAGTTTAACAA	0.27;0.4	13721;14777	4.87E-01;1.35E-01	2479;3535	1.38E+00;6.09E-01
OR4N4	0.337996	0.768715	1	ACATCCATTCGCTTTCGACAGAAA	0.34	14316	0.0811	2939	0.769
DLC1	0.337996	0.768568	1	ATTCAACCGATCACGTAATGGTCG	0.34	14317	0.0811	2940	0.769
ATCAY	0.337603	0.768125	1	TAGTACCAAAAGCTTAACAGCGTT	0.34	14313	0.0812	2943	0.768
KRT2	0.337352	0.767977	1	TTCCAAGGCCCCAATCTTACTTAA	0.34	14312	0.0812	2944	0.768
XLOC_l2_006014	0.337126	0.76783	1	GACATTGCACTCATCGTGCATATT	0.34	14311	0.0812	2945	0.768
PLRG1	0.33707	0.767535	1	ATTACGCCTGGACTGGTGATTTAC	0.34	14309	0.0813	2947	0.768
UIMC1	0.336854	0.76724	1	AACCACGTCATAGCAGGAAAACCG	0.34	14307	0.0814	2949	0.767
KRTAP4-1	0.336849	0.767093	1	TTGAACAAAGTGAACCTAACACTA	0.34	14306	0.0814	2950	0.767
GAPDH	0.336848	1.03206	2	TTTTCCTTCCTAATCTATAGCCTT;ACCTGGGTGCATCCAGAAGGTTGA	0.32;0.35	14196;14424	5.35E-01;1.56E-01	2832;3060	1.50E+00;5.62E-01
MED10	0.33637	0.766652	1	TCTCTGACTATTACTTGAGCACCC	0.34	14303	0.0815	2953	0.767
OR5M11	0.336139	0.766357	1	TAGTGCAGCGATCGGAAAACACAA	0.34	14301	0.0815	2955	0.766
FMC1	0.335961	0.766211	1	TAGAATGGACATGCAGTAGCCTAT	0.34	14300	0.0816	2956	0.766
BTK	0.335846	0.808056	3	GTCCCAGGCGTGAGGACTCCACGT;TTCACAGGCGGTCTGCGCCCGGTG;GCCCACGCTACAATGCATCCTTGA	-0.22;0.2;1.03	6039;12978;16645	3.76E-01;3.53E-01;4.69E-02	611;4278;11217	1.01E+00;8.58E-01;5.61E-01
ALX3	0.335693	0.76577	1	CAATGCGGGAATGAAGTTATCGGT	0.34	14297	0.0817	2959	0.766
ABHD8	0.335574	0.765623	1	TGACAAGTTATCTAGATAAAATTA	0.34	14296	0.0817	2960	0.766
LCN10	0.335439	0.765477	1	GGACTAGACTTGAGTTATCGGTTA	0.34	14295	0.0817	2961	0.765
CLUAP1	0.335415	0.76533	1	AGAGAACGTGGGGCCACATATGAT	0.34	14294	0.0818	2962	0.765
CASC4	0.335366	0.89099	2	AAGTGCTATTCTTCTGGTCCATGC;GCCAGGCACGATAAGACGATTGTG	0.12;0.55	11910;15615	3.69E-01;8.67E-02	1641;5346	1.02E+00;7.64E-01
PHF6	0.335269	0.765037	1	ACAACACCCACTGATGGAATCTCC	0.34	14292	0.0818	2964	0.765
COQ3	0.33514	0.857246	2	TACTTTTTTGTAAATGTTAATTAT;GTGGCTGCTCTTTTCCGAAAGCCA	0.05;0.62	11030;15865	3.36E-01;7.30E-02	1391;6226	8.85E-01;8.29E-01
ALKBH4	0.335046	0.76489	1	CCTATCCCCATCGTTGGACGAACT	0.34	14291	0.0819	2965	0.765
POLE4	0.334803	0.764451	1	TGTGTTTCTCCCCGGCAATAGAGC	0.33	14288	0.0819	2968	0.764
TTC23	0.334728	0.764305	1	GTCAACGACAAATTAACCGTGTCA	0.33	14287	0.082	2969	0.764
PAN3	0.334615	0.764159	1	TACGCTTACCACCTCCCGTTTTAT	0.33	14286	0.082	2970	0.764
ACSL5	0.3346	0.764012	1	AATTCTAAACTGTAATCATGAACT	0.33	14285	0.082	2971	0.764
PDZRN4	0.334391	0.763574	1	TGTTTCCGTTCTGCTCTACGGATA	0.33	14282	0.0821	2974	0.764
STRN3	0.334322	0.763282	1	CGCTTCTAATTCGATCTACTAGGA	0.33	14280	0.0822	2976	0.763
LINC00526	0.334176	0.763136	1	CACTGAACAGATATCTAGGTCAAT	0.33	14279	0.0822	2977	0.763
TBPL1	0.333889	0.76299	1	ATCCGCCCTTAGCAGCACTGAATC	0.33	14278	0.0822	2978	0.763
CRYBB1	0.3337	0.762844	1	ATGCCCATTTAACCTGAAATTCGC	0.33	14277	0.0823	2979	0.763
ARL13B	0.333392	0.762699	1	TCAGTCACTACGGACACAAGATGA	0.33	14276	0.0823	2980	0.763
[truncated: 10,860 more rows]

## Sheet: CRISPR Screen Positive Hits
p-value=0 means <8.21290477293e-07, FDR=0 means <0.000590507853174
Gene Symbol	Number of perturbations	Ranks of perturbations	Perturbations	Most enriched perturbation	STARS Score	Average Score	p-value	FDR	q-value
USP7	4	2;5;9;399	TTGATGACGACGTGGTGTCA;AGATGTATGATCCCAAAACG;GGCAGTAGAACAGCTCGATG;GGCAACCTTTCAGTTCACTG	3	11.2022	7.9855	0	0	0
BCORL1	4	20;45;58;1222	CTGGAACAAGCCCTGAATGG;GGAGGCGGGATATATACCAG;TTCCCATTGACTGAACACCG;TCCCGCATCTGACAGCGCCG	3	8.77489	6.16565	0	0	0
SS18L2	4	279;661;768;1067	CCTCAGCCAGTCCGGTACGA;TCTGATACTCCACAATACAG;GAGTATCAGAACAAGGGCCG;TTCGTACCGGACTGGCTGAG	4	7.44323	4.51729	8.2129e-07	0.000393672	0.000393672
NEDD8	5	3;317;723;762;8057	GGAGCGAATCAAGGAGCGTG;TGACATTGAACCTACAGACA;GAATCCCCCCACAACAGCAG;ATGAGCCTCTGCTGTTGTGG;ATGCTAATTAAAGTGAAGGT	4	7.33339	4.98129	1.64258e-06	0.000590508	0.000590508
RBM4	8	710;996;1198;1309;3587;5279;5921;46932	ACGCCTTACACCATGAGCTA;TGTGTTATCAAGGCCCCTGA;GATAGATCGTTCAGGCCGCG;CAGAGCGGCTGCTATCGGTG;GCCTTACACCATGAGCTATG;ACGCGGCCTGAACGATCTAT;CTCTGCGTAATTATACACGG;ACCTCAACAAAGTTGCATGT	7	6.94748	4.29506	4.92774e-06	0.00141722	0.00141722
RBM14-RBM4	6	710;1198;1309;3587;5279;5921	ACGCCTTACACCATGAGCTA;GATAGATCGTTCAGGCCGCG;CAGAGCGGCTGCTATCGGTG;GCCTTACACCATGAGCTATG;ACGCGGCCTGAACGATCTAT;CTCTGCGTAATTATACACGG	6	6.69946	3.9625	8.2129e-06	0.00196836	0.00196836
MEPCE	4	368;1276;1283;1794	TGGGGCTGATAGCCATTGCG;CGGAAGCGGCATAGACACCG;GCTTTCCCGACCGACCGCAG;AGTGAGCCGCACTCTCAACG	4	6.54059	3.95445	1.14981e-05	0.00236203	0.00236203
ASXL1	4	6;17;1452;60159	ATCTGACGTACACTTTCCAG;TTTCACGTATCAAACCACCC;GAATCAGTGCGTATACAGCG;GGTCAAATGAAGCGCAACAG	2	6.53908	4.87837	1.31406e-05	0.00236203	0.00236203
DDX6	4	15;19;6353;11762	AGGTCTAGCCGTTCAAGTAA;ACGTGGTGATTGCTACCCCT;TACACTAAGAGGGAAAGTAG;TAACACTTACTTAATAGTGG	2	6.4425	4.08222	1.64258e-05	0.00262448	0.00262448
INTS1	4	430;459;830;2222	GTAGGTGCACAGATTCAGAA;TCTGGGGATCAGTCTCCATG;GAAGATCACCAACTTGATGG;TGCCACACAGGTGTACATCG	4	6.16891	4.20581	3.61368e-05	0.00519647	0.00519647
CHAF1B	4	157;1107;2085;2557	AGACTGAGTTTCACTCCCGA;AGATGTGTATGATATTTGCT;TTATGTCCAAGGAGTAACCT;ATTGGACAAAAATTCCACGA	4	5.92496	3.7655	7.0631e-05	0.0092334	0.0087592
DTYMK	4	65;248;530;4716	GGAACCGGAGCAGTTCGGCG;AAGTGACGTGGAGGATCACT;TCTGCGTGCTCTTCCCGGCG;ATGCGTATCTGTCCACGACG	3	5.89501	4.36134	7.30949e-05	0.0087592	0.0087592
ISL1	4	1;38;1554;5688	ACACTCGATGTGATACACCT;CGGAGAAGACCACCCGCGTG;GAAGCGCAAATTCGTCCCCA;TGCGGCATGTTTGAAATGTG	2	5.84065	4.79073	8.62355e-05	0.00953897	0.00894198
KEAP1	4	25;883;960;2702	CAGCACCGTTCATGACGTGG;AGTACGACTGCGAACAGCGA;ACAACCCCATGACCAATCAG;CCTGGAGGATCATACCAAGC	4	5.82914	4.23996	8.70568e-05	0.00894198	0.00894198
UBE2I	4	28;2565;3007;3189	AAGGAGGCTTGTTTAAACTA;ACAGGCACACTGTCCCCGAA;ACATTCGGGTGAAATAATGG;AAGCCCTCCTTACAAATGGG	4	5.54127	3.56	0.000154403	0.0148021	0.0146585
SUPT20H	4	501;1068;1193;3278	GATCAAAGACCGATGCTGAG;GGATATTCTCTGATGCTCAG;TGATAACCACAAATGGACCC;TACCGAAGACTGAACTGACA	4	5.49345	3.72134	0.000170007	0.0152794	0.0146585
CCNE2	4	32;293;735;3301	TGATGGTGCTTGCAGTGAAG;GGTGTTTCAATGATAATGCA;TGAGGTCCATACTTCTAGAC;GGATGTCAAAAAAAGAAGAG	4	5.4813	4.45077	0.000173292	0.0146585	0.0146585
CARS1	4	178;1769;2168;3478	GCTTCGATGGACATTCACGG;TGAGATGCGTCATAGACGGT;TGGCACATACTCACTAACCC;TGATGTCAACAGGAGCGCGA	4	5.39057	3.50587	0.000208608	0.0166654	0.0160618
NEDD8-MDP1	12	3;317;723;762;8057;9340;20005;30581;39202;49829;65371;71703	GGAGCGAATCAAGGAGCGTG;TGACATTGAACCTACAGACA;GAATCCCCCCACAACAGCAG;ATGAGCCTCTGCTGTTGTGG;ATGCTAATTAAAGTGAAGGT;ACTGTACCCAGAGGTGCCTG;ACGTGCGTGTCGACCCAGAA;GCAAGATCACACACTTTGAG;AGACGTCCGACTGTACCCAG;CACCTGCTCTTATGGAACGG;GGAACTGTACGAGATAGGCG;ATGGAACTGTACGAGATAGG	4	5.36781	3.86463	0.00022257	0.016845	0.0160618
RD3	4	209;1413;1803;3532	ATGACCTCAGCCCCATTGAG;TAGCAGGCCCACAATAGGAT;GCTGGCTGGCCAGCACACCC;GCAGCGGGAGCGCAGCAATG	4	5.3638	3.58917	0.000223391	0.0160618	0.0160618
MCM7	4	439;506;1133;3633	ACCAGCACCGTGATACTACG;ATCTGCGCATGAGTTCAGCA;TTCATGCCCGTATATTTCTG;AAGCCCAACTACTTACTGCG	4	5.31482	3.86811	0.000242281	0.0165905	0.0165905
IPO5	4	789;1888;1974;3773	GCATAAATAAATCATAGTAG;TATGCAGCCTGTAATGCCGT;GCAAGATCAGGAACACCCGT;GCTCTAGATCGAATGGCTTG	4	5.24914	3.32789	0.000282524	0.0184668	0.0184668
H3C2	4	1555;2212;3158;3863	CCGTTACCGCCCGGGCACTG;ACAGCTCGGAAATCCACCGG;CAGCTTCCGAATCAGCAACT;AGAGCTCTGGAAGCGAAGAT	4	5.20818	3.06247	0.000309627	0.0193584	0.0193584
HMGB1	4	569;1997;2646;4119	GGCGATACTCAGAGCAGAAG;AACCTATATCCCTCCCAAAG;GAAGTGCTCAGAGAGGTGGA;GGTGATGTTGCGAAGAAACT	4	5.09672	3.21801	0.000404075	0.0242108	0.0242108
LDB1	4	23;438;1190;4181	GGAGTGTGACAATCTCTGGT;TGTTCTTAAGCACCCCAAGG;GTGGTCGGAGACTCACTCGG;AGATGCTGCGGAAGTAGCGT	4	5.07076	4.14076	0.000438569	0.0252265	0.0252265
UBC	4	184;454;1042;9540	CAAAGCAAAGATCCAAGACA;TGGTAAGACCATCACTCTCG;GGTGATGGTCTTACCAGTCA;TAAGACCATCACTCTCGAAG	3	5.01713	3.5777	0.00049031	0.0271179	0.0267259
USP17L10	41	264;861;1672;1818;2234;3038;3300;4337;4859;6016;6248;7061;7116;7254;9887;11401;12268;12905;17706;18130;18919;19332;19442;19849;20962;21377;21970;23234;27374;35858;36678;40501;43014;48767;56601;57460;60606;64356;65537;72367;75121	CCCTTACCTGGACATCGCCC;CAAACGTGTCATCGTCACAA;TGAATTTCTCATGTTCACTG;CTACCTGCTTGTGCCCGGGA;AACTTTACACAACTCTGCCA;GACAGAAGTGATGCTAGAGG;ATGCCTTCCCGGGCACAAGC;TACATGTCTCAGCAGAACAC;GCATAGAGGACATAGACGAG;TTGGCTGCTGGCTTCCATAG;GAGGACGACTCACTCTACTT;TAGCAGGAGACCTGCTGCGG;GATGCTAGAGGCGGTGACCT;TCCAGGGCGATGTCCAGGTA;TCTGAGCTGCCTGGATATCC;GCCAGCAGCCAATGCCTGTG;GACGACTCACTCTACTTGGG;TTGTGGTGTTTGTCTCCAGA;AGCAGGTATTTCCCATATTC;…	14	5.00376	2.77658	0.000501808	0.0267259	0.0267259
PCID2	6	341;1780;2401;2678;5658;19770	GCAAACATTTCATCATAAGG;TGTGCACATGCGGTATGACG;GGGGAATCATGACTTCATAG;GTAACATACAAATACTACGT;AGTCGTGGGTTTGCAACATG;TGCAGACCAGTGTGCCTGCG	5	4.93634	3.32605	0.000584759	0.0300315	0.0294032
GIGYF2	5	628;978;1970;3067;39211	TGAGGGTAGCCATAATGAAG;AGGAAGAAGAACTTGCCCGA;GGCGACTAGCTGGATCAAGG;GACACAGACCTAGTTACTGA;TGTAGTCCCAGCTACTTGGG	4	4.92761	3.23838	0.000592972	0.0294032	0.0294032
FLCN	4	112;633;1144;34485	CGACGCTGGCCCCCTCTGCG;TGGACCAAGGTATCCTCGGT;TCACGCCATTCCTACACCAG;TGTACTCTCTGGCAACACAG	3	4.89604	3.51324	0.000646356	0.030982	0.030982
LAMTOR1	4	537;1015;1159;59918	GTGTCTGCTGCAGACTCACA;TGACCACTTCTAGGACCGAG;CCCCCTACCAAAGCTCTCAA;TGCTCATCAGTGCGAGCGGA	3	4.87915	3.14782	0.000679207	0.0315065	0.0315065
ATP5F1A	4	246;408;1247;24291	TTATTGGTGACCGACAGACT;ACCAACTGGAACGTCCACAA;AGGATAGGCCTCACGACCAG;AAATTCGAGGAATGATACCG	3	4.7843	3.48916	0.000841823	0.0378294	0.0378294
TAF5L	4	99;413;1278;38042	GCAGAACGAGGCTGCCCTAG;TAAGGTGAGGACTTTGCACA;GCGGACCAGTGTACAGCACG;CGGGACACGTCTACTTGGTG	3	4.75249	3.60599	0.000906705	0.0395103	0.0386609
MED12	4	133;593;1281;39350	TTCACATTATGACCAACACC;CAGTGAGTAGTGCCAAACCA;ACATCGACTGCTGGACAATG;GTGGCGTACTGCACGTGTCG	3	4.74945	3.45837	0.000914096	0.0386609	0.0386609
PRMT1	4	18;1055;1298;5157	GTGGATGCCAAAGTGTGCGT;AAAGCCAACAAGTTAGACCA;GATGGCCGTCACATACAGCG;GGGTCCACGACATCCACTAG	3	4.73237	3.85895	0.00094202	0.0387036	0.0387036
POLD2	4	442;1594;2655;5335	GTTGCCAGCGAGGATAACCC;GAGTTGGTGTAGGTTGCCAC;TGTCAAAGCTGGTTACGGGT;TGTATGTATTTACTCCGAGG	4	4.64735	3.17925	0.00113913	0.0455019	0.0455019
SEC63	4	362;1235;3402;5532	TATCGCTCAATACGCTATAG;TGGGAAATTAGCCTAACCTG;GTAGGAATAATATTTGGCTG;AAGAATTTGGAAATCCAGAT	4	4.58436	3.15956	0.00129682	0.0504006	0.0503486
RACK1	4	1759;3523;3914;5565	CCACACAGGCTATCTGAACA;AGTGTATTTGCACACACCCA;TTAGTCCGTACCTCGAGAGG;CTTGCGTTGTGAGATCCCAG	4	4.57402	2.72538	0.00133049	0.0503486	0.0503486
SAE1	4	83;381;5240;6081	GCCGACAAGAAGCACCCGAG;TCAGAATCTCAACCCCATGG;AAAGTTGCCAAAGTTAGCCA;GGGATCTTCTGGAGTTACCT	4	4.41998	3.39218	0.00189307	0.0698011	0.0698011
CKS1B	4	375;1416;1730;39722	TTCAGATTCAGACATCAGAT;ACGACGAGGAGTTTGAGTAT;CAGACATGTCATGCTGCCCA;TTCGGACAAATACGACGACG	3	4.36053	2.93114	0.00218135	0.0784194	0.0784194
PHC1	4	619;1286;1755;31831	GCTTACCCGTAGATACATCT;GAGTGCCTACAACTTGCACA;CACAGCTACACACCTCCAGT;TCCCAGAAAGGGTACAGGAG	3	4.34198	2.88117	0.00227005	0.0796177	0.0796177
EDF1	4	1230;1436;3924;6483	GCTGCGCAAGAAGGGCCCTA;GAAAATCAATGAGAAGCCAC;ACATTCTATTACCAAGAACA;GAGCGACTGGGACACGGTGA	4	4.30878	2.88366	0.00245402	0.0840208	0.0833852
TADA2B	4	104;658;1829;6511	TCCGCACGTACATGTCCACG;ATCTCGTAATCATCCCGCAG;ACAGACCACACCTGTCCCAG;CATGACATGAACTGGTACAG	4	4.30129	3.55807	0.00249344	0.0833852	0.0833852
RPL28	4	211;231;9402;74259	GGCCCCACTTACAGTGCTGT;GGTGAATCAGTCCGTTGTAG;GTGTCGTGGTGGTCATTAAG;CACCACGACACCTTTGCCGT	2	4.27516	3.12067	0.00261745	0.0855431	0.0855431
USP17L14P	44	136;264;302;861;1021;1672;1818;3300;4337;6016;7061;7254;8474;9264;9887;11401;12905;15425;17706;18130;18919;19442;27374;34020;35858;36678;36859;39014;40501;43014;48632;48767;51322;54437;57460;57656;60606;64109;64356;65275;65537;68986;72367;75121	CAGGAACCAAATCATCACAG;CCCTTACCTGGACATCGCCC;ATGAGGGTGGTGTCCTTAGA;CAAACGTGTCATCGTCACAA;CCACGTCATCCAGCCCTCAC;TGAATTTCTCATGTTCACTG;CTACCTGCTTGTGCCCGGGA;ATGCCTTCCCGGGCACAAGC;TACATGTCTCAGCAGAACAC;TTGGCTGCTGGCTTCCATAG;TAGCAGGAGACCTGCTGCGG;TCCAGGGCGATGTCCAGGTA;TATGCAAGCTCACATCACAC;TGCCAACTACATGCTGTCCC;TCTGAGCTGCCTGGATATCC;GCCAGCAGCCAATGCCTGTG;TTGTGGTGTTTGTCTCCAGA;TTGCCAACTACATGCTGTCC;AGCAGGTATTTCCCATATTC;…	7	4.20394	3.03415	0.00302399	0.0966333	0.0930992
SLC33A1	4	1466;1915;1953;13652	GTAGACCGCATCAACCAACG;AAGCAAACGGTCCACCTGAG;AGTTAACGCCCAACCATCGA;TGACTGTCATCCCAACCGCC	3	4.20384	2.60224	0.00302563	0.094584	0.0930992
DOCK3	4	1430;2752;4437;6893	GGATCATGGATGTACTAGGG;TTACAAATCTGAGATTAACA;AGTACCTATTCGGATCACAT;CAGGACACATACTCGCCCTA	4	4.20225	2.66481	0.00304288	0.0930992	0.0930992
PPP1R7	4	721;796;1969;46715	TAAATGCATTGAGAATCTGG;GCTGGGATCTAACCGCATCC;TCTGCTGAGAAACATCGAAG;CCTTCAGGCTCTGTTCACTG	3	4.1933	2.94713	0.00310776	0.0931034	0.0931034
USP17L22	48	264;861;1021;1672;3038;3300;4337;4422;4859;6016;6248;7061;7116;7254;9264;9887;11401;12268;12905;15425;17706;18130;18919;19332;19442;19849;20153;20962;21970;25953;27374;30822;34020;35858;36678;36859;39014;40501;43014;48767;57460;60606;64109;64356;65275;65537;68986;75121	CCCTTACCTGGACATCGCCC;CAAACGTGTCATCGTCACAA;CCACGTCATCCAGCCCTCAC;TGAATTTCTCATGTTCACTG;GACAGAAGTGATGCTAGAGG;ATGCCTTCCCGGGCACAAGC;TACATGTCTCAGCAGAACAC;GGTGTGTAAAGTTAACGTCT;GCATAGAGGACATAGACGAG;TTGGCTGCTGGCTTCCATAG;GAGGACGACTCACTCTACTT;TAGCAGGAGACCTGCTGCGG;GATGCTAGAGGCGGTGACCT;TCCAGGGCGATGTCCAGGTA;TGCCAACTACATGCTGTCCC;TCTGAGCTGCCTGGATATCC;GCCAGCAGCCAATGCCTGTG;GACGACTCACTCTACTTGGG;TTGTGGTGTTTGTCTCCAGA;…	14	4.16646	2.31889	0.00330487	0.0969879	0.0945258
PCGF1	4	4;262;5927;8362	CCACGAAGTAGCCGGCGCAT;GCTCATCATAGCGATAGTAG;CCAGTCCCGAGGTTTGGACC;CCTTGCACCTCGTTCCGTAG	2	4.16613	3.54399	0.00331062	0.0952135	0.0945258
BRD8	4	286;867;2026;17397	GATATTGCTGTGTCTTACAC;AGGAGGTGATTATCCACTTG;CAGGAGTCAGGACTTAGATG;TGGGACACAGACTCTACAGG	3	4.15645	3.04178	0.00337222	0.0950833	0.0945258
YPEL5	4	680;969;6393;7104	TCACATCTCGAACCATGTGG;AGTGGCGCCTGTGAAACGAG;GTTTGCACAAGAAAACAGAC;AGTACAGTGAAGTTCAAGAT	4	4.14987	2.83475	0.00342067	0.0945948	0.0945258
CDC73	4	24;2205;4641;7136	GACACTATGGGAACCTACCA;AAGACCAACTATGTTGTTTG;ACATAACTGCCCTTAAACAG;GGTCTTCAGCGATCTACTCA	4	4.14206	3.11977	0.00348391	0.0945258	0.0945258
USP17L6P	43	264;861;1021;1672;1818;3038;3300;4337;4422;6016;7061;7116;7254;8474;9264;9887;11401;12905;15425;17706;18130;18919;19332;19442;21970;27374;34020;36678;36859;39014;40501;43014;48767;51322;51929;57460;57656;60606;64356;65275;65537;68986;75121	CCCTTACCTGGACATCGCCC;CAAACGTGTCATCGTCACAA;CCACGTCATCCAGCCCTCAC;TGAATTTCTCATGTTCACTG;CTACCTGCTTGTGCCCGGGA;GACAGAAGTGATGCTAGAGG;ATGCCTTCCCGGGCACAAGC;TACATGTCTCAGCAGAACAC;GGTGTGTAAAGTTAACGTCT;TTGGCTGCTGGCTTCCATAG;TAGCAGGAGACCTGCTGCGG;GATGCTAGAGGCGGTGACCT;TCCAGGGCGATGTCCAGGTA;TATGCAAGCTCACATCACAC;TGCCAACTACATGCTGTCCC;TCTGAGCTGCCTGGATATCC;GCCAGCAGCCAATGCCTGTG;TTGTGGTGTTTGTCTCCAGA;TTGCCAACTACATGCTGTCC;…	13	4.08734	2.54189	0.00398326	0.106073	0.106073
USP17L13	48	136;264;302;861;1021;1672;1818;3300;4337;4422;6016;7061;7254;7435;8474;9264;9887;11401;12905;15425;17706;18130;18919;19332;19442;19849;23270;27374;31275;34020;35858;36678;36859;39014;40501;43014;48767;51322;54437;57460;57656;60606;64109;64356;65275;65537;72367;75121	CAGGAACCAAATCATCACAG;CCCTTACCTGGACATCGCCC;ATGAGGGTGGTGTCCTTAGA;CAAACGTGTCATCGTCACAA;CCACGTCATCCAGCCCTCAC;TGAATTTCTCATGTTCACTG;CTACCTGCTTGTGCCCGGGA;ATGCCTTCCCGGGCACAAGC;TACATGTCTCAGCAGAACAC;GGTGTGTAAAGTTAACGTCT;TTGGCTGCTGGCTTCCATAG;TAGCAGGAGACCTGCTGCGG;TCCAGGGCGATGTCCAGGTA;AAGAGATTCTCCGATGTGAC;TATGCAAGCTCACATCACAC;TGCCAACTACATGCTGTCCC;TCTGAGCTGCCTGGATATCC;GCCAGCAGCCAATGCCTGTG;TTGTGGTGTTTGTCTCCAGA;…	14	4.05474	3.08665	0.00429699	0.112347	0.112347
RBM8A	4	1713;2173;2325;7622	CTTTGTAACTGGAGTCCATG;GTATGTCCCTTATAGAAGAG;CATTATTACTCACAGCGTTG;GATATCCTGTTCGCCTGTCG	4	4.02761	2.85978	0.00458198	0.117659	0.117659
COPS5	4	187;1844;2281;75131	GATGGGTCTGATGCTAGGAA;AGCAGCCTGAGCATTTACTC;CCAACAAGAACAATATCCGC;GGGTGGTATCATAGCCACCC	3	4.00346	2.83696	0.0048374	0.122038	0.122038
BAHD1	4	54;834;2327;11927	CAATGGCAAGAACTATCCCA;CAGTAGCACGATCACGGTCA;CCAGCGTGGGTAACAGACAG;ACAGGCCATTGTAGTCGGCG	3	3.97771	3.23333	0.00501726	0.124394	0.124394
SUPT16H	4	631;1645;2428;65169	ATATACCATCGCTGTAAAGG;AGACTTGAAGCGAATACCCA;GAATGTCAGTACCTTGATTG;TGACGTGTATAACGCTGTCA	3	3.92294	2.66886	0.00543037	0.132354	0.132354
TRIM55	4	1480;1971;2515;24127	TGCACACAAAGACTGCCAGG;AGACACCTGCAAAACTATCG;CACAAGAGGAGGTACCACCA;TTGGGTTCGGGTAATGACTT	3	3.87758	2.48406	0.0058328	0.139793	0.139793
HMGB1P5	3	569;1997;4119	GGCGATACTCAGAGCAGAAG;AACCTATATCCCTCCCAAAG;GGTGATGTTGCGAAGAAACT	3	3.82254	2.73236	0.0063535	0.149776	0.148621
NPIPA7	20	980;2665;3046;4439;4679;5037;5731;6854;10599;10865;11851;20132;26784;44761;50563;51394;52047;56599;69057;73816	ACTATCTTCCCATCTCAAAA;TCATACCCAAGCAGAGTGCC;AAAGAGGCTTTCTTGCAGAA;GAGCCATACCTTCCTGTCTA;GTGAGCACAGAGAAGAGGAG;TTTGGCCCTACAGGTCAGAA;TCCAACCGCCGTAGACAGGA;TGTCAGAGGCAGAGGAAAAT;CCATCTCAAAATGGACATGA;ACTACTACAGATGCAAAGTA;ACAAAGGTAACTTGTGCAGA;AGTCAGTCCCACGATGACGA;GTACAACCTGGCACTCTGCT;AAACTTACCCGGTTGCAAAG;AAGAAAGCCTCTTTGCAACC;TTTCTCTCCCTTCTAGTCTG;CCATACCTTCCTGTCTACGG;AAAGTTTCAGCTGTGAGGTA;AACGTGCGCAAGCGTTGCGG;…	8	3.8069	2.16097	0.00651119	0.148621	0.148621
NPIPA8	20	980;2665;3046;4439;4679;5037;5731;6854;10599;10865;11851;20132;26784;44761;50563;51394;52047;56599;69057;73816	ACTATCTTCCCATCTCAAAA;TCATACCCAAGCAGAGTGCC;AAAGAGGCTTTCTTGCAGAA;GAGCCATACCTTCCTGTCTA;GTGAGCACAGAGAAGAGGAG;TTTGGCCCTACAGGTCAGAA;TCCAACCGCCGTAGACAGGA;TGTCAGAGGCAGAGGAAAAT;CCATCTCAAAATGGACATGA;ACTACTACAGATGCAAAGTA;ACAAAGGTAACTTGTGCAGA;AGTCAGTCCCACGATGACGA;GTACAACCTGGCACTCTGCT;AAACTTACCCGGTTGCAAAG;AAGAAAGCCTCTTTGCAACC;TTTCTCTCCCTTCTAGTCTG;CCATACCTTCCTGTCTACGG;AAAGTTTCAGCTGTGAGGTA;AACGTGCGCAAGCGTTGCGG;…	8	3.8069	2.16097	0.00651119	0.148621	0.148621
PAFAH1B1	4	292;1322;2713;10139	TGTATGGGTCGTAGCAACAA;TGGCTACTGAAGAAACATTG;ACACAGAGAATGGGTACGTA;GACATTTCATTCGACCACAG	3	3.77999	2.79291	0.00685531	0.15403	0.153214
H6PD	4	259;421;15632;54932	TAGGCGTAGTAATCGGACAG;GCACATTGACAACCTTCGCT;AGCTGTACCTGGATGAAGCG;TACCGGGTGGACCATTACTT	2	3.75596	2.81697	0.00714441	0.158056	0.153214
HEXIM1	4	93;429;17873;41320	CATGGATGATCACGACCAGG;AGAAGTGGAACCGACGCCCG;CCTCAAACTAGCAACTGTAC;GGGTGCCCGAGGAGGACAGT	2	3.7397	3.02985	0.00735466	0.160242	0.153214
TMED2	4	983;2282;2896;20315	GATGTTCACCATTGATATTG;GATGGGCCTCATCTTCGAGG;ATTACAGGACCAGATAACAA;AACGAAATAGCCCGAGACCG	3	3.69601	2.43872	0.00797473	0.171159	0.153214
CYP3A7-CYP3A51P	8	40;212;3053;13040;22645;26684;45650;52771	AAAAGTATAGAAAAGTCTGG;AAAAACACTCACCTTACGGA;AAAGACTCTGAGACCCACAA;ACTCTAGCCTTTCGGGCCAG;TCGCCTCAAAGAGACACAAA;GGATCTGTGATAGCCAGCAT;AGATATGGAACCCGTACACA;CTGTCTCCAACATTCACCAG	2	3.68526	2.87418	0.00812995	0.169433	0.153214
CYP3A7	8	40;212;3053;13040;22645;26684;45650;52771	AAAAGTATAGAAAAGTCTGG;AAAAACACTCACCTTACGGA;AAAGACTCTGAGACCCACAA;ACTCTAGCCTTTCGGGCCAG;TCGCCTCAAAGAGACACAAA;GGATCTGTGATAGCCAGCAT;AGATATGGAACCCGTACACA;CTGTCTCCAACATTCACCAG	2	3.68526	2.87418	0.00812995	0.169433	0.153214
SEM1	8	1920;2102;2604;4084;6730;33092;71064;74568	CCCAGCGGTTACCTTCGGCA;TGAAGATGCACATGTCTGGG;TCTAACAGACCTAAGTCTAC;GCTGTGTTTGCTGTACAAGG;AGCGACAACAGAGTTAGCCT;GGTAGACTTAGGTCTGTTAG;TGCTTACTCTCATGGATCCA;AGCATGGCATAAAAAGGGGG	5	3.67504	2.46356	0.00827614	0.170016	0.153214
USP17L30	47	264;861;1021;1672;1818;3038;3300;4422;4859;6016;7061;7116;7254;8474;9264;9887;11401;12905;15425;17706;18130;18919;19332;19442;19849;21970;24620;27374;27788;34020;35858;36678;36859;39014;40501;43014;48767;48811;51322;51929;57460;60606;64356;65275;65537;68986;75121	CCCTTACCTGGACATCGCCC;CAAACGTGTCATCGTCACAA;CCACGTCATCCAGCCCTCAC;TGAATTTCTCATGTTCACTG;CTACCTGCTTGTGCCCGGGA;GACAGAAGTGATGCTAGAGG;ATGCCTTCCCGGGCACAAGC;GGTGTGTAAAGTTAACGTCT;GCATAGAGGACATAGACGAG;TTGGCTGCTGGCTTCCATAG;TAGCAGGAGACCTGCTGCGG;GATGCTAGAGGCGGTGACCT;TCCAGGGCGATGTCCAGGTA;TATGCAAGCTCACATCACAC;TGCCAACTACATGCTGTCCC;TCTGAGCTGCCTGGATATCC;GCCAGCAGCCAATGCCTGTG;TTGTGGTGTTTGTCTCCAGA;TTGCCAACTACATGCTGTCC;…	13	3.67318	2.30494	0.00831064	0.153214	0.153214
USP17L29	47	264;861;1021;1672;1818;3038;3300;4422;4859;6016;7061;7116;7254;8474;9264;9887;11401;12905;15425;17706;18130;18919;19332;19442;19849;21970;24620;27374;27788;34020;35858;36678;36859;39014;40501;43014;48767;48811;51322;51929;57460;60606;64356;65275;65537;68986;75121	CCCTTACCTGGACATCGCCC;CAAACGTGTCATCGTCACAA;CCACGTCATCCAGCCCTCAC;TGAATTTCTCATGTTCACTG;CTACCTGCTTGTGCCCGGGA;GACAGAAGTGATGCTAGAGG;ATGCCTTCCCGGGCACAAGC;GGTGTGTAAAGTTAACGTCT;GCATAGAGGACATAGACGAG;TTGGCTGCTGGCTTCCATAG;TAGCAGGAGACCTGCTGCGG;GATGCTAGAGGCGGTGACCT;TCCAGGGCGATGTCCAGGTA;TATGCAAGCTCACATCACAC;TGCCAACTACATGCTGTCCC;TCTGAGCTGCCTGGATATCC;GCCAGCAGCCAATGCCTGTG;TTGTGGTGTTTGTCTCCAGA;TTGCCAACTACATGCTGTCC;…	13	3.67318	2.30494	0.00831064	0.153214	0.153214
USP17L26	47	264;861;1021;1672;1818;3038;3300;4422;4859;6016;7061;7116;7254;8474;9264;9887;11401;12905;15425;17706;18130;18919;19332;19442;19849;21970;24620;27374;27788;34020;35858;36678;36859;39014;40501;43014;48767;48811;51322;51929;57460;60606;64356;65275;65537;68986;75121	CCCTTACCTGGACATCGCCC;CAAACGTGTCATCGTCACAA;CCACGTCATCCAGCCCTCAC;TGAATTTCTCATGTTCACTG;CTACCTGCTTGTGCCCGGGA;GACAGAAGTGATGCTAGAGG;ATGCCTTCCCGGGCACAAGC;GGTGTGTAAAGTTAACGTCT;GCATAGAGGACATAGACGAG;TTGGCTGCTGGCTTCCATAG;TAGCAGGAGACCTGCTGCGG;GATGCTAGAGGCGGTGACCT;TCCAGGGCGATGTCCAGGTA;TATGCAAGCTCACATCACAC;TGCCAACTACATGCTGTCCC;TCTGAGCTGCCTGGATATCC;GCCAGCAGCCAATGCCTGTG;TTGTGGTGTTTGTCTCCAGA;TTGCCAACTACATGCTGTCC;…	13	3.67318	2.30494	0.00831064	0.153214	0.153214
USP17L24	47	264;861;1021;1672;1818;3038;3300;4422;4859;6016;7061;7116;7254;8474;9264;9887;11401;12905;15425;17706;18130;18919;19332;19442;19849;21970;24620;27374;27788;34020;35858;36678;36859;39014;40501;43014;48767;48811;51322;51929;57460;60606;64356;65275;65537;68986;75121	CCCTTACCTGGACATCGCCC;CAAACGTGTCATCGTCACAA;CCACGTCATCCAGCCCTCAC;TGAATTTCTCATGTTCACTG;CTACCTGCTTGTGCCCGGGA;GACAGAAGTGATGCTAGAGG;ATGCCTTCCCGGGCACAAGC;GGTGTGTAAAGTTAACGTCT;GCATAGAGGACATAGACGAG;TTGGCTGCTGGCTTCCATAG;TAGCAGGAGACCTGCTGCGG;GATGCTAGAGGCGGTGACCT;TCCAGGGCGATGTCCAGGTA;TATGCAAGCTCACATCACAC;TGCCAACTACATGCTGTCCC;TCTGAGCTGCCTGGATATCC;GCCAGCAGCCAATGCCTGTG;TTGTGGTGTTTGTCTCCAGA;TTGCCAACTACATGCTGTCC;…	13	3.67318	2.30494	0.00831064	0.153214	0.153214
USP17L25	47	264;861;1021;1672;1818;3038;3300;4422;4859;6016;7061;7116;7254;8474;9264;9887;11401;12905;15425;17706;18130;18919;19332;19442;19849;21970;24620;27374;27788;34020;35858;36678;36859;39014;40501;43014;48767;48811;51322;51929;57460;60606;64356;65275;65537;68986;75121	CCCTTACCTGGACATCGCCC;CAAACGTGTCATCGTCACAA;CCACGTCATCCAGCCCTCAC;TGAATTTCTCATGTTCACTG;CTACCTGCTTGTGCCCGGGA;GACAGAAGTGATGCTAGAGG;ATGCCTTCCCGGGCACAAGC;GGTGTGTAAAGTTAACGTCT;GCATAGAGGACATAGACGAG;TTGGCTGCTGGCTTCCATAG;TAGCAGGAGACCTGCTGCGG;GATGCTAGAGGCGGTGACCT;TCCAGGGCGATGTCCAGGTA;TATGCAAGCTCACATCACAC;TGCCAACTACATGCTGTCCC;TCTGAGCTGCCTGGATATCC;GCCAGCAGCCAATGCCTGTG;TTGTGGTGTTTGTCTCCAGA;TTGCCAACTACATGCTGTCC;…	13	3.67318	2.30494	0.00831064	0.153214	0.153214
USP17L5	47	264;861;1021;1672;1818;3038;3300;4422;4859;6016;7061;7116;7254;8474;9264;9887;11401;12905;15425;17706;18130;18919;19332;19442;19849;21970;24620;27374;27788;34020;35858;36678;36859;39014;40501;43014;48767;48811;51322;51929;57460;60606;64356;65275;65537;68986;75121	CCCTTACCTGGACATCGCCC;CAAACGTGTCATCGTCACAA;CCACGTCATCCAGCCCTCAC;TGAATTTCTCATGTTCACTG;CTACCTGCTTGTGCCCGGGA;GACAGAAGTGATGCTAGAGG;ATGCCTTCCCGGGCACAAGC;GGTGTGTAAAGTTAACGTCT;GCATAGAGGACATAGACGAG;TTGGCTGCTGGCTTCCATAG;TAGCAGGAGACCTGCTGCGG;GATGCTAGAGGCGGTGACCT;TCCAGGGCGATGTCCAGGTA;TATGCAAGCTCACATCACAC;TGCCAACTACATGCTGTCCC;TCTGAGCTGCCTGGATATCC;GCCAGCAGCCAATGCCTGTG;TTGTGGTGTTTGTCTCCAGA;TTGCCAACTACATGCTGTCC;…	13	3.67318	2.30494	0.00831064	0.153214	0.153214
USP17L28	47	264;861;1021;1672;1818;3038;3300;4422;4859;6016;7061;7116;7254;8474;9264;9887;11401;12905;15425;17706;18130;18919;19332;19442;19849;21970;24620;27374;27788;34020;35858;36678;36859;39014;40501;43014;48767;48811;51322;51929;57460;60606;64356;65275;65537;68986;75121	CCCTTACCTGGACATCGCCC;CAAACGTGTCATCGTCACAA;CCACGTCATCCAGCCCTCAC;TGAATTTCTCATGTTCACTG;CTACCTGCTTGTGCCCGGGA;GACAGAAGTGATGCTAGAGG;ATGCCTTCCCGGGCACAAGC;GGTGTGTAAAGTTAACGTCT;GCATAGAGGACATAGACGAG;TTGGCTGCTGGCTTCCATAG;TAGCAGGAGACCTGCTGCGG;GATGCTAGAGGCGGTGACCT;TCCAGGGCGATGTCCAGGTA;TATGCAAGCTCACATCACAC;TGCCAACTACATGCTGTCCC;TCTGAGCTGCCTGGATATCC;GCCAGCAGCCAATGCCTGTG;TTGTGGTGTTTGTCTCCAGA;TTGCCAACTACATGCTGTCC;…	13	3.67318	2.30494	0.00831064	0.153214	0.153214
USP17L27	47	264;861;1021;1672;1818;3038;3300;4422;4859;6016;7061;7116;7254;8474;9264;9887;11401;12905;15425;17706;18130;18919;19332;19442;19849;21970;24620;27374;27788;34020;35858;36678;36859;39014;40501;43014;48767;48811;51322;51929;57460;60606;64356;65275;65537;68986;75121	CCCTTACCTGGACATCGCCC;CAAACGTGTCATCGTCACAA;CCACGTCATCCAGCCCTCAC;TGAATTTCTCATGTTCACTG;CTACCTGCTTGTGCCCGGGA;GACAGAAGTGATGCTAGAGG;ATGCCTTCCCGGGCACAAGC;GGTGTGTAAAGTTAACGTCT;GCATAGAGGACATAGACGAG;TTGGCTGCTGGCTTCCATAG;TAGCAGGAGACCTGCTGCGG;GATGCTAGAGGCGGTGACCT;TCCAGGGCGATGTCCAGGTA;TATGCAAGCTCACATCACAC;TGCCAACTACATGCTGTCCC;TCTGAGCTGCCTGGATATCC;GCCAGCAGCCAATGCCTGTG;TTGTGGTGTTTGTCTCCAGA;TTGCCAACTACATGCTGTCC;…	13	3.67318	2.30494	0.00831064	0.153214	0.153214
THAP11	4	1256;1956;3040;34704	CGCGTACCGTGTAGGTCTTG;GGAGAAGCACCCACTGACGC;AGTAGCGCGCAGACCCGCTG;GCACTTCTACACGTTTCCAA	3	3.63362	2.42737	0.0089496	0.162905	0.162905
ATP5MF	4	846;1988;3123;33606	TTGCGTTTGCAGGTTACTAC;TGAAGAAGGGGAGCATCTCG;ACTTCTGGAGGTCAAACTGG;ATGCGGGACTTCAGTCCTAG	3	3.59901	2.46614	0.00957296	0.172074	0.172074
NTM	4	943;1653;3145;63044	CAACCACCCAAAGACCTCTA;TACTCTCCGTACCACGGGCG;TGGAGACACATCTCTCCCAA;CAGCATCGAGATCCAGAACG	3	3.59	2.50011	0.00974297	0.172968	0.172968
USP17L15	48	264;861;1021;1672;3038;3300;4422;4859;6016;6248;7061;7116;7254;9264;9887;11401;12268;12905;15425;17706;18130;18919;19332;19442;19849;20153;20962;21970;22553;25953;27374;30822;34020;35858;36678;36859;39014;40501;43014;48767;57460;60606;64109;64356;65275;65537;68986;75121	CCCTTACCTGGACATCGCCC;CAAACGTGTCATCGTCACAA;CCACGTCATCCAGCCCTCAC;TGAATTTCTCATGTTCACTG;GACAGAAGTGATGCTAGAGG;ATGCCTTCCCGGGCACAAGC;GGTGTGTAAAGTTAACGTCT;GCATAGAGGACATAGACGAG;TTGGCTGCTGGCTTCCATAG;GAGGACGACTCACTCTACTT;TAGCAGGAGACCTGCTGCGG;GATGCTAGAGGCGGTGACCT;TCCAGGGCGATGTCCAGGTA;TGCCAACTACATGCTGTCCC;TCTGAGCTGCCTGGATATCC;GCCAGCAGCCAATGCCTGTG;GACGACTCACTCTACTTGGG;TTGTGGTGTTTGTCTCCAGA;TTGCCAACTACATGCTGTCC;…	13	3.57872	2.06589	0.0099565	0.174603	0.174603
PTEN	4	229;529;4434;7977	AGAGCGTGCAGATAATGACA;CCAATTCAGGACCCACACGA;AGCTGGCAGACCACAAACTG;ATTCTTCATACCAGGACCAG	2	3.55883	2.87995	0.0103433	0.177068	0.177068
PTENP1	4	229;529;4434;7977	AGAGCGTGCAGATAATGACA;CCAATTCAGGACCCACACGA;AGCTGGCAGACCACAAACTG;ATTCTTCATACCAGGACCAG	2	3.55883	2.87995	0.0103433	0.177068	0.177068
LOC649352	12	264;1672;1818;3300;4337;7254;19332;19442;48767;51322;57656;68986	CCCTTACCTGGACATCGCCC;TGAATTTCTCATGTTCACTG;CTACCTGCTTGTGCCCGGGA;ATGCCTTCCCGGGCACAAGC;TACATGTCTCAGCAGAACAC;TCCAGGGCGATGTCCAGGTA;CGTGGACCAGCACAGCATAG;TCCAAATATTTGGTGGATGA;ACCCTCATCCACCAAATATT;TGATCTACCTGCTTGTGCCC;GCATAGAGGACATAGACAAG;AAGAGATTCTCCGATGTCAC	5	3.53539	2.59744	0.0108139	0.182946	0.181742
ZBTB10	4	2726;3176;3311;72601	GATGGTTGTAATGTCGACGA;GGCATGATGAGCTTTCGCGA;TGCCATTGAAGTTATGACCG;GCCACACCGAGGTCTCGGGG	3	3.52395	2.15148	0.0110628	0.18498	0.181742
NFS1	4	511;551;9955;29753	CCAGCCATAAGCATGTGTCC;GCTTGCACATCCATATAGAG;TCACAGTCATGACTGACACC;CTAGTAAAAATGATCTCACG	2	3.52369	2.5554	0.0110759	0.183071	0.181742
TIMM23	4	2791;2923;3317;14217	ATCTTAATCTTACCTGCACG;ACATTTAAATAAGGAGACAG;AGCGGCAACAAAACCACAGG;ACCGGAGCTAATAAAACCCG	3	3.52163	2.17072	0.0111219	0.181742	0.181742
RPA2	4	267;559;41530;55654	TCTTAATTCAGCCCTCAGCA;GCCAGCAAATGGCCTCACTG;GGAAGTGATCAATGCACACA;GTGAAGCAGGGAACTTTGGT	2	3.51126	2.68808	0.0113568	0.183495	0.183495
KIF18A	4	137;564;26461;60493	CCGGGAAGATACCCAAAAAG;ATTGTTAGATACATCACTCC;TGTGTCATCGTAGAATACAG;CAAGTACTTCCGGTGCTAAG	2	3.50358	2.82804	0.0115104	0.18391	0.18391
MRFAP1	4	624;1022;3379;76036	GCTCATCCAGATCAAAACGC;GCGGAACCGGAGCAAGCTGT;CGTCGCTGACGCGCGAGCAC;CGTCGAGCTGGCGGAACCGG	3	3.49786	2.66419	0.0116549	0.184174	0.184174
DMAP1	4	2952;3427;3476;23607	GAAGCTACCCCAGAAAAAGG;CATGGATAACAACAAAACGC;GGACATTATCAACCCGGACA;ATGCTGGGCACGAACGACGG	3	3.46156	2.09942	0.0125403	0.19601	0.19601
MSMO1	4	81;2471;3537;10414	GTAGGATAAGCCAGAGACAT;TTCCACAAATCAAAGGCAGC;AAGTTCCAGATTGCAACATG;CCAAGAATTAGAGTCTCCAA	3	3.43925	2.68708	0.0130881	0.202373	0.19753
TADA1	4	147;608;4105;13435	AGAACTTAAGCGAGGCCCTG;AGTGGGAAGCATCATTGTGT;AGCTCATAGACTTCTCACAC;AAAGCTTATCGGTTACGAGA	2	3.43883	2.93649	0.0131119	0.200584	0.19753
NPIPB7	8	2665;3046;4249;5037;7586;7948;14866;77123	TCATACCCAAGCAGAGTGCC;AAAGAGGCTTTCTTGCAGAA;GAGGCTTTCTTGCAGAAGGG;TTTGGCCCTACAGGTCAGAA;CCATACCTTTCTGTCTACTG;TCCAACCGCAGTAGACAGAA;AGCTGTGAGGTAGAGCCAGT;AAGACGTCATTACTCTACGG	5	3.43092	2.14816	0.0133205	0.20163	0.19753
COPE	4	307;616;43956;50392	CTATCTCCACGACCAGAACC;GTAGTCAGCAAACATGCGCA;CTACCAGCAGTGCATAAACG;ACTGCAGAGGAAGTTCGGTG	2	3.42757	2.61626	0.0134355	0.201252	0.19753
COMMD1	4	556;2801;3575;30455	GAGGGTGGCAAACCCCTGAG;ACTGCTCAAACCAAAAAGCA;ACGGAGCCAGCTATATCCAG;CGGGTACCCCGGCATCACAG	3	3.42555	2.37131	0.0134839	0.199896	0.19753
OR10J1	4	164;625;13495;46112	ATAATAACCATGTATCTCAG;GGCACCTTTCTAGCACAGAA;TACAAAAAAGAACATCTGTG;AATGATGATATTGCCTGCTA	2	3.41507	2.74495	0.0137985	0.202472	0.19753
NPIPB2	6	2665;4439;5037;5731;52047;56599	TCATACCCAAGCAGAGTGCC;GAGCCATACCTTCCTGTCTA;TTTGGCCCTACAGGTCAGAA;TCCAACCGCCGTAGACAGGA;CCATACCTTCCTGTCTACGG;AAAGTTTCAGCTGTGAGGTA	4	3.41365	1.98291	0.0138322	0.200916	0.19753
USP17L18	50	264;861;1021;1672;3038;3300;4422;4859;6016;6248;7061;7116;7254;9264;9887;11401;12268;12905;15425;17706;18130;18919;19332;19442;19849;20153;20962;21970;23183;25953;27374;28022;30822;34020;35858;36678;36859;39014;40501;43014;48767;57460;60606;64109;64356;65275;65537;68986;72367;75121	CCCTTACCTGGACATCGCCC;CAAACGTGTCATCGTCACAA;CCACGTCATCCAGCCCTCAC;TGAATTTCTCATGTTCACTG;GACAGAAGTGATGCTAGAGG;ATGCCTTCCCGGGCACAAGC;GGTGTGTAAAGTTAACGTCT;GCATAGAGGACATAGACGAG;TTGGCTGCTGGCTTCCATAG;GAGGACGACTCACTCTACTT;TAGCAGGAGACCTGCTGCGG;GATGCTAGAGGCGGTGACCT;TCCAGGGCGATGTCCAGGTA;TGCCAACTACATGCTGTCCC;TCTGAGCTGCCTGGATATCC;GCCAGCAGCCAATGCCTGTG;GACGACTCACTCTACTTGGG;TTGTGGTGTTTGTCTCCAGA;TTGCCAACTACATGCTGTCC;…	13	3.39948	1.97764	0.014228	0.200587	0.19753
USP17L11	50	264;861;1021;1672;3038;3300;4422;4859;6016;6248;7061;7116;7254;9264;9887;11401;12268;12905;15425;17706;18130;18919;19332;19442;19849;20153;20962;21970;23183;25953;27374;28022;30822;34020;35858;36678;36859;39014;40501;43014;48767;57460;60606;64109;64356;65275;65537;68986;72367;75121	CCCTTACCTGGACATCGCCC;CAAACGTGTCATCGTCACAA;CCACGTCATCCAGCCCTCAC;TGAATTTCTCATGTTCACTG;GACAGAAGTGATGCTAGAGG;ATGCCTTCCCGGGCACAAGC;GGTGTGTAAAGTTAACGTCT;GCATAGAGGACATAGACGAG;TTGGCTGCTGGCTTCCATAG;GAGGACGACTCACTCTACTT;TAGCAGGAGACCTGCTGCGG;GATGCTAGAGGCGGTGACCT;TCCAGGGCGATGTCCAGGTA;TGCCAACTACATGCTGTCCC;TCTGAGCTGCCTGGATATCC;GCCAGCAGCCAATGCCTGTG;GACGACTCACTCTACTTGGG;TTGTGGTGTTTGTCTCCAGA;TTGCCAACTACATGCTGTCC;…	13	3.39948	1.97764	0.014228	0.200587	0.19753
USP17L20	50	264;861;1021;1672;3038;3300;4422;4859;6016;6248;7061;7116;7254;9264;9887;11401;12268;12905;15425;17706;18130;18919;19332;19442;19849;20153;20962;21970;24620;25953;27374;27788;30822;34020;35858;36678;36859;39014;40501;43014;48767;48811;57460;60606;64109;64356;65275;65537;68986;75121	CCCTTACCTGGACATCGCCC;CAAACGTGTCATCGTCACAA;CCACGTCATCCAGCCCTCAC;TGAATTTCTCATGTTCACTG;GACAGAAGTGATGCTAGAGG;ATGCCTTCCCGGGCACAAGC;GGTGTGTAAAGTTAACGTCT;GCATAGAGGACATAGACGAG;TTGGCTGCTGGCTTCCATAG;GAGGACGACTCACTCTACTT;TAGCAGGAGACCTGCTGCGG;GATGCTAGAGGCGGTGACCT;TCCAGGGCGATGTCCAGGTA;TGCCAACTACATGCTGTCCC;TCTGAGCTGCCTGGATATCC;GCCAGCAGCCAATGCCTGTG;GACGACTCACTCTACTTGGG;TTGTGGTGTTTGTCTCCAGA;TTGCCAACTACATGCTGTCC;…	13	3.39948	1.97764	0.014228	0.200587	0.19753
RBPJL	4	1472;2548;3659;64602	GCGGATCCTGCATGCCAAGG;GAATGCACACTTGTGCAGCT;CTCCACACGCTACCTCTCTG;CGAACGTAGCCCTCTCGCGG	3	3.39579	2.25208	0.0143685	0.200601	0.19753
SOX11	4	69;1763;3663;10089	AAGGGCTCCAGCAAGAAATG;CGACCCAGACTGGTGCAAGA;GTACTTGTAGTCGGGGTAGT;GCGGGCGACGACTACGTGCT	3	3.39439	2.7903	0.0143939	0.199024	0.19753
CANT1	4	473;2320;3670;64458	CAATGGGAAACTCTACTCCG;AAGGACGAGCGTCTGTACGT;GGTGAACGAGAACCCGGAGT;GTCAGGATCACCTTCCAGCG	3	3.39194	2.43574	0.0144662	0.198118	0.19753
USP17L17	49	264;861;1021;1672;1818;3300;4337;4422;6016;6248;7061;7254;7435;9264;9887;11401;12268;12905;15425;17706;18130;18919;19332;19442;19849;20962;21970;23270;27374;31275;34020;35858;36678;36859;39014;40501;43014;48767;51322;51929;57460;57656;60606;64109;64356;65275;65537;72367;75121	CCCTTACCTGGACATCGCCC;CAAACGTGTCATCGTCACAA;CCACGTCATCCAGCCCTCAC;TGAATTTCTCATGTTCACTG;CTACCTGCTTGTGCCCGGGA;ATGCCTTCCCGGGCACAAGC;TACATGTCTCAGCAGAACAC;GGTGTGTAAAGTTAACGTCT;TTGGCTGCTGGCTTCCATAG;GAGGACGACTCACTCTACTT;TAGCAGGAGACCTGCTGCGG;TCCAGGGCGATGTCCAGGTA;AAGAGATTCTCCGATGTGAC;TGCCAACTACATGCTGTCCC;TCTGAGCTGCCTGGATATCC;GCCAGCAGCCAATGCCTGTG;GACGACTCACTCTACTTGGG;TTGTGGTGTTTGTCTCCAGA;TTGCCAACTACATGCTGTCC;…	13	3.38877	2.08986	0.0145607	0.19753	0.19753
USP17L9P	44	264;861;1021;1672;1818;3038;3300;4422;6016;7061;7116;7254;8474;9264;9887;11401;12905;15425;17706;18130;18919;19332;19442;19849;21970;27374;34020;35858;36678;36859;39014;40501;43014;48767;51322;51929;57460;60606;64109;64356;65275;65537;68986;75121	CCCTTACCTGGACATCGCCC;CAAACGTGTCATCGTCACAA;CCACGTCATCCAGCCCTCAC;TGAATTTCTCATGTTCACTG;CTACCTGCTTGTGCCCGGGA;GACAGAAGTGATGCTAGAGG;ATGCCTTCCCGGGCACAAGC;GGTGTGTAAAGTTAACGTCT;TTGGCTGCTGGCTTCCATAG;TAGCAGGAGACCTGCTGCGG;GATGCTAGAGGCGGTGACCT;TCCAGGGCGATGTCCAGGTA;TATGCAAGCTCACATCACAC;TGCCAACTACATGCTGTCCC;TCTGAGCTGCCTGGATATCC;GCCAGCAGCCAATGCCTGTG;TTGTGGTGTTTGTCTCCAGA;TTGCCAACTACATGCTGTCC;AGCAGGTATTTCCCATATTC;…	12	3.38349	2.23713	0.0147077	0.19766	0.19766
CUL1	4	160;2495;3717;18719	GAGACACACATTCATAATCA;TCGCTTCATAAACAACAACG;AACCCAATGTCTATTGAGGT;CACCAGTCAAACCAAGCACG	3	3.37564	2.56507	0.0149434	0.198968	0.198968
CCN5	4	3381;3474;3735;72383	CGCACATCCTCGCTGCACAG;AACCTGCTTACAGAGGCACA;AACGGCCGCCTGTATCGGGA;GCTGCCGGGTATGTGCACGG	3	3.36945	2.04782	0.0151397	0.199733	0.199733
TAF6L	4	281;685;3753;18560	GCAGACGAACTCCAAGATTG;AGATCCTGGCAGATCCTGTG;CACCCCTTACCCGATCCTTG;TCATGAAGCACACCAAACGC	3	3.36329	2.84745	0.0153368	0.200494	0.200494
TFAP2B	4	1999;3515;3778;10719	CATGTCTGTCAACACCGGCG;GGACGTCTTCCATTCCGGGA;ATCGGTTTGAATTTACCCGC;CAAGTACGAAGATATCTATG	3	3.35479	2.10775	0.0156103	0.20223	0.202049
GINS1	4	649;673;31276;60840	TCGGATCAGAGCACTCAGAT;AGGAATGAAGCAAAGTCAGG;TGGACTCAGACAAGTTCTGG;GCTACTTATATGAGGTCACT	2	3.35134	2.41849	0.0157367	0.202049	0.202049
SLCO5A1	4	304;695;31827;54908	GATCCAAGAGTTGAACGCCT;TCCCAGGGTATAAATAGGTG;GGAAGCAACGGGAATCCGTG;TGTGAAAGCATTAATCTAGG	2	3.32365	2.56641	0.0166016	0.211266	0.20962
ZBTB2	4	2499;2699;3874;27038	GTATGTCAGTTGGTTTCAAG;GACCCGGTTCGATTAGAACA;CTTGACGTGGGCTATTGTGA;ATGTGAAAGGTACTCCTGTG	3	3.32266	2.14091	0.016618	0.20962	0.20962
COPS3	4	696;701;7054;40406	TGCCCTTCCATATCTTGACG;AATACACTTGTGCTAACTCG;GATGGGATAAGTTCTTCGCA;ATGCTCCTTACAAAACAGCA	2	3.31625	2.44445	0.0168348	0.210508	0.210508
PKD1P4-NPIPA8	18	980;3046;4439;4679;5037;5731;6854;10599;10865;11851;20132;44761;50563;51394;52047;56599;69057;73816	ACTATCTTCCCATCTCAAAA;AAAGAGGCTTTCTTGCAGAA;GAGCCATACCTTCCTGTCTA;GTGAGCACAGAGAAGAGGAG;TTTGGCCCTACAGGTCAGAA;TCCAACCGCCGTAGACAGGA;TGTCAGAGGCAGAGGAAAAT;CCATCTCAAAATGGACATGA;ACTACTACAGATGCAAAGTA;ACAAAGGTAACTTGTGCAGA;AGTCAGTCCCACGATGACGA;AAACTTACCCGGTTGCAAAG;AAGAAAGCCTCTTTGCAACC;TTTCTCTCCCTTCTAGTCTG;CCATACCTTCCTGTCTACGG;AAAGTTTCAGCTGTGAGGTA;AACGTGCGCAAGCGTTGCGG;AGAACGTGAGCACAGAGAAG	7	3.31114	1.88799	0.0170065	0.210821	0.210821
VPS16	4	462;712;5870;14357	GGAGGGGCAACATACCAATG;CCTGGTGCCTGAGCTCGATG;ATGTCGGAGTAAGAGACACC;GCTGTTCGGGACTATCACAT	2	3.30285	2.57536	0.0173005	0.212633	0.212633
PHC1P1	2	1286;1755	GAGTGCCTACAACTTGCACA;CACAGCTACACACCTCCAGT	2	3.28939	2.38768	0.0177555	0.216376	0.216376
KNL1	4	11;729;19346;30001	ACAGAAACCTAAATTTCCAA;AGTGATATGTACTCCTACTG;TACCAGAAGTCATATTATGG;AGCCATAATATAGTCTACTG	2	3.28255	3.26413	0.0180093	0.217624	0.217248
UBE2H	4	116;732;13044;21072	TTAGGATAGGCCAATAACTG;GCTTGTATTCTTCTGGTCGG;GCTGCAGCGTCACCATTGAG;ACGCTTCATCAATGTTGGGA	2	3.27902	2.75171	0.0181292	0.217248	0.217248
PLEKHG6	4	555;755;23487;52013	GCTGGCAGACTCTATCCCCG;GAGCCCGAGAAGAGGCACGG;GGAGGCAGTACTGGACATAG;ACAACGCATCGGGCCCTACG	2	3.25241	2.4022	0.0191878	0.228034	0.228034
SFMBT1	4	3226;4110;4166;64244	ACTGTCGGCGTGGCACACAA;TCAGGGCCATATCTTAACAA;TCCTACAGCTCCGTAATGGG;TCTCCGCTATGATGGCTATG	3	3.22971	1.96096	0.0201504	0.23751	0.23751
ELOB	4	230;816;4264;54864	CGAACTGAAGCGCATCGTCG;CTTGGCGTCCGTGAAGATGG;GAGCAGCGGCTGTACAAGGT;GCTTCACCAGTCAAACAGCA	3	3.2	2.77156	0.0214636	0.250932	0.249873
SPAG1	4	3148;3464;4275;30358	ATTGTTATAGGCAACTACAG;CTGTTTGAACCACGAACTGG;CCGAAGCGGGCAGTTCGCCG;TGGATGTTGCCCATGACGCA	3	3.19671	2.00001	0.021632	0.250861	0.249873
AP2S1	4	255;2300;4291;37353	GGCCATTCACAACTTCGTGG;TGAGAAACAGAAGCTGATCG;CAAACACACCAACTTTGTGG;ATCCTCATCCAGAACCGGGC	3	3.19193	2.45971	0.0218669	0.251556	0.249873
TERF2	4	320;812;12903;48405	TCTGTCTGAAGTCCCCGTAC;GGGTTATGCAGTGTCTGTCG;AAAGTTCTGGATAACAGGAT;CGCGCGGCGATCGGACACGA	2	3.18983	2.4885	0.0219539	0.250553	0.249873
ASXL2	4	668;815;21949;23120	CCCAACTGGTCAAAGCACAG;GACAGATGCTAGTGTGCCAG;TGGGCAGCCTGACTGCGGGG;TGATCAACAAGAGTTGCTAG	2	3.18667	2.33004	0.0220681	0.249873	0.249873
HMGCS1	4	655;916;4406;13534	GGAAATGCTAGACCTACAGG;TAATAGCTCCTCTTACCCAA;AGCAGCGGTCTAATGCACTG;ACAACTAATGCATGCTATGG	3	3.15816	2.57541	0.0234454	0.263394	0.263394
SUPT4H1	4	337;853;11895;39183	AGGACAGCTGGGTCTCCAAG;TGAAGCGGCTTACCCATCAA;GATGCATATCTACAAATGAA;AGACGGTGCCGAAGGACCTG	2	3.14751	2.45624	0.0240219	0.267779	0.267779
DNMT1	4	779;862;76253;76581	GAGGCAAAAAGAAATCCCCA;GCTCTACTGGAGCGACGAGG;GATTTCTGATGAAAAAGACG;TCACCCAAAAAAATGCACCA	2	3.1385	2.27352	0.0244769	0.270752	0.270752
VIRMA	4	573;892;18860;23835	GACATATGATCCATATGACA;ATGTTAACGGAACTCCTGAG;TGTCGTGATCAGGTTCACTG;AGTGCCACTGATATATCATG	2	3.10912	2.32378	0.0260193	0.285616	0.284535
HIPK3	4	480;894;37264;66255	TAGAAGTGAGCATATTAGCA;GCAATGTTGCAAACCAACAT;ATACCATTTAATAGACCTCG;TAAAGTAATAGACTTTGGGT	2	3.1072	2.36049	0.0261187	0.284535	0.284535
ING1	4	520;3022;4628;41282	TCTCTGCAAGTCGAAAGGCA;GAGATCGACGCGAAATACCA;CGCTTCAGTCGCGAGACAGA;AGCTGGTGGAGAACCGCACG	3	3.09543	2.24963	0.0268233	0.290015	0.290015
ST3GAL3	4	3875;4429;4680;73077	AAAGGCTTTGAGAAGGACGT;GAAGCTACACTTACTCCAGT;AAGGAGTCATCCAGGAACAT;GTTGAAATACATCGTCTACA	3	3.08119	1.86835	0.0276299	0.296505	0.296505
PSG8	7	536;802;2331;17084;19373;30154;50676	CTGGTACAAAGGGCAAATCA;TGAATGAAGGGTAAATTCTG;TGTGACACCCAATAGAAAGA;ACCTTACACATCATAATGGG;GCAACCTGTGAGACATAGGG;CAGCAAATTAAACCCCAGGG;CATCAACAACTTAAAACCCA	3	3.07331	2.3587	0.0280963	0.299278	0.299278
BCR	4	786;940;24322;48470	GCAATCCTCAAAACTCCGGG;TCCCCACAGAGGGCGAACAA;ATGAGGAGATCACACCCCGA;AACTCCGTAGTTGTCCACGA	2	3.06414	2.23446	0.0286368	0.302792	0.301262
SKP2	4	2143;4632;4747;10859	TGGCAGACCTTAGACCTCAC;CTGAGACAGTATGCCGTGGA;AAGACTTTGTGATTGTCCGC;GTTGGTCCATAAATGATCGT	3	3.06307	1.92578	0.0287016	0.301262	0.301262
MOV10L1	4	739;958;36625;37568	CACAGCCAATCAACACTCGG;AATCGTTCCATAGAAATGAG;CTTTACAGGTACAATCACCT;AAAGTGACACCGTCTGCTTG	2	3.04787	2.23932	0.0296831	0.309306	0.309306
LOC100421094	24	264;1672;4337;5400;6016;6248;7061;7254;9264;9887;12268;15425;17706;19332;19442;20962;27374;43014;48632;48767;57656;60606;65275;70182	CCCTTACCTGGACATCGCCC;TGAATTTCTCATGTTCACTG;TACATGTCTCAGCAGAACAC;GACATGGCCAGGACTGTGGA;TTGGCTGCTGGCTTCCATAG;GAGGACGACTCACTCTACTT;TAGCAGGAGACCTGCTGCGG;TCCAGGGCGATGTCCAGGTA;TGCCAACTACATGCTGTCCC;TCTGAGCTGCCTGGATATCC;GACGACTCACTCTACTTGGG;TTGCCAACTACATGCTGTCC;AGCAGGTATTTCCCATATTC;CGTGGACCAGCACAGCATAG;TCCAAATATTTGGTGGATGA;CACTCTACTTGGGAGGTGAG;GACCTGCTGCGGTGGGGGCT;AGCCCAGCCCCCACCGCAGC;AACTTTACACACTTCTGCCA;…	8	3.04401	1.69868	0.0299319	0.309656	0.309656
USP17L19	48	264;861;1021;1672;3038;3300;4422;4859;6016;7061;7116;7254;9264;9887;11401;12905;15425;17706;18130;18919;19332;19442;19849;20153;20962;21970;23183;25953;27374;28022;30822;34020;35858;36678;36859;39014;40501;43014;48767;57460;60606;64109;64356;65275;65537;68986;72367;75121	CCCTTACCTGGACATCGCCC;CAAACGTGTCATCGTCACAA;CCACGTCATCCAGCCCTCAC;TGAATTTCTCATGTTCACTG;GACAGAAGTGATGCTAGAGG;ATGCCTTCCCGGGCACAAGC;GGTGTGTAAAGTTAACGTCT;GCATAGAGGACATAGACGAG;TTGGCTGCTGGCTTCCATAG;TAGCAGGAGACCTGCTGCGG;GATGCTAGAGGCGGTGACCT;TCCAGGGCGATGTCCAGGTA;TGCCAACTACATGCTGTCCC;TCTGAGCTGCCTGGATATCC;GCCAGCAGCCAATGCCTGTG;TTGTGGTGTTTGTCTCCAGA;TTGCCAACTACATGCTGTCC;AGCAGGTATTTCCCATATTC;GTGTAAAGTTAACGTCTTGG;…	12	3.0354	1.90352	0.030552	0.313813	0.313813
ASPSCR1	4	388;1001;7729;55121	CCCAGTCTGCGTGTACACGA;ATGAAGTGCTACGACCCCGT;ACTTCAGATCATATTCACAG;CCGGACGGCTCAAGTCGCCG	2	3.01022	2.387	0.032266	0.329068	0.325608
HIC2	4	3866;4660;4951;10791	CCATGATGATGACGTCACAC;GAGGCACTGTTGGCAACGGG;ATCTTGGACTTCATCTACAC;CGGCTCGCTTGAGTTTGCGG	3	3.00947	1.83092	0.0322915	0.327008	0.325608
THAP10	4	90;4198;4958;62138	TGTACAGGAGACTGGACCTG;TTAGATGGATTATCAGCATG;CCCGCCCCGGCACCTAAGAG;GTCATTGCCTCCGTACCAGT	3	3.00767	2.38132	0.0324114	0.325927	0.325608
ZNF572	4	972;1007;27559;46052	TAAAACTCTTCCCACAATCA;TTTATAGGGTCTGTCTACAA;TCCTCATGCTTATAATGTTG;GATGGCAAGTCAGAGAATTG	2	3.0051	2.1604	0.0326061	0.325608	0.325608
SFPQ	4	1501;2955;4999;19252	TCTACCTGCTGATATCACGG;CGAAGCTGTCTACCTCTCAT;ATGATCGTGGAAGATCTACA;ATGGGCCTCAATCAGAATCG	3	2.99718	2.07523	0.0331465	0.328721	0.328721
MGA	4	1036;4803;5015;49827	ACTGGAATCAACAACAATCG;GCCTCACCGTTAGACCAGAA;GGTTTGGGAGTATATGACCG;ATGCCACAATCACTTAAGGT	3	2.99312	1.99153	0.0334479	0.329439	0.329439
RNF115	4	365;1029;49306;54267	GATCTGTATCTCCGACCCAA;AGTGGACTGCTACTTAGAAA;ATGCCATTGTAACCCAGGTG;CTCTGCAAAATGTGTTGTTG	2	2.98658	2.35868	0.0339292	0.331906	0.331906
TRIP12	4	2213;4917;5115;36440	ATGTTAAGGCTCGACAAGCA;GGTACTAGCACAGGAGCCCG;AGCTTGAATCCAAAAACATG;AAAGAAGAGACATTTAGACC	3	2.96799	1.87369	0.0353352	0.343324	0.343324
SLC35A2	4	34;1136;5136;30074	GAAACCACGGGTGGCCACGG;TAGAGATGGCAACATACTGG;CTACGCCCGCACGTTGCCAG;CTGCTCTTCGCACAGAAGAG	3	2.96278	2.87355	0.0357146	0.344682	0.344682
AFAP1	4	995;1063;53944;54914	GAGGACACTCTGAATCCACG;AATTACCACATGTAATGGAA;GATGTTTAGAATCCAAACCC;GTAATGTTACAGCCTTGGAG	2	2.95873	2.13233	0.036044	0.345542	0.344849
UBA2	4	481;4726;5162;41710	TTGTAGCCCTGACTATAATG;ACAGCCAGGAAAGGTTCTCT;TGACAATGGACAAACTATGG;TGACAAAATCCATTGCAGAT	3	2.95636	2.09158	0.0362115	0.344849	0.344849
NPIPB15	6	3046;4249;5037;7586;7948;77123	AAAGAGGCTTTCTTGCAGAA;GAGGCTTTCTTGCAGAAGGG;TTTGGCCCTACAGGTCAGAA;CCATACCTTTCTGTCTACTG;TCCAACCGCAGTAGACAGAA;AAGACGTCATTACTCTACGG	4	2.94929	1.86345	0.0367601	0.34777	0.34766
TSC1	4	70;1081;30202;41083	TGACATGACCCAGTAACGAG;GTGACATCGGCTGAACGATG;TCAAAAAGATGATCATACGG;GTGCGGATCTCATCTGAAGG	2	2.94435	2.69367	0.0372069	0.349696	0.34766
CTSB	4	2344;4619;5249;18322	TCAACAAACGGAATACCACG;GTCCTCGGTAAACATAACTC;GGGGACACACTTACCTACAT;CACCAATGCGCACGTCAGCG	3	2.93511	1.87207	0.037919	0.354075	0.34766
L3MBTL3	4	607;1093;10785;72343	AGCACGGAGGAAAAGACGAG;AGCAGTTGGTACCATCCAAG;ATTGCAGCCAGAATTGTGCT;ATACCAACTCGAAAGCCCGA	2	2.9349	2.22444	0.0379428	0.352011	0.34766
WRB-SH3BGR	6	3905;6037;7253;7653;23175;56157	TTCTAATATAGATTTATCAG;CTCGTCCATCATGTTGACTG;TCAATGAGGAGCAGTACTGT;GCACCAGCAACCACGCCCAG;GTTTGCCAGATATGCCAGGC;ACGGATAAGCTCAAAACCCA	4	2.93485	1.66501	0.03796	0.349914	0.34766
C6orf47	4	477;4059;5253;24905	AAGAATGGATTCCCTCAAGT;GGGGCCGCCGGAAACCAATG;TGCTTCCGAACCAAGCAAGG;CCCCATTGGAGAAACCTGGT	3	2.93414	2.12676	0.0379896	0.347956	0.34766
CACNA1G	4	799;1097;50768;54450	TCATAGTCCAGACCGCAAGG;CAATAAATCGGACTGTGCCG;CTGACCAGGAGTCTCGCTCG;GGGATGCCAATGGGTCCCGC	2	2.93177	2.16482	0.038199	0.34766	0.34766
RORA	4	297;4201;5298;31126	ACCATCTCGAGACATCCCTA;AGTTGGGGAAGTCTCGCCGT;GTCTGCCTTACTCCCCTCAG;ATAGCTCTGTCTGCGCACCG	3	2.92329	2.18133	0.0388832	0.35166	0.350742
ASB11	4	2845;4790;5346;56335	TCTTCACACAGTCTACCCTC;ACACCCGGTTAATTGTCACA;ATAGCAGAAGAGATCTATGG;CTGCAGCAAGCATTGAAGAG	3	2.91183	1.82934	0.0398753	0.358379	0.350742
SLC15A1	4	544;1135;21977;51392	CCACCAAACGCAGACACACA;GGGCCCACACTAGAAGCGTG;TTGTCCAATTGTGTAGACAA;TCTTGTACATCCCACTGCCA	2	2.90262	2.23156	0.0406711	0.363261	0.350742
EED	4	2059;3031;5402;15151	AAGAGAATGATCCATACCAC;ATGGCTCGTATTGCTATCAT;TTGTGAATGACATTCATACA;ACAAACACGCCAAATGCACC	3	2.89859	1.99275	0.0410317	0.364219	0.350742
RFX5	4	79;4556;5406;41717	GAAGCGGGCGACCTCAACGA;TGTTTATGATGCCTATCGGT;GTACTTACGAAATGGTACCT;GGATCTGGAAGCCCGAACTG	3	2.89765	2.34118	0.0411064	0.362644	0.350742
RAB33B	4	458;1142;18119;68471	TGCTAGCCAATGATATACCA;AGAACGATTCAGAAAGAGCA;GTGATCGGCGACTCCAATGT;GGTGGATTTCCGAGAACGAG	2	2.89736	2.26557	0.0411458	0.360779	0.350742
CENPW	4	824;4257;5417;25480	GAGGAAGCAGATAAAGCGGA;GGAGAAAAGTGGTGACTTAT;ACTCGCTTTAGAAAGCCACG;TGTCGACCATAGTCTCCCAG	3	2.89507	2.02356	0.0413528	0.360396	0.350742
GOLGA6D	9	89;1881;4017;4800;7886;26274;32905;38946;67546	TTCCTTGCTAAGGAGACTCA;AGCATATTCAAGAATTGGAG;GGCTACGCAAACAGGAGGAG;GCAGAGGCTACGCAAACAGG;CCTGAGACAACCACTTCCGG;CGGTGGTGGCCACTCACCTG;TTGTAGCTGTTCCACCACAG;GGGAAAGCTCCAGTCCCAGG;TTGCTCCTGCTGGAATACCA	4	2.86949	2.16904	0.0437115	0.378658	0.350742
PIGQ	4	1141;1180;8329;59129	AGGAACAGGAGTCCACGCGC;GCGTGCTACCGTGTCGAAGA;GCTAATCTTCAGTACACGGA;GAGCACATCCTTTGGCACGT	2	2.86936	2.05916	0.0437485	0.376709	0.350742
CT47A2	48	27;87;1509;2635;5073;6203;10886;12475;14363;17136;17931;18749;20450;20480;22516;23745;24866;25939;28197;29161;31269;35642;37442;37829;40089;41546;45883;46019;48217;49173;53025;55366;57351;57421;58448;59086;61352;62202;62536;63216;68136;70561;70684;73649;74251;74399;76722;76991	CTCTGGGGCAGCAGCAGCGG;GGAGGAAGAGGGGAACGAGG;CGGCCTCCTGGATCAGGCCC;GACGGTTCTCTATGAGGATG;CAACTCAGCCGCCTGATGGT;GTGAGAGAGGCGGTGGAGAA;TGAGTTGACGGTTCTCTATG;AGATATCGGGCCCGCGACGG;CCTCGGCGCTCCCGCCCCGG;TGTGGTCGTTGTGAGAGAGG;GGATGTGGTCGTTGTGAGAG;TCTGGGGCAGCAGCAGCGGG;GGCCGGAGCTGGTAACCAGG;GTTACCAGCTCCGGCCGCCT;AGAGGCGGTGGAGAAGGGAG;GGTGGTCGCCCGTCGCTACC;GGCCAACTTCGACTTGGCGG;GGGGCAGCAGCAGCGGGGGG;GGTCGTTGTGAGAGAGGCGG;…	2	2.86905	1.52293	0.0437699	0.351626	0.350742
CT47A1	48	27;87;1509;2635;5073;6203;10886;12475;14363;17136;17931;18749;20450;20480;22516;23745;24866;25939;28197;29161;31269;35642;37442;37829;40089;41546;45883;46019;48217;49173;53025;55366;57351;57421;58448;59086;61352;62202;62536;63216;68136;70561;70684;73649;74251;74399;76722;76991	CTCTGGGGCAGCAGCAGCGG;GGAGGAAGAGGGGAACGAGG;CGGCCTCCTGGATCAGGCCC;GACGGTTCTCTATGAGGATG;CAACTCAGCCGCCTGATGGT;GTGAGAGAGGCGGTGGAGAA;TGAGTTGACGGTTCTCTATG;AGATATCGGGCCCGCGACGG;CCTCGGCGCTCCCGCCCCGG;TGTGGTCGTTGTGAGAGAGG;GGATGTGGTCGTTGTGAGAG;TCTGGGGCAGCAGCAGCGGG;GGCCGGAGCTGGTAACCAGG;GTTACCAGCTCCGGCCGCCT;AGAGGCGGTGGAGAAGGGAG;GGTGGTCGCCCGTCGCTACC;GGCCAACTTCGACTTGGCGG;GGGGCAGCAGCAGCGGGGGG;GGTCGTTGTGAGAGAGGCGG;…	2	2.86905	1.52293	0.0437699	0.351626	0.350742
CT47A3	48	27;87;1509;2635;5073;6203;10886;12475;14363;17136;17931;18749;20450;20480;22516;23745;24866;25939;28197;29161;31269;35642;37442;37829;40089;41546;45883;46019;48217;49173;53025;55366;57351;57421;58448;59086;61352;62202;62536;63216;68136;70561;70684;73649;74251;74399;76722;76991	CTCTGGGGCAGCAGCAGCGG;GGAGGAAGAGGGGAACGAGG;CGGCCTCCTGGATCAGGCCC;GACGGTTCTCTATGAGGATG;CAACTCAGCCGCCTGATGGT;GTGAGAGAGGCGGTGGAGAA;TGAGTTGACGGTTCTCTATG;AGATATCGGGCCCGCGACGG;CCTCGGCGCTCCCGCCCCGG;TGTGGTCGTTGTGAGAGAGG;GGATGTGGTCGTTGTGAGAG;TCTGGGGCAGCAGCAGCGGG;GGCCGGAGCTGGTAACCAGG;GTTACCAGCTCCGGCCGCCT;AGAGGCGGTGGAGAAGGGAG;GGTGGTCGCCCGTCGCTACC;GGCCAACTTCGACTTGGCGG;GGGGCAGCAGCAGCGGGGGG;GGTCGTTGTGAGAGAGGCGG;…	2	2.86905	1.52293	0.0437699	0.351626	0.350742
CT47A8	48	27;87;1509;2635;5073;6203;10886;12475;14363;17136;17931;18749;20450;20480;22516;23745;24866;25939;28197;29161;31269;35642;37442;37829;40089;41546;45883;46019;48217;49173;53025;55366;57351;57421;58448;59086;61352;62202;62536;63216;68136;70561;70684;73649;74251;74399;76722;76991	CTCTGGGGCAGCAGCAGCGG;GGAGGAAGAGGGGAACGAGG;CGGCCTCCTGGATCAGGCCC;GACGGTTCTCTATGAGGATG;CAACTCAGCCGCCTGATGGT;GTGAGAGAGGCGGTGGAGAA;TGAGTTGACGGTTCTCTATG;AGATATCGGGCCCGCGACGG;CCTCGGCGCTCCCGCCCCGG;TGTGGTCGTTGTGAGAGAGG;GGATGTGGTCGTTGTGAGAG;TCTGGGGCAGCAGCAGCGGG;GGCCGGAGCTGGTAACCAGG;GTTACCAGCTCCGGCCGCCT;AGAGGCGGTGGAGAAGGGAG;GGTGGTCGCCCGTCGCTACC;GGCCAACTTCGACTTGGCGG;GGGGCAGCAGCAGCGGGGGG;GGTCGTTGTGAGAGAGGCGG;…	2	2.86905	1.52293	0.0437699	0.351626	0.350742
CT47A7	48	27;87;1509;2635;5073;6203;10886;12475;14363;17136;17931;18749;20450;20480;22516;23745;24866;25939;28197;29161;31269;35642;37442;37829;40089;41546;45883;46019;48217;49173;53025;55366;57351;57421;58448;59086;61352;62202;62536;63216;68136;70561;70684;73649;74251;74399;76722;76991	CTCTGGGGCAGCAGCAGCGG;GGAGGAAGAGGGGAACGAGG;CGGCCTCCTGGATCAGGCCC;GACGGTTCTCTATGAGGATG;CAACTCAGCCGCCTGATGGT;GTGAGAGAGGCGGTGGAGAA;TGAGTTGACGGTTCTCTATG;AGATATCGGGCCCGCGACGG;CCTCGGCGCTCCCGCCCCGG;TGTGGTCGTTGTGAGAGAGG;GGATGTGGTCGTTGTGAGAG;TCTGGGGCAGCAGCAGCGGG;GGCCGGAGCTGGTAACCAGG;GTTACCAGCTCCGGCCGCCT;AGAGGCGGTGGAGAAGGGAG;GGTGGTCGCCCGTCGCTACC;GGCCAACTTCGACTTGGCGG;GGGGCAGCAGCAGCGGGGGG;GGTCGTTGTGAGAGAGGCGG;…	2	2.86905	1.52293	0.0437699	0.351626	0.350742
CT47A4	48	27;87;1509;2635;5073;6203;10886;12475;14363;17136;17931;18749;20450;20480;22516;23745;24866;25939;28197;29161;31269;35642;37442;37829;40089;41546;45883;46019;48217;49173;53025;55366;57351;57421;58448;59086;61352;62202;62536;63216;68136;70561;70684;73649;74251;74399;76722;76991	CTCTGGGGCAGCAGCAGCGG;GGAGGAAGAGGGGAACGAGG;CGGCCTCCTGGATCAGGCCC;GACGGTTCTCTATGAGGATG;CAACTCAGCCGCCTGATGGT;GTGAGAGAGGCGGTGGAGAA;TGAGTTGACGGTTCTCTATG;AGATATCGGGCCCGCGACGG;CCTCGGCGCTCCCGCCCCGG;TGTGGTCGTTGTGAGAGAGG;GGATGTGGTCGTTGTGAGAG;TCTGGGGCAGCAGCAGCGGG;GGCCGGAGCTGGTAACCAGG;GTTACCAGCTCCGGCCGCCT;AGAGGCGGTGGAGAAGGGAG;GGTGGTCGCCCGTCGCTACC;GGCCAACTTCGACTTGGCGG;GGGGCAGCAGCAGCGGGGGG;GGTCGTTGTGAGAGAGGCGG;…	2	2.86905	1.52293	0.0437699	0.351626	0.350742
CT47A6	48	27;87;1509;2635;5073;6203;10886;12475;14363;17136;17931;18749;20450;20480;22516;23745;24866;25939;28197;29161;31269;35642;37442;37829;40089;41546;45883;46019;48217;49173;53025;55366;57351;57421;58448;59086;61352;62202;62536;63216;68136;70561;70684;73649;74251;74399;76722;76991	CTCTGGGGCAGCAGCAGCGG;GGAGGAAGAGGGGAACGAGG;CGGCCTCCTGGATCAGGCCC;GACGGTTCTCTATGAGGATG;CAACTCAGCCGCCTGATGGT;GTGAGAGAGGCGGTGGAGAA;TGAGTTGACGGTTCTCTATG;AGATATCGGGCCCGCGACGG;CCTCGGCGCTCCCGCCCCGG;TGTGGTCGTTGTGAGAGAGG;GGATGTGGTCGTTGTGAGAG;TCTGGGGCAGCAGCAGCGGG;GGCCGGAGCTGGTAACCAGG;GTTACCAGCTCCGGCCGCCT;AGAGGCGGTGGAGAAGGGAG;GGTGGTCGCCCGTCGCTACC;GGCCAACTTCGACTTGGCGG;GGGGCAGCAGCAGCGGGGGG;GGTCGTTGTGAGAGAGGCGG;…	2	2.86905	1.52293	0.0437699	0.351626	0.350742
CT47A5	48	27;87;1509;2635;5073;6203;10886;12475;14363;17136;17931;18749;20450;20480;22516;23745;24866;25939;28197;29161;31269;35642;37442;37829;40089;41546;45883;46019;48217;49173;53025;55366;57351;57421;58448;59086;61352;62202;62536;63216;68136;70561;70684;73649;74251;74399;76722;76991	CTCTGGGGCAGCAGCAGCGG;GGAGGAAGAGGGGAACGAGG;CGGCCTCCTGGATCAGGCCC;GACGGTTCTCTATGAGGATG;CAACTCAGCCGCCTGATGGT;GTGAGAGAGGCGGTGGAGAA;TGAGTTGACGGTTCTCTATG;AGATATCGGGCCCGCGACGG;CCTCGGCGCTCCCGCCCCGG;TGTGGTCGTTGTGAGAGAGG;GGATGTGGTCGTTGTGAGAG;TCTGGGGCAGCAGCAGCGGG;GGCCGGAGCTGGTAACCAGG;GTTACCAGCTCCGGCCGCCT;AGAGGCGGTGGAGAAGGGAG;GGTGGTCGCCCGTCGCTACC;GGCCAACTTCGACTTGGCGG;GGGGCAGCAGCAGCGGGGGG;GGTCGTTGTGAGAGAGGCGG;…	2	2.86905	1.52293	0.0437699	0.351626	0.350742
CT47A12	48	27;87;1509;2635;5073;6203;10886;12475;14363;17136;17931;18749;20450;20480;22516;23745;24866;25939;28197;29161;31269;35642;37442;37829;40089;41546;45883;46019;48217;49173;53025;55366;57351;57421;58448;59086;61352;62202;62536;63216;68136;70561;70684;73649;74251;74399;76722;76991	CTCTGGGGCAGCAGCAGCGG;GGAGGAAGAGGGGAACGAGG;CGGCCTCCTGGATCAGGCCC;GACGGTTCTCTATGAGGATG;CAACTCAGCCGCCTGATGGT;GTGAGAGAGGCGGTGGAGAA;TGAGTTGACGGTTCTCTATG;AGATATCGGGCCCGCGACGG;CCTCGGCGCTCCCGCCCCGG;TGTGGTCGTTGTGAGAGAGG;GGATGTGGTCGTTGTGAGAG;TCTGGGGCAGCAGCAGCGGG;GGCCGGAGCTGGTAACCAGG;GTTACCAGCTCCGGCCGCCT;AGAGGCGGTGGAGAAGGGAG;GGTGGTCGCCCGTCGCTACC;GGCCAACTTCGACTTGGCGG;GGGGCAGCAGCAGCGGGGGG;GGTCGTTGTGAGAGAGGCGG;…	2	2.86905	1.52293	0.0437699	0.351626	0.350742
CT47A9	48	27;87;1509;2635;5073;6203;10886;12475;14363;17136;17931;18749;20450;20480;22516;23745;24866;25939;28197;29161;31269;35642;37442;37829;40089;41546;45883;46019;48217;49173;53025;55366;57351;57421;58448;59086;61352;62202;62536;63216;68136;70561;70684;73649;74251;74399;76722;76991	CTCTGGGGCAGCAGCAGCGG;GGAGGAAGAGGGGAACGAGG;CGGCCTCCTGGATCAGGCCC;GACGGTTCTCTATGAGGATG;CAACTCAGCCGCCTGATGGT;GTGAGAGAGGCGGTGGAGAA;TGAGTTGACGGTTCTCTATG;AGATATCGGGCCCGCGACGG;CCTCGGCGCTCCCGCCCCGG;TGTGGTCGTTGTGAGAGAGG;GGATGTGGTCGTTGTGAGAG;TCTGGGGCAGCAGCAGCGGG;GGCCGGAGCTGGTAACCAGG;GTTACCAGCTCCGGCCGCCT;AGAGGCGGTGGAGAAGGGAG;GGTGGTCGCCCGTCGCTACC;GGCCAACTTCGACTTGGCGG;GGGGCAGCAGCAGCGGGGGG;GGTCGTTGTGAGAGAGGCGG;…	2	2.86905	1.52293	0.0437699	0.351626	0.350742
CT47A10	48	27;87;1509;2635;5073;6203;10886;12475;14363;17136;17931;18749;20450;20480;22516;23745;24866;25939;28197;29161;31269;35642;37442;37829;40089;41546;45883;46019;48217;49173;53025;55366;57351;57421;58448;59086;61352;62202;62536;63216;68136;70561;70684;73649;74251;74399;76722;76991	CTCTGGGGCAGCAGCAGCGG;GGAGGAAGAGGGGAACGAGG;CGGCCTCCTGGATCAGGCCC;GACGGTTCTCTATGAGGATG;CAACTCAGCCGCCTGATGGT;GTGAGAGAGGCGGTGGAGAA;TGAGTTGACGGTTCTCTATG;AGATATCGGGCCCGCGACGG;CCTCGGCGCTCCCGCCCCGG;TGTGGTCGTTGTGAGAGAGG;GGATGTGGTCGTTGTGAGAG;TCTGGGGCAGCAGCAGCGGG;GGCCGGAGCTGGTAACCAGG;GTTACCAGCTCCGGCCGCCT;AGAGGCGGTGGAGAAGGGAG;GGTGGTCGCCCGTCGCTACC;GGCCAACTTCGACTTGGCGG;GGGGCAGCAGCAGCGGGGGG;GGTCGTTGTGAGAGAGGCGG;…	2	2.86905	1.52293	0.0437699	0.351626	0.350742
CT47A11	48	27;87;1509;2635;5073;6203;10886;12475;14363;17136;17931;18749;20450;20480;22516;23745;24866;25939;28197;29161;31269;35642;37442;37829;40089;41546;45883;46019;48217;49173;53025;55366;57351;57421;58448;59086;61352;62202;62536;63216;68136;70561;70684;73649;74251;74399;76722;76991	CTCTGGGGCAGCAGCAGCGG;GGAGGAAGAGGGGAACGAGG;CGGCCTCCTGGATCAGGCCC;GACGGTTCTCTATGAGGATG;CAACTCAGCCGCCTGATGGT;GTGAGAGAGGCGGTGGAGAA;TGAGTTGACGGTTCTCTATG;AGATATCGGGCCCGCGACGG;CCTCGGCGCTCCCGCCCCGG;TGTGGTCGTTGTGAGAGAGG;GGATGTGGTCGTTGTGAGAG;TCTGGGGCAGCAGCAGCGGG;GGCCGGAGCTGGTAACCAGG;GTTACCAGCTCCGGCCGCCT;AGAGGCGGTGGAGAAGGGAG;GGTGGTCGCCCGTCGCTACC;GGCCAACTTCGACTTGGCGG;GGGGCAGCAGCAGCGGGGGG;GGTCGTTGTGAGAGAGGCGG;…	2	2.86905	1.52293	0.0437699	0.351626	0.350742
RTF1	4	1243;2476;5535;47000	TAACATCCCACAACAAGGAA;TGAATCGGGTTCGATTATCA;GCCAAAGTTTACCAACTAGG;TGTCCGAGTCGATCACGACG	3	2.86771	2.10725	0.0439037	0.350742	0.350742
L3MBTL4	4	2858;5191;5561;72110	AGCCCTGATATCCACCCGAT;GTAGCAACACGAATTAACCT;CGAGGAATAGGCCATATCCG;ATAATTACCGTGACTCAAAG	3	2.86176	1.79038	0.044477	0.353359	0.353359
ATXN7L3	4	241;1204;6230;53013	GCAGCCGAATCGCCAACCGC;CATCGCTCAGGAGATATACG;CACGGACCCTGATAGCATGA;GCTTCGCAGCCTGCTAACCA	2	2.85215	2.49297	0.0454231	0.358893	0.358004
IER5	4	4026;4996;5613;23392	ACGGGTCGCTCAGGTAGACT;TACAACTCGCGGGTCCAGCG;GCGCGGCACGAGATACCTCG;GTCCCCGACTCCAGTCACCG	3	2.84994	1.754	0.0456629	0.358816	0.358004
POU2F2	4	3893;4398;5628;50695	AGTGGCTCAACGATGCAGGT;GACTCCCCATCAGAGCACAC;CCCAACTGGCCCCAGTACAA;CAGCTACCTCAGCAAACCCA	3	2.84656	1.79148	0.0459734	0.359292	0.358004
BANF2	4	1470;1874;5636;22211	TGGAGAAAAGGATGTCTGCT;GCGATCAATTTGGTCACCAA;CCCAGCAGGATGTAGGCCTG;AGATGGACAACATGTCTCCC	3	2.84476	2.15495	0.0461754	0.35892	0.358004
ARMCX2	4	478;1217;9084;21780	CGGGGTGGCATCGCCTACCG;TGCAATAGCACCACCTCCCG;AAGTTGAAGTAGACGAACTG;GGGTGTCCGCGATCTCAGGA	2	2.84297	2.22926	0.0463881	0.358635	0.358004
INTS5	4	115;1225;12659;14909	AGCTACCAATGAGAGCCGAG;CAAAAACTGGTTCATCACCG;CTGCAGTAGGAACGGAACCG;ATGGACCATGCACTAATCAC	2	2.83737	2.53276	0.046977	0.361246	0.358004
CALR3	4	2042;3370;5669;49956	CCGGCAGCATAGAGTACGAC;ATAGAATCGGCCATTCTGAG;CATTGGTGGACTGCAACCAT;TTTGTAGGACCCGATATTTG	3	2.83735	1.94407	0.0469877	0.359406	0.358004
ZNF592	4	748;1226;6236;11251	CCCTAGAGGTGACCCAACAG;GGATGCCACTCGATTCTTCG;AGCCCCGGAATCCATTGTGT;GAAGACCTCTACAATCAGTG	2	2.83667	2.32631	0.0470534	0.358004	0.358004
PARP14	4	1622;2460;5746;67088	GCCTCATATCCGCTCCAGCG;CTCACGTGGTCCCAACTCAG;TCTACTGGACCATTTACTCA;AACGGAGTTGACAACAACAT	3	2.82024	2.05688	0.0487896	0.36926	0.367868
FOLR1	4	154;1252;6185;23264	AGTTGGGGGAGCACTCGTAG;CCATCCAGTGTCGACCCTGG;CATGAACGCCAAGCACCACA;GCTGCTCCTTCTAGTGTGGG	2	2.81874	2.54924	0.0489596	0.368607	0.367868
NPIPA1	16	2665;3046;4439;5037;5731;6854;10865;11851;20132;44761;45046;50563;51394;52047;56599;69057	TCATACCCAAGCAGAGTGCC;AAAGAGGCTTTCTTGCAGAA;GAGCCATACCTTCCTGTCTA;TTTGGCCCTACAGGTCAGAA;TCCAACCGCCGTAGACAGGA;TGTCAGAGGCAGAGGAAAAT;ACTACTACAGATGCAAAGTA;ACAAAGGTAACTTGTGCAGA;AGTCAGTCCCACGATGACGA;AAACTTACCCGGTTGCAAAG;AGCATGAAAGAACGTGAGCA;AAGAAAGCCTCTTTGCAACC;TTTCTCTCCCTTCTAGTCTG;CCATACCTTCCTGTCTACGG;AAAGTTTCAGCTGTGAGGTA;AACGTGCGCAAGCGTTGCGG	6	2.8171	1.63469	0.0491173	0.367868	0.367868
RAD51C	4	3935;3956;5788;49072	AAACCCTCCGAGCTTAGCAA;CTTGAGCAGGAGCATACCCA;GTTCGACTAGTGATAGTGGA;AGAACACCGAAAAGCTTTGG	3	2.811	1.80725	0.0497677	0.370808	0.369571
DDAH1	4	503;1266;28756;31768	GGCCCTCATCACCCGACCCG;GACCCAATTGCGATCAGGTT;TCCAAAAGGACAAATCAACG;CGGGCGCTACCCGAGTCGCT	2	2.80924	2.20154	0.0499616	0.370334	0.369571
LIG1	4	1714;4126;5830;24901	CTTCACCGGAGAGTCACTCT;GGTCCTGAAACGCTTTGAGG;AGAATTCCCACCAGCCATGG;TTGTAACCAGATGGATCCAG	3	2.80184	1.90006	0.0507968	0.374594	0.369571
BCL11B	4	1023;2371;5832;21085	CCAGCAGCTCGCTCACGCCG;AGCAAGTCGTGCGAGTTCTG;CCGCCATGGACTTCTCGCGG;TCAGGGTGAGGGTCAGACGG	3	2.8014	2.12423	0.0508264	0.3729	0.369571
LOC101927979	4	210;2697;5850;62057	TGGAGATCGGCTGACCACCC;AAGACATCTCCATAACGCTG;GCAGCACATTCCACCCATGC;GGCTGTCACTTACCACCTGG	3	2.7975	2.31152	0.0512255	0.372032	0.369571
INCA1	4	210;2697;5850;62057	TGGAGATCGGCTGACCACCC;AAGACATCTCCATAACGCTG;GCAGCACATTCCACCCATGC;GGCTGTCACTTACCACCTGG	3	2.7975	2.31152	0.0512255	0.372032	0.369571
RPS27P29	2	298;3113	GAAACACAAGAAGAAACGCC;TTCATGGATGTGAAATGCCC	2	2.79158	2.45349	0.0518423	0.370892	0.369571
RPS27P13	2	298;3113	GAAACACAAGAAGAAACGCC;TTCATGGATGTGAAATGCCC	2	2.79158	2.45349	0.0518423	0.370892	0.369571
RPS27P9	2	298;3113	GAAACACAAGAAGAAACGCC;TTCATGGATGTGAAATGCCC	2	2.79158	2.45349	0.0518423	0.370892	0.369571
ATP5MFP5	2	1988;3123	TGAAGAAGGGGAGCATCTCG;ACTTCTGGAGGTCAAACTGG	2	2.7888	2.04481	0.0521717	0.369571	0.369571
ATP5MFP2	2	1988;3123	TGAAGAAGGGGAGCATCTCG;ACTTCTGGAGGTCAAACTGG	2	2.7888	2.04481	0.0521717	0.369571	0.369571
TIA1	4	548;1303;8903;70340	AGCAACTGTACTGTATACTG;CATTAGCTGCTATGAATGGA;GAAAACGCCATTCAACAGAT;CTCATATGTACTCTTTGGAG	2	2.78464	2.17101	0.0526685	0.371262	0.371262
SEC61B	4	718;1334;6668;18878	GAGTGCAGGCCGCACAACCT;TCCTTACCTCTGCCGGACAG;ACCCCCAGTGGCACTAACGT;GTAGAATCGCCACATCCCCC	2	2.76457	2.27982	0.0551061	0.386549	0.386549
CDK1	4	336;1340;6273;47036	GTATTCCAAAAGCTCTGGCA;GACAAAACACAATCCCCTGT;ACCCTTATACACAACTCCAT;GATCTCCAGAAGTATTGCTG	2	2.76074	2.41203	0.055594	0.388078	0.388078
MTBP	4	433;1837;6052;53268	TGACTCAAAGGAATTATGGA;ATATCCGACATATAGCAGGA;TCTCTTTCTAGGTAGAGCAA;TGGAAACCAATCCTCTGGAA	3	2.7545	2.30155	0.0563364	0.391361	0.389092
NDUFAF5	5	358;1051;9225;39211;41784	CTGGGCGAGGTGCTACCGCG;AGAAAATACATTTGACCTGG;GCGACACACTCTATGAACTT;TGTAGTCCCAGCTACTTGGG;TCAGCTAAAACGCTGACAGT	2	2.75254	2.19835	0.0565935	0.391257	0.389092
CT55	4	4752;5234;6063;38117	AATCATACCTTCAGAAACAA;ACAGAGGAATACCTTGTGGG;ATTGCTCTCAATCCATAATG;TTTGGCCTTCTACGGGAGGA	3	2.7522	1.68921	0.0566633	0.389865	0.389092
ZRSR2	4	3150;3171;6082;50795	TGATAGGCAAAGATTACATG;ACAGTTCCTAGACTTCTATG;TTCCCTAGGACTCTCACAGA;AGTTGGAAAATGGTACCACA	3	2.74824	1.87488	0.0571479	0.391327	0.389092
SERINC3	4	2387;2416;6095;52029	AGGGGGATTTAAAATCCATG;TCTACACTATGTACCTCACC;ATAAATGAGGCGAGTCACCG;CTCCGAGCGGCAGTACACAA	3	2.74553	1.9855	0.0575142	0.391968	0.389092
UBE2Q1	4	158;1365;11036;41699	CTCGAGTCCATCTTCCACCG;CGATCACAGAGTTTCAAAGG;GGCTGGTGGACATAAAGAAA;GACCGCATCTCCCCCCACGG	2	2.74497	2.41794	0.0575684	0.390487	0.389092
AGBL1	4	440;1366;37939;72953	GGATATTTGAGGATATTCGG;AGAGGAACTGATGCAATATG;GTAGGTATAGGGATAGTGGT;GCCTACGTGCAGATCCGACG	2	2.74435	2.19761	0.0576332	0.389092	0.389092
TP73	4	641;1380;32144;69256	CATGCCTGTTTACAAGAAAG;GCTGGAAAGTGACCTCAAAG;GGGCGGAACGGATTCCAGCA;AGAGATTATTGCCTTCCACG	2	2.73565	2.11327	0.0587494	0.394774	0.392883
PEBP4	4	849;2765;6149;51096	AGAGGGTGTCCTCGTCCAAG;GCCGATAGTCAAGTTCCCGG;GTTACTGGGTCTCATGATGG;GGAAGCCACTGTGTGCCGGT	3	2.73437	2.08491	0.0589145	0.394042	0.392883
ZNF99	4	1175;6059;6163;36753	CAATGTTGGACAACTACCCA;GAGATGGTAACTAAACCCCC;CCCTACAAATATGAAGAATG;ATCTACAAATGTGAAGAACG	3	2.73149	1.82468	0.0592643	0.394547	0.392883
USP17L7	21	264;2577;4337;5400;6016;7061;7254;9887;19332;19442;21970;22051;23845;26456;27374;43014;48767;57656;61139;68986;70182	CCCTTACCTGGACATCGCCC;GGCTGCATGTCACGGCACTT;TACATGTCTCAGCAGAACAC;GACATGGCCAGGACTGTGGA;TTGGCTGCTGGCTTCCATAG;TAGCAGGAGACCTGCTGCGG;TCCAGGGCGATGTCCAGGTA;TCTGAGCTGCCTGGATATCC;CGTGGACCAGCACAGCATAG;TCCAAATATTTGGTGGATGA;GGAGCAAGCTGTCTTGCCAC;ACACGTTTGAGAGTCCTCCC;TATGCAAGCTCACATCACAT;CTTCCATAGAGGTGAGCAGG;GACCTGCTGCGGTGGGGGCT;AGCCCAGCCCCCACCGCAGC;ACCCTCATCCACCAAATATT;GCATAGAGGACATAGACAAG;CAAAGGTGTCTGAAACGCCG;…	7	2.73125	1.60205	0.0593136	0.393055	0.392883
DHX9	4	591;6053;6173;16459	GGAGATTTACCAACAACCAT;TGGATGTGGGAAAACCACAC;TCAATCACAGCATCCAAAGG;CAAAACATTATACTGGCATG	3	2.72944	1.92043	0.0595608	0.392883	0.392883
MYH9	4	5341;5600;6210;10166	TGGATTACAAAGCTGACGAG;GCCTACAGGAGTATGATGCA;AATGTGACCGATTTCACCAG;GCTGCAGGTCAAGTTCAACG	3	2.72188	1.64763	0.0605743	0.397743	0.397743
AKTIP	4	828;1417;49502;54359	CATCTTGTATAGCGATCTGA;CTTCACATCCAGCTCACCTG;GAACCATAATCATATTTGGC;GGAGTAATATTCATACGGCA	2	2.71309	2.04799	0.061789	0.403875	0.403458
HCN2	4	4465;5112;6262;32616	CACGTTGAACACGATCCACG;AGTACAGTTCACTCCACGAG;TCTGCGCACGTGGTTCGTGG;GGTGACTACATCATCCGCGA	3	2.71133	1.68924	0.0620058	0.403458	0.403458
CLEC6A	4	4621;5568;6314;70569	GAGCAGAACTGTGTTGAGAT;AGCCACAGACCAGAGTCTCA;TCACAATGAAGCAAGCACTG;TGTAACACAAAAATAGCCTG	3	2.70088	1.6588	0.0634718	0.411137	0.408657
COX7B	4	2864;5175;6325;7857	GGTAATGCTGTATTAGCTAG;CCATGTAACAATACAGAAAG;TCGAAGCATTCAGCAAACAA;AATCAGGTGTACGTTTCTGG	3	2.69867	1.73658	0.0637707	0.411221	0.408657
ATP5F1C	4	363;5770;6336;14349	CAAGTCTATGAAAATGGTAG;ACCACACAGTCCTCGATCTG;TATTTCGAACTTGAATCCTG;ATGAAAAAGCTGATATCAAG	3	2.69648	1.99143	0.0640713	0.411315	0.408657
BIRC6	4	445;1448;55759;70647	CGTAAATCTGAAAACCTCCG;TTGCACTCAAGGATTCAACA;GAGGCCAAGTCTCCACAAGT;GCCCACCTATAGCCTACATG	2	2.69465	2.17035	0.0643588	0.411324	0.408657
CHD7	4	1736;1866;6357;11819	TAATGGTGTGGGTTCGACGT;GGATCTGATCACACCCACAG;TGGGCAGCTATATGGCACGT;GTAGGATTCCCATCAAACAG	3	2.6923	2.08278	0.0646602	0.411422	0.408657
CDC5L	4	644;1453;31227;40793	AATTGCACGTCAAACTGCCG;AGTTGATGCCAACTCAGTGG;ATCCAGAAACAAAACCAGCG;GAAGTCACTCTCATGCAATG	2	2.69171	2.09031	0.0647456	0.410151	0.408657
RNF8	5	1427;2926;4759;17539;39211	TGAGCCAAGTAAGACCACAG;AGGGTCTATTCCATTCATCA;GGTTTCGAGAAATCATCAGG;CCAGTGAAATCACAGGGGAA;TGTAGTCCCAGCTACTTGGG	3	2.68945	1.88431	0.0650273	0.410128	0.408657
ESRP2	4	1455;2850;6372;54225	ACTGAGTACGCAGTGCCGCG;AGACTGTGGTACGGGCTCGT;ACAGGTGTATAAAGCGACAG;AGGGCGAAGGCATCACCAGT	3	2.68932	1.98692	0.0650782	0.408657	0.408657
LOC441155	4	168;1471;15783;26287	AAGAGCCAGTCAGAAACATG;TGCGAATCACCAAAAGAACA;GTAAGGCCCAATCTAACCAA;TAAAACAAAGTCCATGCAGG	2	2.68122	2.37283	0.066274	0.412563	0.412052
ZC3H11B	4	168;1471;15783;26287	AAGAGCCAGTCAGAAACATG;TGCGAATCACCAAAAGAACA;GTAAGGCCCAATCTAACCAA;TAAAACAAAGTCCATGCAGG	2	2.68122	2.37283	0.066274	0.412563	0.412052
TMEM259	4	981;1745;6420;17622	GCCGCAGGACGAGTACATCG;CCAGGGTGACCACCATGACG;CAAGCCGCCGAGTAGCACAG;ACACGCAGGATGCCCTCACG	3	2.67983	2.17589	0.0664785	0.412052	0.412052
KMT5B	4	384;1495;13952;34950	AAATAGTTGCAACAAAAGAG;GCAAGAGCAGAACGTTAACG;CTGGCAAAAATGCAGTCGAG;CCTGCACCTACATAACTCGG	2	2.66744	2.18825	0.0682837	0.421425	0.421425
ACADM	4	714;1502;65415;71209	GTATTTGGGGAGAATGACTG;ATTGTGGAAGCAGATACCCC;AATTGGCTTATGGATGTACA;AAGATGTGGATAACCAACGG	2	2.66346	2.05437	0.0688972	0.423394	0.423394
SMARCA5	4	251;4816;6556;48419	CATCAGCCTTAATTCGACGA;CCGTAGAACAGAGCAAGAGG;GATGAGTGAATTCAAGAGAT;ATGCATCTAGTAACCAACAG	3	2.65335	2.07834	0.0704002	0.430789	0.429825
HTT	4	2652;2744;6561;48288	TGCCCATCCAATCTCCCACG;GTAAAAGCATGTCTACCGGA;ATGACTCCGAGCACTTAACG;CAAGTAAATCCTCATCACTG	3	2.65239	1.90516	0.0705415	0.429825	0.429825
POLA2	4	1148;3975;6581;57153	AACAAGTCAGTGATTCTCGA;ACAGCAATCAGGTCAAGCAG;GCTCGCTTCTGAGAACCCTA;TACAACTCACGAAGTAACCG	3	2.64855	1.91395	0.0711821	0.431898	0.430138
C3orf67	4	4921;5435;6590;28891	ATGAAGATATCCAGCGAGGT;CCTGATTGATCAGGAGACTG;TTTCCATGAGGTGCTGATCG;ACAGATCAGTTCATTAACAG	3	2.64682	1.63994	0.0714309	0.431587	0.430138
LOC730110	4	1046;1539;27309;38331	AAAGAAACCCTACAAATGTG;GGCCATAGAATTCTCTCTGG;ATGTGGGAAAGCCTATAATG;CTGATCACCTGTCTGGAGCA	2	2.64275	1.96392	0.0720929	0.433764	0.430138
TLCD3B	4	1346;1542;32391;51439	ATCTTGCCAAGGCAGACGAA;GGCTGAGACAATGACTGCGT;ATCAATGATGTGCTTGCAGG;GGGCACAGCAAATTGCGTGT	2	2.64109	1.9109	0.072322	0.433329	0.430138
CDAN1	4	623;5476;6622;51015	CTGCAAAGAAGACACAATCG;TCCACCTCAAAGGCATATGA;GAGCCATAAGCCGTTCCTGT;CCTGTCCCACCCCAGAATTG	3	2.64071	1.91007	0.0723746	0.431845	0.430138
SLC39A9	4	877;1544;8930;49943	GACAACCAGACCCAGCGTGG;AAACACAATTAACTGGACAC;TATGTTGGTGGGATGTTACG;ATGTTGCTGGTGGACCAGAT	2	2.63999	1.99937	0.0725019	0.430817	0.430138
VPS37A	4	5972;6250;6632;18138	GGTGGATAAACACTGATCAC;AGCCGAAATACAGAAAGATG;CGGTATTGAAGCATCCACTG;CATAAGGAGACATCCCACTT	3	2.6388	1.57843	0.0726867	0.430138	0.430138
GCNT2	4	1521;1560;52393;67866	TTGCAAGGGACACTTCGCAA;CAAGAGCATACAGATAAAGG;AGGGAAAAATATCACCCCAG;AAATGTCTACTGTGTTCACG	2	2.63122	1.88092	0.0739194	0.43564	0.43564
SFR1	4	1132;1568;14078;46622	CCAAGATTTCACTTTCAAGA;GAAACCAGCATCTTCCACAG;GGGAGATGATGGATTCGCAG;ATTTAATTCCTCTTACAATG	2	2.62687	1.93956	0.0746906	0.438388	0.438388
LMLN	4	642;1575;63083;77439	CCAACAGGAGTAAAACGCTT;ATAATACTTACAACAACACG;AGATAGTGCCCGCAGGTCGA;GTTCCTCAGGAACAATAACG	2	2.62308	2.05665	0.0753214	0.440293	0.440293
COPS2	4	192;1585;21209;32282	TAGTAACTCCGAGCCAAATG;GTGGTTTAAGACAAACACAA;GTGGTGGTAAAATGCACTTG;CCAGTTACATCAGTCGTGCC	2	2.61769	2.31227	0.0762297	0.443799	0.443799
GARS1	4	3076;6646;6799;13355	GCTTTGTCTACGTCTACTTG;GAGATATTCCAACCTTCGTG;TGGCTCGTGCATGACAGGAG;ATTAAGTTAAAAGACACTGG	3	2.60743	1.63059	0.0780678	0.452667	0.448993
FRMD4A	4	939;6379;6800;70922	GGAGTCTCTCCCAACCTACG;TGGAAGTTCATGACCCACGC;CTGGGAAGAAACCCACCCAG;GTGACTTGTCATAGTCGTTG	3	2.60724	1.80078	0.078094	0.451001	0.448993
INTS12	4	1327;2533;6801;12943	CCGAGATTGTCATAAACCCC;AACTTACCTACAAACAACGC;GTTTCCTCGTCAGTAACTAG;CTTGATGAATCTTTGGCTCG	3	2.60705	2.00501	0.0781179	0.449334	0.448993
HMMR	4	534;3964;6825;49783	GGAGTCTCGAAGAGTCTCAA;AACAACTTATTGAATTGACC;GGAAGAATTAAAGCAAACAC;ATGTTACTGCTCAATTTGAA	3	2.60261	2.00672	0.0789112	0.452089	0.448993
RNF185	4	3151;3915;6835;51319	GGAGACCAGACCTAACAGAC;GTGGCCACACAGGCTGATGA;CTGAGAACTCCAGTGCAGGG;CATCTTACCTGATGTAAACA	3	2.60077	1.76758	0.0792562	0.452263	0.448993
SLC35A1	4	1005;6448;6847;11956	TGAACAGCATACACTAACGA;ATAAAGTTATTGCTAAGTGT;CCATAGCTTTAAGATACACA;CTGGAGTTACGCTTGTACAG	3	2.59856	1.78559	0.0797038	0.45302	0.448993
ARNTL2	4	1108;3571;6850;7919	GGCTTGACAAATTCTTATGT;ATAGCCAAACTGAAAAGCGG;TTGTTGAAAGAAGATAGGTA;GGACAAGACCAACAGCTATG	3	2.598	1.93146	0.0797892	0.45172	0.448993
PA2G4	4	5241;5695;6858;29348	TGGCGTGCAGTTAAATGAGT;CAAGGACCGAAGTACCCCTG;TTATTTACCGAAATGCTGGT;TCAGTCCATACTGTTTAGAG	3	2.59653	1.60349	0.0800331	0.451324	0.448993
POLE2	4	3752;4979;6861;14835	TCTAGTTGGACTGTTCCAGT;TCAGGGTGAGAACCTATCAC;TAATACCTAGTAGTACTAGA;AAACATGATTGAACGATCTG	3	2.59598	1.67885	0.0801448	0.450188	0.448993
PIKFYVE	4	276;1627;9522;57843	GGGCTGGCATCATAACAACC;AGTGCTCACTAGCTCATGTG;CCGAATATGATGTACCATGG;GAAATGGGCATATTGCCACA	2	2.59546	2.22306	0.0802442	0.448993	0.448993
ATP6V1B2	4	271;1642;12587;39765	TCAATGTCGAATCTACCCAG;TGGGGATATTCTCCGAACAC;CTCTGATACTCACTGAGGCG;TGCTGGGCTACCACACAATG	2	2.58766	2.22308	0.0817053	0.455396	0.449628
CNOT3	4	1529;1647;9938;21874	CATCGACACGCTCAACATGC;TGAAGATCTCATCCTCCATG;GAGGGACCAAATCAAGACAT;TCTTGCGGATGGCGTCAACG	2	2.58508	1.85678	0.0821685	0.456209	0.449628
MAFA	4	936;1655;20981;62617	GAGGATCTGTACTGGATGAG;GCAGCCTACGAGGCTTTCCG;CATGGACACCAGCTGGTCGT;GTCGAGGACAGCGAGCCTGG	2	2.58096	1.95622	0.0829117	0.458566	0.449628
TSHR	4	651;6734;6951;31883	CCCCATGCAGAAATCCGCAA;AATAAACTTTGGTCAGGTCA;TTATGACTACACCATATGTG;CATTACACATCAAGGACTCA	3	2.57955	1.82871	0.0831343	0.458035	0.449628
ZNF510	4	1541;1664;10375;15301	CGTGACTATAGAATTCACCC;TAATAAAACATTGACTACAG;TAAGAAATCCTACCAGACGT;CAGCTGTTTGAGGATCAGTG	2	2.57635	1.85082	0.0837002	0.459393	0.449628
PPP1R3C	4	1296;5319;6985;37828	CTCTGCCTTAAAACACCACG;CGTCGTTGAAATTCATCGTA;TCAAACTGCAGATCCCACGC;GACAAGTTCGGTCATGCCCG	3	2.57341	1.79321	0.0842406	0.460601	0.449628
SSRP1	4	1199;5641;6987;23454	AAGCTCAACATCAAAAACCG;ACCACGAGCAAAGTTGACAA;CGAATGTCATAACGACCACG;CACTGGGACACATTGCTGAG	3	2.57305	1.78808	0.0843178	0.459276	0.449628
TNFRSF4	4	1516;1671;17186;48073	CTGAGGTTACACCACGTGCA;CTTCTCCCCAGGCGACAACC;TAGCTCGGACGCAATCTGTG;AACACGGTGTGCCGTCCGTG	2	2.57279	1.85238	0.0843753	0.457855	0.449628
PSMD14	4	1293;1674;34484;64834	AAACACATCAATCACTCTGA;TACCAACCAACAACCATCTC;ATTGATCAATGCTAATATGA;AGCCTTGTCGGAGAGAGCTG	2	2.57126	1.88426	0.0846447	0.45759	0.449628
DEFB106A	6	491;1065;11173;19593;26317;28007	AGAAATGCAACAAACTTAAA;TGGGGTCAGAAAGAAGAGCA;CTATAATGCTCCCACATGGC;GGGACATGCAAGAACAATTG;CTCATCAAAAAATGCATTCT;GTGCTCTTCTTTCTGACCCC	2	2.57121	2.00238	0.0846619	0.454268	0.449628
DEFB106B	6	491;1065;11173;19593;26317;28007	AGAAATGCAACAAACTTAAA;TGGGGTCAGAAAGAAGAGCA;CTATAATGCTCCCACATGGC;GGGACATGCAAGAACAATTG;CTCATCAAAAAATGCATTCT;GTGCTCTTCTTTCTGACCCC	2	2.57121	2.00238	0.0846619	0.454268	0.449628
DNAJB12	4	1392;1675;55049;58882	GCTGGTAGGTATAGCGCATG;AGCCATTGGCACAGCATATG;TCCATGGCGGAACCAGAACG;TGTCGGCCTCAAAGCCACGG	2	2.57075	1.86883	0.0847481	0.45304	0.449628
C9orf57	3	167;2354;71869	GGAACCTGCCAGACAAAACC;CTAATGACTTACCACCTAAG;TCTTCTTTACAGTACTGACC	2	2.57061	2.38081	0.0847605	0.451428	0.449628
OGFR	4	5051;6631;7008;49540	CAGAAACTGGCGAGCCACGA;AGGAGTGATTGTCCTCAAGG;TGTGGGCCAGAGCATAGCAA;CCCCAGACGAACTTGCAGCG	3	2.56927	1.55835	0.0849954	0.451009	0.449628
EIF4ENIF1	4	2480;6227;7009;21836	TGGGCGAAGGTAGTCAGCTG;TGAGCGCCGGGAGCTAACAG;TCAGGTATAGTAGAGTGCAA;GAACCACCTACTGAACCGAC	3	2.56909	1.66267	0.0850479	0.449628	0.449628
ATP5PF	4	1062;1685;10300;23867	CCTCCGCAAATGGACTGAGA;TCCACAAAGAGTTTCTGTAT;GACGGCTGACCGAATGACAG;TACTCTGAACTAGCATCAAC	2	2.5657	1.92224	0.0856631	0.451222	0.451222
DSC2	4	1089;1698;53651;63817	GGATGCATAGAAAATAGGGT;ACAGAAGTACGAGTAAATGT;ATTAACTGATCCAACAGGGT;CTGGAGTTGACCAAGAACCT	2	2.55917	1.91375	0.0869229	0.456187	0.452516
PRIM2	4	1076;1701;8311;29971	GTGGCTGCAAGTAAAACTGA;AATCACCATCTTCGTCATGG;AAATACTAAATCTAAATCGA;CTTGGAGTGAGCTATGTGAA	2	2.55767	1.9155	0.0872227	0.456095	0.452516
SNAP29	4	419;1702;26459;50059	CAGGAGCTCGCCCGTCAGCG;AGCATTAAGAGCGTGTTTGG;GTCTCGGGCGTCCCTCCAAG;CTTCTCGGACTCGTACATGA	2	2.55717	2.11447	0.0873139	0.454918	0.452516
NPIPB1P	6	2665;3046;4249;11428;56599;64935	TCATACCCAAGCAGAGTGCC;AAAGAGGCTTTCTTGCAGAA;GAGGCTTTCTTGCAGAAGGG;AAGTTAGTATACTCACCCAA;AAAGTTTCAGCTGTGAGGTA;ACAGGTCAGAATGGTGGCAG	3	2.55454	1.67327	0.0878083	0.455842	0.452516
HMGB1P6	2	569;4119	GGCGATACTCAGAGCAGAAG;GGTGATGTTGCGAAGAAACT	2	2.54836	2.19219	0.0889844	0.456998	0.452516
HMGB1P1	2	1997;4119	AACCTATATCCCTCCCAAAG;GGTGATGTTGCGAAGAAACT	2	2.54836	1.92363	0.0889844	0.456998	0.452516
HMGB1P10	2	1997;4119	AACCTATATCCCTCCCAAAG;GGTGATGTTGCGAAGAAACT	2	2.54836	1.92363	0.0889844	0.456998	0.452516
TSR2	4	1329;1720;53109;63590	CACAACTGTATCAAACTCGT;CATCACTCAGAGAAAATGCA;CCTGTGTTTACAGATCGCTG;GAGGATTACTTCATGCGCAA	2	2.54824	1.86709	0.0890221	0.455565	0.452516
WDR25	4	295;1721;23141;72639	GACAGGCAAGGGTAAAGACG;GGCTCCTGTGAAGACCCAGG;ACCACTGAATGGTGTTGACA;CAAAGTGAGTCTGAAACCGT	2	2.54775	2.18491	0.0891166	0.454431	0.452516
LIX1	4	937;1724;28757;31021	GTGCTGCTTAAGTAGAGCCG;GCCCTCTCGCAGGATCACCA;ACTAGAGCCGGATCTCTGTG;GTCACGTAACTCACAAAGGG	2	2.54627	1.93865	0.0894205	0.45437	0.452516
NOP56	4	1599;1726;30227;52796	CTTACCTTCAGACACGGCGT;AGAGAAGCAATCGATTCGTG;CAGCCTGTCAGCCCTAATTG;TTACCTGACACGCATAGAGA	2	2.54529	1.82777	0.0896406	0.453884	0.452516
PUF60	4	639;4973;7145;19749	AGACAAATGGAAACCTCCAC;TTTCTATTGACCGATTGCAA;GGCCTTCAACCGCATCTACG;ACTGGCAAGCACAAGGGCTA	3	2.54489	1.90043	0.0896874	0.452528	0.452516
UFM1	4	945;1734;71739;73027	ACACTTTGTACGGCAGCCGT;AACTTTAAGACTGCTGTGAA;ACAAGTGCAATTATTACCAA;CTTTAAGATCACGCTGACGT	2	2.54136	1.93442	0.0904068	0.454563	0.452516
RPS27AP16	2	3491;4153	GGATACGATAGAAAATGTAA;ATCAGTCTCTGCTGATCAGG	2	2.54122	1.80312	0.0904109	0.453	0.452516
MICALL1	4	1640;1739;28728;56551	AGTGGGTGCTACAGACGGCG;ACCATCGCCAGCGCTCAGCG;GATGCCAAGGATGTTCCAGG;GGATCGACATACCCCTCGGA	2	2.53892	1.81944	0.0908659	0.453699	0.452516
ZBTB38	4	4178;5678;7182;60423	ACTTCTGTAAGCTTCAGCTA;GCAGCTTCACAAGCCAACCC;ACAGAATACATAGGGACCCG;AAGCCCGAGCCAGATAAAGT	3	2.53839	1.61138	0.0909776	0.452685	0.452516
PGA3	9	492;719;26852;31082;34774;63426;63974;70205;70400	AGGGTGGGAGCCTTCCACTG;CCTGGACAGTGTCGTATCCG;CGATGACCAGAGTGGCAGCG;AAAGACGACGGTGAAATCCT;GATCTGCCAGTAACCCTCGA;TGCCACTCTGGTCATCGCTG;CCACAACCGCTTCAACCCTG;TACTTCGGCACTATCGGCAT;TGGGTGCCTGTTACCGTCGA	2	2.53654	1.90072	0.0913226	0.452834	0.452516
PCNT	4	1163;1746;40295;48420	CAGACTTTGAGGAACAACTG;ATCTAGTGTAGACTGCAACG;ACAGCGTGGGATGTTCACAA;GTGATGCCAATACAGCCACG	2	2.53551	1.88828	0.0915731	0.452516	0.452516
PIP5K1B	4	4394;5147;7235;65374	AATCTAAGTCCTTAAATGTG;ATCACTGGTCACAAAAAACA;GCTACTGCCAGGCTATTACA;ATTCCAGCTAAAAGCCATAG	3	2.52913	1.62857	0.092796	0.456988	0.456988
RAD54L2	4	2446;3755;7245;13543	GTTCCTTTACGATAACCTAG;TGAAGGCTCAGACTGAGATG;ACAAGGCGATAGATGTAACA;AGTCATCATTGATCTAGATG	3	2.5274	1.78714	0.0931269	0.457053	0.457053
UBE2L3	4	553;1773;13368;62088	TTGAAGAAATCCGCAAATGT;AAGGCTCCCTTATCATATGG;ACCCAAACATCGACGAAAAG;GAAAAACTTCCGTAACATCC	2	2.52249	2.03801	0.0941716	0.460608	0.460532
LYZ	4	411;6558;7282;61222	CGAGCTACAAACTACAATGC;AACTCTGAAAAGATTGGGAA;CCTGGACCGTAACAGAAAGG;AGCCGCTACTGGTGTAATGA	3	2.52099	1.88137	0.0944763	0.460532	0.460532
TTC3	4	3083;3909;7298;13630	TGTCAATCACAACAAAACGA;TCTTCTAATTCTCCTAAACC;AATCACGAAATGGCCAACGG;CTGATGCGTATAAAACCCTA	3	2.51823	1.74325	0.0950422	0.461725	0.461725
ATP6V1E2	4	1306;1793;54411;58614	CGGCAGCGTACAATCATCAC;CCACCATGAGGAATCAGGCG;AGGACCCAGAGGTCTACCAG;CATCTCAGATTTGCTCAGTG	2	2.51298	1.85305	0.0961912	0.465734	0.465734
GRID1	4	5389;5397;7340;22762	GAAACTCCATCACCCCAGTG;CCATCACCATCACCCCAGAG;TGCCCTTGGAAGGATGACCG;ATATCAGCACACCAACCACA	3	2.51101	1.58621	0.0965944	0.466117	0.466117
TERF1	4	941;2999;7366;49813	ATTGCAGCAGGAAAAACCCT;ACTTCTCAAGATAAACCTAG;TAGGGATGCCGACCCTACTG;TCCTGCGGAAGTCCTCGGAG	3	2.50657	1.97199	0.0975578	0.469191	0.469191
ATP5F1B	4	3624;5106;7381;17348	GGTGGACGTCCAGTTTGATG;GCACCAATCAAAATTCCTGT;GTTGGTGAGAGGACCCGTGA;CTGCATAGTACCCATGTCAG	3	2.50401	1.64568	0.0981434	0.470434	0.470434
TATDN1	4	354;7243;7412;41891	TAATGAAAAGAAATAGAGAT;TTGACTGACCCTATGTTCAG;TTTCAGTTTATGATTACAGG;CTTTGGGACAAAACTGCAGT	3	2.49874	1.86929	0.0992562	0.474188	0.474188
THUMPD3	4	5214;6093;7437;15135	CGATCCAATGTGTGGAACTG;GTTTAGAGTCACATGCAACA;TGATCTCAGACAATGAACCT;CAAGTGACAGAAAGTGACCT	3	2.49451	1.55212	0.100221	0.477212	0.477212
PODXL	4	2081;7068;7484;46092	GCATTACTTACGTAGGGTGG;GTCATGTCCCGAGCTTGTTG;TGTGGCTCATGAGAGTAACT;TGAGTCACTGGATACACCAA	3	2.48659	1.62502	0.101909	0.483647	0.481843
LUC7L3	4	1530;5618;7490;11843	CATCAAATGGTCATCTACCC;ACTGCTAAGGTCCACAACGT;CCGCGGGACTTACGCTCTCG;GTAGAACGTAGGATCAGACG	3	2.48558	1.72661	0.102121	0.483059	0.481843
MRPL42	4	2962;4925;7491;68764	AAATTTCACTTACTTTGGAC;ATGGAATGTCCACAGAAGGG;TATGCACAGGATCTGGCCGA;CAATTATAGTCATCTGGTAG	3	2.48542	1.67454	0.102199	0.481843	0.481843
USO1	4	149;1858;13876;49393	GCTGGCCAGTTATTATGTGG;GCTGCTGCAATAACCCACAC;GGACTTACTAGCGGATTCCA;CTTGTATACCCACTTCCAAG	2	2.48279	2.29951	0.102794	0.483066	0.483066
PRPF40A	4	285;1865;11068;30332	TACAGTAACTATTTCAACTG;TTGAAGTACTACCTGTATCG;ATGTAACATACTCTACCACT;TGAAACCAAACAGTCTACCT	2	2.47961	2.15824	0.103508	0.484836	0.484546
GLIPR1	4	1157;1869;16354;46722	CCATAACAAGTTCCGATCAG;AGTCTGTGGCCACTACACTC;TTCGTCATACCAGTTTGTGA;AGCCCAAATTGCAAAAGCAT	2	2.47779	1.86049	0.103901	0.485098	0.484546
SNRNP40	4	952;1876;24365;60551	AGCATCCACAGATAAAACCG;TGCATGGCCTCTCATGGTGT;ATTTGACCGACTGATATGTG;TGACGATGGCACAGTTAAGG	2	2.47463	1.89951	0.104661	0.487064	0.484546
HMGA1P8	2	3615;4484	AAAAGGACGGCACTGAGAAG;CCAACACCTAAGAGACCTCG	2	2.47461	1.7626	0.104664	0.485504	0.484546
MPC2	4	792;1878;57258;59430	CCGTTGTACAACCATCCAGC;CTGGGCTCCAATTATGAAAT;TGATGCTGCCCGAGAAATTG;GCATCAGCTCCACTTTATCG	2	2.47372	1.93765	0.104876	0.484923	0.484546
SMARCA2	4	2175;3578;7569;38642	CCGTGGAACTAAAAGCACTT;CTCCCAGTCCTACTACACCG;GTCTCCAGCCCTATGTCTGG;ACACCTAGGCTATTCAAATG	3	2.47241	1.79752	0.105131	0.484546	0.484546
COL4A5	4	2682;7454;7613;66175	GATGACATAATTATACTACC;AAAAAACTTACAAGTCCAGG;TGGAAAACCCATATCACCGA;GTCAGACTATAACCCAGCCG	3	2.46513	1.57081	0.106867	0.490974	0.490276
IDO2	4	275;1899;32049;59297	TGATAGCTTTCCAAAGACAA;TGGTGAGCATCAATCAATTG;GGACCAAAAAAGATCCAGAC;TTCCTGCCAGACATAACCCA	2	2.46431	2.15826	0.107056	0.490276	0.490276
ZNF224	4	1588;1919;36766;55556	AGGACATCAAGCATTCCACA;ACAAGACAGAAATCTTCCCA;GGACTCTCTGATGAATACGA;TCTTATCACACGTATCACAT	2	2.45544	1.78425	0.109186	0.498445	0.498445
LCAT	4	678;6433;7692;77407	TGCGAGAGGGAAACATCCAG;ATATCCACAGGTGACAACCA;AGAGCAAGTGTAGACAGCCG;ACTGCTGGATCGATAACACC	3	2.45217	1.79253	0.109964	0.500407	0.500407
COPS6	4	1241;1938;31558;61256	CAAGGAATATTATTACACCA;GGTTCAACTTCAGAAAGAGG;TGGGTTGGTATACCACAGGG;TGCTGAGCTGACCTACACTC	2	2.4471	1.83064	0.111207	0.504465	0.504465
QRICH1	4	1856;1958;43413;50850	ACCGTGCTGGCCATTCCACA;GGGGCTGGGCAGAATAAACA;CCCACCCTGTTGGTACACCA;GCAGATCCAAATCCAGACCG	2	2.43841	1.74417	0.112731	0.509772	0.508346
SLC25A28	4	1550;1961;29301;76878	GCAGGCAAAATAAAGGGCGT;GTCCGGATCTTGTCGTACCG;TAAGAACGGAGGGCCTATGG;GTACAACTCACCATACCACC	2	2.43711	1.78002	0.112901	0.50894	0.508346
TOB2	4	1087;1965;25858;27911	ACTTGTACAACAAGCTGCCC;GCCAATGGGCACGAACACCT;TCCACTAAGATGAAGAAGGG;AGGGCTGGGTGACTGGCCAA	2	2.43539	1.85224	0.113123	0.508346	0.508346
LSS	4	61;1973;10140;52221	AGTACTTCTGGTAGTCGGGA;TTCCGCGGCACTCAGCCGAA;GCAGAGGGATGCGTGCCACG;GGCGCTCACCATATACCACG	2	2.43195	2.46728	0.113605	0.508922	0.508922
GPRIN3	4	1605;2010;12117;19504	TTTCCTTCAGAAATGCAGTG;AAACTTGCGAGCCTACCAGG;TCAACTGCTAAAAAGCTCGC;GGATGAGTGACTGACCACCC	2	2.41624	1.76248	0.1158	0.517146	0.515595
COX7A2	4	652;2020;17736;43005	ACCCCACCCTTTAGATACAG;AGGTAGTTCCGGTTCCGGCG;CGATAAGCACTGCTTCCCGC;TTGGTGGTGTTCAGTTGTGG	2	2.41205	1.94786	0.116372	0.518089	0.515595
ZC3H12A	4	1819;2021;23498;73266	CAGGACGCTGTGGATCTCCG;TTCACACCATCACGACGCGT;CAGCTCCCTCTAGTCCCGCG;GGAGTGGAAGCGCTTCATCG	2	2.41163	1.73484	0.116421	0.516709	0.515595
OR10J5	4	1410;2024;15796;53135	TACACTGTCATCATGAGCAA;ACAGAACGGCAAATTGAACA;CATGCTGGCTAGTTCAGAGA;GCTTCCTGCTTACTGCAATG	2	2.41037	1.786	0.116608	0.515944	0.515595
OR2M5	4	761;2032;44135;72272	CTGCTCTACCGTACCCAAGA;GGTGGCAAATGGCAATATAG;CCATGAGGAACAGTTGACTG;AGGGAAGTCACAGAAGAAGT	2	2.40704	1.91272	0.11708	0.516444	0.515595
PRPF4	4	933;2035;49823;61459	ACTTACCTCGAAGAGTGTGA;AGGACCAAATAGCTTGAAGG;GGAAAGACGGACTTAAAGCA;TGAAGGCCATACAGTGCGTG	2	2.40579	1.86931	0.117246	0.515595	0.515595
TRIM43	5	609;1612;19418;29156;40807	CAAACACCATCCCATCGAAG;TTTGGGCTTCCTCCCACGAA;GTCTCATACTTACCCTCCAG;AATGTGTCATAAACCAGATG;TCCCACGAAAGGCAGAGACA	2	2.39062	1.90486	0.119447	0.523672	0.523672
TBCA	4	484;2079;47712;66656	TCATCATCCTGGATTCTTGT;GATCAAGATCAAGACCGGCG;AAAAGTGATGTATGAAAAAG;AAATTATGACATTAAAAAGC	2	2.38772	1.99898	0.119897	0.524048	0.524048
SQLE	4	866;2120;8463;9003	CGCTGTCGCCACCGAAACGG;TGTGATGGGAGTTCAGTACA;GAAAACAATCAAGTGCAGAG;GACCCAGAAGTTATCATCGT	2	2.37123	1.86764	0.122459	0.533626	0.528477
ENY2	4	1989;2124;20273;58805	ACACGTTACTGTTGATGACT;CAGTTGAAGGCACACTGTAA;ATTAATTGAATGTGGCTGGA;AACCAAAAGTTGATAGAAAC	2	2.36964	1.69591	0.122716	0.53313	0.528477
C17orf100	4	1496;2130;27837;64813	GGAATCCTCCTCGCAGCGCA;AGGACGCCTCGAGGATGCGA;GGAGGATTCCACGTGCCGGG;GGTGGGACGAGGTCTCCACG	2	2.36726	1.75233	0.123129	0.53331	0.528477
HDLBP	4	313;2132;19014;20743	GTTGACTGAAGTCTATGCCA;GTTTCAGGCCAACATAGCCG;TTAGGAAAATGAGCGTACCA;GGGGGGCGGCAAAATTCGCA	2	2.36646	2.08155	0.12326	0.532276	0.528477
UBA1	4	646;2138;8061;11909	TTCTCCGACTACATCCGTGG;CACTAAGGAAGTCCTCAACG;CCAGGCAGGTAACCACACCG;GTCCTCAGGGAGACACTCAA	2	2.36409	1.92584	0.123614	0.532207	0.528477
OR7E24	4	1050;2148;26837;43358	ACAAGATTAAGAAGCCACAG;CATCGGTTTCACCTCCACCA;AGGTGTCGGAACACCTAAGG;GATCCTCTGAGAGTCCCAGG	2	2.36015	1.82183	0.124242	0.533315	0.528477
NPIPA2	18	2665;3046;4439;5037;5731;7452;10865;11851;20132;20195;44761;45046;50563;51394;52047;56599;69057;74141	TCATACCCAAGCAGAGTGCC;AAAGAGGCTTTCTTGCAGAA;GAGCCATACCTTCCTGTCTA;TTTGGCCCTACAGGTCAGAA;TCCAACCGCCGTAGACAGGA;AGCTAAAATCTGTAAGATGA;ACTACTACAGATGCAAAGTA;ACAAAGGTAACTTGTGCAGA;AGTCAGTCCCACGATGACGA;CATGCCCATGCGAGTACCTG;AAACTTACCCGGTTGCAAAG;AGCATGAAAGAACGTGAGCA;AAGAAAGCCTCTTTGCAACC;TTTCTCTCCCTTCTAGTCTG;CCATACCTTCCTGTCTACGG;AAAGTTTCAGCTGTGAGGTA;AACGTGCGCAAGCGTTGCGG;TGTCAGAGGCAGAGGAAAAC	6	2.35881	1.45887	0.124441	0.530998	0.528477
NPIPA3	18	2665;3046;4439;5037;5731;7452;10865;11851;20132;20195;44761;45046;50563;51394;52047;56599;69057;74141	TCATACCCAAGCAGAGTGCC;AAAGAGGCTTTCTTGCAGAA;GAGCCATACCTTCCTGTCTA;TTTGGCCCTACAGGTCAGAA;TCCAACCGCCGTAGACAGGA;AGCTAAAATCTGTAAGATGA;ACTACTACAGATGCAAAGTA;ACAAAGGTAACTTGTGCAGA;AGTCAGTCCCACGATGACGA;CATGCCCATGCGAGTACCTG;AAACTTACCCGGTTGCAAAG;AGCATGAAAGAACGTGAGCA;AAGAAAGCCTCTTTGCAACC;TTTCTCTCCCTTCTAGTCTG;CCATACCTTCCTGTCTACGG;AAAGTTTCAGCTGTGAGGTA;AACGTGCGCAAGCGTTGCGG;TGTCAGAGGCAGAGGAAAAC	6	2.35881	1.45887	0.124441	0.530998	0.528477
ATP6V1C1	4	426;2159;17758;73313	GAGAATCTGTTGGCTAATGG;ACTGCTTAATCCAGTCGTTG;TAAGAAAGTAGCTCAATACA;ATCAACTGCCTTCCTAAACA	2	2.35584	2.01027	0.124967	0.531663	0.528477
SMCO3	4	1006;2161;40466;50814	AAGTTTAACAGCGACTGCAC;AATCCAAAAGGAATTGCAGA;TGTCACCAATAAGCTGACTG;ATAAGCAATCAAGAAGCTGC	2	2.35506	1.82821	0.125101	0.530663	0.528477
ATP6V1E1	4	379;2162;17680;51472	AGTTCTTTACCTTTACCAGA;CTGCAACGAACAATCATTCG;AGTTCAACATAGAGAAAGGT;TAAGGTCATCTCTTGCTCTG	2	2.35467	2.03467	0.12517	0.529397	0.528477
AARD	4	1370;2166;43876;60463	GCAGAGCTGGACGGGCGTTG;GGGAAATTCTCTCTCTGCAG;GTCCCCGAAGAAGTCGCACG;TGCTGGAGGACCTCAGACGA	2	2.35311	1.76328	0.125441	0.528984	0.528477
PLA2G4F	4	327;2170;12851;22577	CTGAGGGCCACAAACATCCG;GTAGTACTGTAGCCGCTCCG;CGTCCGCACCAACTTGAGTG;CTCACCGTACTCTTCCCGTG	2	2.35156	2.06472	0.125688	0.528477	0.528477
GABARAP	4	1722;2189;24902;56860	CCTGGACAAAAAGAAATACC;CTGGTGCCTTCTGATCTCAC;GGATCTTCTCGCCCTCAGAG;GAAGATCCGAAAGAAATACC	2	2.3442	1.71219	0.126879	0.531929	0.529483
TOM1L1	4	1478;2192;51969;54309	AGTATTCTCCATCAATATGG;GGTTTACTAGAAACCAACAA;TGACATAATTAACACTACCC;GAGGATCATGGACCTGCTTG	2	2.34305	1.7427	0.127052	0.531107	0.529483
PINLYP	4	676;2207;19086;38922	GCGAAATATGTACGGCGGCG;ATTCTCAGTAAGATTGGTCA;CGGCGTTATATCCACCACCA;CTGCTGATACACACACCATG	2	2.3373	1.90284	0.128042	0.533692	0.529483
C6orf141	4	2142;2208;27673;43341	GACAAAAGCGAATTTCTGGC;GAGGTGGTTAGGGACTCGAG;CCTCCCGCGGAAAAGGCCCG;GCACAAGCACGTATTTGGGT	2	2.33692	1.66478	0.128101	0.532396	0.529483
SIGLEC5	6	1054;2382;5097;20787;43620;58348	GGAGATCCCATACTACGCTG;TCTTCAGGAACGGCATAGGT;AAAATTTGCAGGAAGCCCAG;GGGAAGCTATTTCTTCCGCG;ACCTGTCAGATGAAACGCCA;GCAGATGCTCCTTTCGAGCC	3	2.33264	1.78421	0.128811	0.533805	0.529483
FBXW8	4	689;2220;22278;26161	CATGTTACGAACCAACTGGA;AGAAACCAGAAGGTACCCTG;GGGCCAGAGGAGAACGTGAG;AGTGTGGGACACCCGCACCT	2	2.33235	1.89634	0.12887	0.532516	0.529483
RPS27P3	3	298;3113;36092	GAAACACAAGAAGAAACGCC;TTCATGGATGTGAAATGCCC;TTGTGCATGGCTAAAGACCG	2	2.33228	2.13663	0.128873	0.529483	0.529483
RPS27P19	3	298;3113;48582	GAAACACAAGAAGAAACGCC;TTCATGGATGTGAAATGCCC;ACAAAACTACCGTTTGTGCA	2	2.33228	2.13663	0.128873	0.529483	0.529483
VCX3B	12	1795;3764;4818;4901;33351;36586;37746;41326;45796;63411;70229;71307	TGAGGCGGAGAGCGGGCCAG;GCTCGCTCTCCTGACTCAGG;CCTTCTTCTTCGGGTCACTG;ACCTCCGGCCAAGGCCAAGG;AAGGGAAAAGCAGTTCGTAG;AGCCTCGGGACCTCCGGCCA;AGTCCAAAGCCGAGAGCCTC;CTCCGCCTCAGGTGCCGTCA;ACTACCAAGGTGGCCAAGAA;TCTTGGCCACCTTGGTAGTC;GTCCTTCCAGACTACCAAGG;AGGGGCTGCGACAAAGATGG	4	2.32729	1.38637	0.129692	0.531329	0.53094
NPIPP1	14	2665;3046;5037;5731;6854;10865;20132;44761;45046;50563;51394;52047;56599;69057	TCATACCCAAGCAGAGTGCC;AAAGAGGCTTTCTTGCAGAA;TTTGGCCCTACAGGTCAGAA;TCCAACCGCCGTAGACAGGA;TGTCAGAGGCAGAGGAAAAT;ACTACTACAGATGCAAAGTA;AGTCAGTCCCACGATGACGA;AAACTTACCCGGTTGCAAAG;AGCATGAAAGAACGTGAGCA;AAGAAAGCCTCTTTGCAACC;TTTCTCTCCCTTCTAGTCTG;CCATACCTTCCTGTCTACGG;AAAGTTTCAGCTGTGAGGTA;AACGTGCGCAAGCGTTGCGG	5	2.32589	1.41567	0.129966	0.53094	0.53094
CDR2	4	1333;2249;41714;51925	GCAGAAGCGGGTGACTATGG;ACTGGATCGGAACACAGAGT;ACAATTAGACGTCACAGCAA;GAGCCCGGGAAAGTGTGACC	2	2.32141	1.75306	0.130732	0.532558	0.532558
MAP3K20	4	921;2274;15241;43141	GCTTGTAGTGGAAAAAAACG;TGCATGGACGGAAGACGATG;TGTATGGTTATGGAACCGAG;GTGACAATGCCATAGTTGGG	2	2.3121	1.82517	0.132385	0.537769	0.537769
MLEC	4	169;2288;24238;55200	GGGGTACTATGACAATCCCA;TACCTATGAGCATCAGAAAG;ACGATTGAATGGCCACGTCG;TCAAACTGAGCGGTACAATG	2	2.30693	2.1844	0.133314	0.540017	0.5391
TTC32	4	672;2290;23285;72019	GCTACTGCATATAACAACAG;CCCGGGACTCTCGTCGCTGG;TTTCAACAATGGAGAGTACG;GAAGTTCCATATTACAACAG	2	2.30619	1.88854	0.133463	0.5391	0.5391
POLD3	4	1028;2309;8189;16397	TAAAACCCAAGAAACCAACA;ATGGCTGAGCTATACACTAG;TCATAGTCAGTATTGAACAG;GGTTCCGTGACAGACACTGT	2	2.29923	1.79578	0.134712	0.542622	0.542622
IFNA4	9	968;3214;3316;15993;25166;35959;39604;49936;60865	TGATTTCGGATTCCCCGAGG;CTCTCATTTCTCCTGCCTGA;TTACCAGCAACTGAATGACC;TTACCCAGGCTGTGGGTCTG;AGATTCTTCCCATTTGTGCC;TCTGCCTCAGACCCACAGCC;TTTGTAGCTGAGCACCAGCA;CCACAGCCTGGGTAATAGGA;TAGGAGGGCCTTGATACTCC	3	2.29483	1.54126	0.135493	0.544244	0.544244
USP17L21	52	264;861;1021;1672;3038;3300;4859;6016;6935;7116;7254;9264;9887;11401;12905;15377;15425;17706;18070;18919;19332;19442;19849;20153;20962;21970;24620;25953;27374;27788;30822;31665;34020;35858;36678;36859;39014;40501;43014;46605;48767;48811;55934;57460;60606;64109;64356;65275;65537;68986;72367;75121	CCCTTACCTGGACATCGCCC;CAAACGTGTCATCGTCACAA;CCACGTCATCCAGCCCTCAC;TGAATTTCTCATGTTCACTG;GACAGAAGTGATGCTAGAGG;ATGCCTTCCCGGGCACAAGC;GCATAGAGGACATAGACGAG;TTGGCTGCTGGCTTCCATAG;GAGTAAAGTTAACATCTTGG;GATGCTAGAGGCGGTGACCT;TCCAGGGCGATGTCCAGGTA;TGCCAACTACATGCTGTCCC;TCTGAGCTGCCTGGATATCC;GCCAGCAGCCAATGCCTGTG;TTGTGGTGTTTGTCTCCAGA;GGTGAGTAAAGTTAACATCT;TTGCCAACTACATGCTGTCC;AGCAGGTATTTCCCATATTC;GCAGGTCTCCTGTTACTCAG;…	11	2.28255	1.56963	0.137769	0.550311	0.549061
USP17L12	52	264;861;1021;1672;3038;3300;4859;6016;6935;7116;7254;9264;9887;11401;12905;15377;15425;17706;18070;18919;19332;19442;19849;20153;20962;21970;24620;25953;27374;27788;30822;31665;34020;35858;36678;36859;39014;40501;43014;46605;48767;48811;55934;57460;60606;64109;64356;65275;65537;68986;72367;75121	CCCTTACCTGGACATCGCCC;CAAACGTGTCATCGTCACAA;CCACGTCATCCAGCCCTCAC;TGAATTTCTCATGTTCACTG;GACAGAAGTGATGCTAGAGG;ATGCCTTCCCGGGCACAAGC;GCATAGAGGACATAGACGAG;TTGGCTGCTGGCTTCCATAG;GAGTAAAGTTAACATCTTGG;GATGCTAGAGGCGGTGACCT;TCCAGGGCGATGTCCAGGTA;TGCCAACTACATGCTGTCCC;TCTGAGCTGCCTGGATATCC;GCCAGCAGCCAATGCCTGTG;TTGTGGTGTTTGTCTCCAGA;GGTGAGTAAAGTTAACATCT;TTGCCAACTACATGCTGTCC;AGCAGGTATTTCCCATATTC;GCAGGTCTCCTGTTACTCAG;…	11	2.28255	1.56963	0.137769	0.550311	0.549061
USP17L1	38	264;356;1672;4337;4463;5400;6016;7061;7254;9264;9887;11401;12268;15218;15425;16044;17706;19332;19442;20962;22158;23845;27374;31234;31680;42555;43014;48632;48767;50522;54418;57460;57656;58620;64356;70182;70476;75121	CCCTTACCTGGACATCGCCC;TCAAAGCTCAAGAAGTCCAG;TGAATTTCTCATGTTCACTG;TACATGTCTCAGCAGAACAC;CAGGGAAGCGTTCTCGTAGC;GACATGGCCAGGACTGTGGA;TTGGCTGCTGGCTTCCATAG;TAGCAGGAGACCTGCTGCGG;TCCAGGGCGATGTCCAGGTA;TGCCAACTACATGCTGTCCC;TCTGAGCTGCCTGGATATCC;GCCAGCAGCCAATGCCTGTG;GACGACTCACTCTACTTGGG;AGTGTGTAAAGTTAACGTGT;TTGCCAACTACATGCTGTCC;ATTGCGGTCTTTGTCTCCAG;AGCAGGTATTTCCCATATTC;CGTGGACCAGCACAGCATAG;TCCAAATATTTGGTGGATGA;…	9	2.28204	1.55552	0.137838	0.549061	0.549061
SGF29	4	1972;2374;14135;22514	CCAGGCTTCCCGATCCACAG;ACAATGACTCGGAGCCACCC;TATTACCGGACAAAGCTGCG;ACATCCAGAAGACCCATGAG	2	2.27587	1.65074	0.139089	0.552513	0.550405
LIN54	4	1812;2375;10468;15343	CTTCGTGATTACTGGACCAG;GTTCTTTCACAGTCTACTCC;AAGTAGTTACCATTGGAGGG;TTGTTAATACAACCCCAGTG	2	2.27552	1.66756	0.13916	0.551274	0.550405
HMGN2	4	225;2381;18619;21703	TTGTTTCTTATAGGCTGAAG;TGCTAAGGGAGATAAAGCAA;GTTAGCACTTACCTTTGCAG;ACTTACAGCAGACAACCTCG	2	2.2734	2.10596	0.13957	0.551379	0.550405
ATP5F1EP2	2	1368;5671	TTGCACAGATCTGGGAGTAT;GAGTCCAGCCTGTCTCCAGT	2	2.27062	1.86511	0.140028	0.551673	0.550405
PPA1	4	1752;2389;69643;72848	GACTCTCAGGTATGTGCAAG;GAAAGTCATTGCCATTAATG;TGGTAGTTGAAGTACCACGC;TTGCATGAAGACATACCTGA	2	2.27058	1.67188	0.140089	0.550405	0.550405
MFAP3	4	2353;2403;26924;32419	CCGAGGTGAAGATAACACGT;ACGGTCATCAAAAGCTACAT;TGATGTCATCATAGCCAAAG;AGTCACACAATTTAAGACCA	2	2.26566	1.61058	0.141019	0.552548	0.552405
ZNF100	6	465;1539;38331;39252;61702;76604	GAATATAAAGAGACATGAGA;GGCCATAGAATTCTCTCTGG;CTGATCACCTGTCTGGAGCA;TCTCAACCCTTACTACACAC;GCCACATCCCTAAACGTCAA;CCTCACACCTTACTACACAC	2	2.26224	1.85934	0.141607	0.553344	0.552405
TUBGCP4	4	746;2414;17796;59619	GAGTTCATTGAACAGTACAC;TTCTACTACAACCATCACAG;CACTTGACAATCGAGTATCA;GAAGAATTCTTTATCAAACA	2	2.26182	1.8443	0.141751	0.552405	0.552405
SLC6A8	4	1584;2425;19028;52723	GGGCGTGCACATCTCCAAGG;TCTAGGTGTGGATAGATGCG;GGCTGCTCACCTTTGAACAG;TGGCGCGTCCAGGTCTCGCG	2	2.258	1.68604	0.142545	0.553999	0.553999
ZNF501	4	1590;2459;43521;75199	CAGCACCAGAGGATTCACAG;CTTCAAAGTGTAGTGAATGT;AAGGCATATGCTCTGACTGA;GCTGGTGTTTAATAAGGGAT	2	2.2463	1.67942	0.14489	0.561594	0.561594
STS	4	1374;2468;16329;53530	GAGAGACTGCAAGCCCGGAG;TCTCACCCAGAGGCTAACGG;GGAGGTTACCTGATCGGACA;AAGTCAACACGGAGTCTACG	2	2.24323	1.70774	0.145515	0.5625	0.5625
H3C11	4	1330;2517;69198;73285	CAAACAGCTCGCAAGTCCAC;CTTGGTACGGGAGATCGCAC;CCGCTACCGCCCCGGCACCG;GGGCTTCTTGACGCCACCGG	2	2.22672	1.70618	0.148971	0.574319	0.573547
SFT2D2	4	2317;2520;33947;62746	GTAATATCGCATCAATTGGG;AGGTATAAAACACTGCGAAG;ATAGTTGCAATCAAACGAGT;CAGGACACGGAGGACCGGAG	2	2.22572	1.59364	0.14917	0.573547	0.573547
LRRC52	4	1359;2542;64713;69957	TGATACCAGCCCCATTCCAA;TCAGAACAACCGGATTCGAG;ACATACCCCTGAACACCCGG;TGTGAAGCGATAACAGGTGA	2	2.21843	1.69759	0.150754	0.578093	0.577853
PSMB1	4	461;2547;19962;77045	GTATACAGCTTTGATCCAGT;TCTGATACTCGATTGAGTGA;ATAATAAGGCCATGACTACG;TTACCCTCCGTTGAAAACGT	2	2.21678	1.92388	0.151094	0.577853	0.577853
ELOVL7	4	1508;2561;31932;46974	ATGTACAGCTGTATTTAGAA;GATAATTGGATCAAAGATGC;GGAGAAGTAATAAAGCCAGC;TCCATCATACCATCATGCCG	2	2.21218	1.67316	0.152151	0.580355	0.580355
RPSAP58	3	1539;3600;71504	GGCCATAGAATTCTCTCTGG;TACACAGCGCAATGGTAGGT;CATAAATCTCAAGAGGACCT	2	2.20889	1.72547	0.152877	0.581578	0.581578
NFX1	4	126;2592;41038;76073	TCCACATAACACATCTCGGG;CTTACCACAGAAACAAGTGT;CTACATTTATGTGTGACAAG;AAGAGAAATGCACTGTACGG	2	2.20209	2.19538	0.154372	0.585718	0.585718
NPIPA9	15	2665;3046;4439;5037;6854;10865;11851;20132;44761;45046;50563;51394;56599;69057;70633	TCATACCCAAGCAGAGTGCC;AAAGAGGCTTTCTTGCAGAA;GAGCCATACCTTCCTGTCTA;TTTGGCCCTACAGGTCAGAA;TGTCAGAGGCAGAGGAAAAT;ACTACTACAGATGCAAAGTA;ACAAAGGTAACTTGTGCAGA;AGTCAGTCCCACGATGACGA;AAACTTACCCGGTTGCAAAG;AGCATGAAAGAACGTGAGCA;AAGAAAGCCTCTTTGCAACC;TTTCTCTCCCTTCTAGTCTG;AAAGTTTCAGCTGTGAGGTA;AACGTGCGCAAGCGTTGCGG;TCCAACTGCCGTAGACAGGA	5	2.19004	1.40281	0.157134	0.593068	0.589441
PKD1P3-NPIPA1	15	3046;4439;5037;5731;6854;10865;11851;20132;44761;45046;50563;51394;52047;56599;69057	AAAGAGGCTTTCTTGCAGAA;GAGCCATACCTTCCTGTCTA;TTTGGCCCTACAGGTCAGAA;TCCAACCGCCGTAGACAGGA;TGTCAGAGGCAGAGGAAAAT;ACTACTACAGATGCAAAGTA;ACAAAGGTAACTTGTGCAGA;AGTCAGTCCCACGATGACGA;AAACTTACCCGGTTGCAAAG;AGCATGAAAGAACGTGAGCA;AAGAAAGCCTCTTTGCAACC;TTTCTCTCCCTTCTAGTCTG;CCATACCTTCCTGTCTACGG;AAAGTTTCAGCTGTGAGGTA;AACGTGCGCAAGCGTTGCGG	5	2.19004	1.29333	0.157134	0.593068	0.589441
ARAP1	4	2047;2636;51287;73444	GGTCACCTGAAGATGCGGTA;AGCTCAGGACCCCGTCACCA;TGACTACGATGAGGTCCCAG;TGGACAAGAACCCACCGCAG	2	2.18798	1.59934	0.157604	0.593284	0.589441
ELP1	4	2301;2651;12478;21010	GATTTATGATCATAACCCTA;TGGACGACTGACCGGAGCGT;CAGCAATCATGTGTCCCATG;AATGGTGAATGACAGACCGG	2	2.18323	1.57376	0.158788	0.596182	0.589441
CLEC4C	4	2009;2653;8158;45394	ATCTGACAGAGAAAGGACTC;TCTGGTGGTGATCAACACCA;TAGACTGAAATGAAGTCCAA;GACCTGCGTCATGGAAGGAA	2	2.18259	1.60039	0.158953	0.595247	0.589441
IMMP1L	4	2473;2657;23808;51127	AGTATAGCCAACAAGTCGAA;CTCTAATTCTAGGTGCCAAT;TTGTAAAAGAGTAATTGGTT;ATACGTTGGTGGTGTTGTCA	2	2.18133	1.55865	0.159261	0.594848	0.589441
TRMT12	4	452;2658;49052;57612	TCCAGCGTTTGGCAAAACGA;TGCTGGTGGATCTCTATGCA;CCATGCCGTTGCCATGATCG;CTTTGATACACAGCACCGTG	2	2.18102	1.91021	0.159343	0.593613	0.589441
DEFB104B	4	602;2662;13290;16795	AGTGAGAAGCGAATTTGAAT;CTTGGCTGCGACATTTCTTC;TTGATAGAGTAGAAGAGAAA;TGGACAGAATATGTGGTTAT	2	2.17976	1.84862	0.159636	0.59164	0.589441
DEFB104A	4	602;2662;13290;16795	AGTGAGAAGCGAATTTGAAT;CTTGGCTGCGACATTTCTTC;TTGATAGAGTAGAAGAGAAA;TGGACAGAATATGTGGTTAT	2	2.17976	1.84862	0.159636	0.59164	0.589441
DCUN1D4	4	2094;2674;35546;55914	AAATTGGATGCACAAAACAT;GGCAGATAAATCATCTCCAG;GAACTCTCATCTCTCAACAC;CAGAACCTAACAGAAGACAT	2	2.17599	1.58882	0.160532	0.593432	0.589441
COX7BP1	2	2864;6325	GGTAATGCTGTATTAGCTAG;TCGAAGCATTCAGCAAACAA	2	2.17582	1.66158	0.160535	0.591922	0.589441
BMS1	4	2349;2675;12687;47722	TCACCGATACCTGAAAAACG;AATGCCCAGAATCGAAAGTG;AAAGTCATACCTGAGTATTG;AATGTCTGAAGATGACGGGT	2	2.17568	1.56592	0.160616	0.590704	0.589441
KRT33B	4	770;2676;39745;73015	CTGTGTGTGCAGGTACCAGA;CCACGGCTACACCCTGCCCG;TGAAGTAGGACTGGTAGCTG;GGCCCAGATGGAGTCCCTGA	2	2.17536	1.7944	0.160682	0.589441	0.589441
TXNRD1	4	727;2685;39280;59857	ACTGAGCTACTACTCTGAGT;ATAGGATGCTCCAACAACCA;TCTCTGTTTCACAAACACAA;TCTTCTTAGAGGATTTGACC	2	2.17255	1.80511	0.161427	0.590667	0.590667
GLG1	4	1754;2693;35006;51375	CATTCAAAGCTCGATCAATG;CAGACACGCCTACCGCACTG;GGTGTGCTTAGGGCACACGC;TCCTGCTTGGTGGATCACCG	2	2.17006	1.6214	0.162042	0.591413	0.591413
NPIPB6	9	3046;4249;5037;7586;7948;20195;56599;64935;77123	AAAGAGGCTTTCTTGCAGAA;GAGGCTTTCTTGCAGAAGGG;TTTGGCCCTACAGGTCAGAA;CCATACCTTTCTGTCTACTG;TCCAACCGCAGTAGACAGAA;CATGCCCATGCGAGTACCTG;AAAGTTTCAGCTGTGAGGTA;ACAGGTCAGAATGGTGGCAG;AAGACGTCATTACTCTACGG	4	2.15933	1.42443	0.16469	0.596535	0.596535
NPIPB9	9	3046;4249;5037;7586;7948;14866;20195;37845;77123	AAAGAGGCTTTCTTGCAGAA;GAGGCTTTCTTGCAGAAGGG;TTTGGCCCTACAGGTCAGAA;CCATACCTTTCTGTCTACTG;TCCAACCGCAGTAGACAGAA;AGCTGTGAGGTAGAGCCAGT;CATGCCCATGCGAGTACCTG;GACACTCAGGAGGTGTCTTG;AAGACGTCATTACTCTACGG	4	2.15933	1.42443	0.16469	0.596535	0.596535
NPIPB8	9	3046;4249;5037;7586;7948;14866;20195;37845;77123	AAAGAGGCTTTCTTGCAGAA;GAGGCTTTCTTGCAGAAGGG;TTTGGCCCTACAGGTCAGAA;CCATACCTTTCTGTCTACTG;TCCAACCGCAGTAGACAGAA;AGCTGTGAGGTAGAGCCAGT;CATGCCCATGCGAGTACCTG;GACACTCAGGAGGTGTCTTG;AAGACGTCATTACTCTACGG	4	2.15933	1.42443	0.16469	0.596535	0.596535
CCDC138	4	2531;2738;32277;65772	GAGAATCAAATGCCTGAGCC;AAGGTTGATAAAAATCTCAA;TCATAAACTTGCCCATTAAG;AATTTATATATTGGTCCCTA	2	2.15619	1.54155	0.165538	0.598098	0.598098
B4GAT1	4	2463;2756;35479;67856	CTATGCCCTGGTGATCGATG;GGCGATTACCGCGTCTACAG;CCCAGCGCATAATTAATCCC;CGGCTGCCTCGTAACGCGAG	2	2.15071	1.54413	0.166991	0.601839	0.601839
AKAP5	4	1463;2762;30388;54624	TCAAACGTCTTGTAACACGC;AATTCCAGATCAACAAATTG;CCCTGCATAAAATTCCCAAG;TGTTGCCTGATCATTCAATG	2	2.14889	1.6477	0.167482	0.6021	0.6021
ZNF737	5	1539;6316;7414;11115;11732	GGCCATAGAATTCTCTCTGG;ACATAAGAAAATTCATACTG;GACCATGAAGAAACATGAGA;TATGTGTAGTAAGGACAGAG;CTTATGCGCAGTAAGGATAG	3	2.14417	1.4899	0.16874	0.605107	0.604572
ERH	4	393;2782;9396;19612	ATACTTACACCAGGCAGCTG;CAGCCTACCAAGAGGCCAGA;GTTTGATTTCATCGATGATC;CTGATGTCATATGTGATAGA	2	2.14285	1.921	0.169131	0.605	0.604572
TOR3A	4	1925;2786;62944;74918	GTGGCCCGACGACTGTGACG;GCTGGTCCTAAGAACAGTGA;GGGGTGAGGAAAGTGGAACG;CAGGCAAGAACTTCGTGGCA	2	2.14165	1.58846	0.169431	0.604572	0.604572
ARRB1	4	2785;2794;19726;43200	CGGTGGGAACGACTGTACGT;TCCTACCTCCTTATCCAGAG;AGGTTCAGTATGCCCCAGAG;TGAAGTCAAAGCCTTCTGCG	2	2.13926	1.51453	0.170017	0.605159	0.605159
PNPLA8	4	1634;2800;64482;77374	TGTCTTTGTAGATTATCGCA;AAAGCTTGTACACCTTCCGT;TATGCCCTTGGATGAATGTG;TGTTACTCTCCAAGCAACCA	2	2.13746	1.61945	0.170531	0.605491	0.605491
MYOC	4	2107;2819;44269;73084	CCATCTGGCTATCTCAGGAG;TGAGGTCATACTCAAAAACC;CCAGAACTGACTTGTCTCGG;TAAGTTATGGATGACTGACA	2	2.13181	1.5655	0.172011	0.609241	0.607109
DBNL	4	1548;2820;49938;77006	AGAAGTCCCCGACCGACTGG;CCATGTGACCATCAACGCAC;CAGCGCTATCAGGAGCAGGG;GCGAGGGCGTGAACGATGTG	2	2.13151	1.62748	0.172101	0.608061	0.607109
FAM71A	4	967;2822;39718;69097	AGAGATCCGTACAAACCTCA;CCATGGTCACCATACGGACA;GTCATCCCGTGTGTCAAGAG;GCAGCGACAACTGTACAAGG	2	2.13092	1.72439	0.172253	0.607109	0.607109
SUZ12	4	10;2829;16432;73443	GAGACTCTCTGAATTTCTAG;TCTATAGATTTCTTCGAACT;GGAGACTATTCTTGATGGGA;TTCTCTATAACAACAATACA	2	2.12885	2.70796	0.172781	0.607478	0.607478
SLC25A29	4	2783;2843;9253;26313	TCACCTATGACGCTCTCACG;GCGCAGATCTACGGGCACGA;ACACCCGTTTGACACGGTCA;TGAAGCAGTGCAACGTCCCG	2	2.12472	1.5074	0.173963	0.610144	0.610144
PPAN	7	1813;3015;5091;11152;12825;21337;35927	TGGTATGCATGTGAAGCTCA;TGGCTCAGTGAGCAAGACGG;CTCTGGGATCCCTTCAAGGA;AGAAAGTGTGTGACCCCGAG;TCAGAAAGTGTGTGACCCCG;AGTCGGGGTTGTAGTCGATG;GCTTCACATGCATACCATGG	3	2.12057	1.51705	0.175076	0.612553	0.612147
COX7C	4	396;2861;19836;26557	CTTACACACTAACCTTCCCA;CCGTAGGAGCCACTATGAGG;TGTTGGGCCAGAGCATCCGG;CCTCCTCATAGTGGCTCCTA	2	2.11945	1.90767	0.175386	0.612147	0.612147
NKIRAS2	4	406;2869;8234;47557	TGCGTTTCTATGACACCCGG;CTGTATGGGAACCATGTAGT;ACGCAGGAGGACATCTACGT;CTTGTTGCCAAGGACCACGA	2	2.11712	1.90118	0.176044	0.612959	0.612959
RSRC1	4	1026;2883;27718;29319	GGAAATCCTATAGAGTTCAG;CTATCATAAGAATGTGAACG;ACTATCTGAAGAACTGCTCG;GAATTACATAACATCAAACG	2	2.11305	1.7031	0.177197	0.61548	0.61548
CDK12	4	74;2897;14188;36162	CTAGCAGTCCCATTAAGTCA;TGGCCTTCAAACTAGACCGA;ACTGACCGACTGCCTTCTCG;ATTCACCAGTTCAGTATCTG	2	2.10901	2.26397	0.178337	0.617947	0.617947
APOBEC3D	4	97;2915;24716;77346	CCGGGATAGAGATTGGCGGT;CTCAAACCGGAAATACACCT;TGCCCTCAGAAACCCGATGG;GGGGTTCCATGATACAAACC	2	2.10384	2.20281	0.17976	0.621382	0.62056
ATP5MC1	4	554;2917;11032;19877	CAGATCCGCTGTTGTACCAG;AATGTCCCGGGAGACAACAC;CAGCAACTTCCCACTCCAGG;ATTCACTGGGCTATTCAAGA	2	2.10327	1.82801	0.179954	0.62056	0.62056
PTPRK	4	2742;2934;28678;67808	CCTCTACATCCCCTAGACGG;GATGATCCTAACCAATCCAG;CGTACCTCGCTACCTCTGTG;TGTGTAACTCAGTCAGAACG	2	2.09842	1.49712	0.181341	0.623848	0.623628
HYAL2	4	1603;2948;37277;69972	GACGTGCCCACACAGGACTG;CTTCCGGCAGAATCGAAGCG;GGAGCACTACATTCGGACAC;GTCGTGTGAAGACGTAGACT	2	2.09445	1.60184	0.182496	0.626324	0.623628
THAP9	4	1883;2950;50924;65985	CCAGTGCTACTAACTCCACG;TCTTGGCTTCAATTAACACG;TTCTCTGCACCTATCGTCAA;TTGGAACACAGTATAGCACC	2	2.09388	1.56901	0.182663	0.625404	0.623628
COX10	4	1111;2951;18178;45472	CTGATCTGTCCACGAACCAG;TCAGGAATGTCAATAAGCAG;CTGCAAGTGTATGATTTGCC;CTGGACAAAGATAGGCTGGG	2	2.0936	1.67681	0.182745	0.624196	0.623628
GDNF-AS1	4	434;2969;45807;65487	TGAAGAACAGCAACCAAAGT;AAAAGGTCCACACATTCAGA;TGGAATGAAACATTATTTCA;TGGACTCATTTCTACCATTC	2	2.08853	1.87263	0.184284	0.627965	0.623628
RPS20	4	2092;2986;39199;50954	GTGTGTGCTGACTTGATAAG;AAAAACACCCGTGGAGCCGG;ACCAGTTCGAATGCCTACCA;GTGGTGAAGGTTCTAAGACG	2	2.08377	1.5429	0.185682	0.631232	0.623628
PSG1	5	802;2331;38666;41008;55669	TGAATGAAGGGTAAATTCTG;TGTGACACCCAATAGAAAGA;AGCCAACCAAAGTTTCCGAG;ACATCATAAAGGGAGATGAT;AGCTTGCGTCTGGAGTCTCA	2	2.08268	1.69329	0.185961	0.630687	0.623628
TOR1AIP1	4	2847;2992;28390;47512	GGCCAAAGAAAGGTCCCCGG;AAACTGCAAGAATAAGGACC;AACTGTCAGGAGCATACAAG;GACGGAGGAGTTCTGTACGC	2	2.08209	1.48171	0.186228	0.630109	0.623628
MVK	4	835;2994;15917;62278	GACCTCAGCTTACCCAACAT;CAGCATTGTCCACTCCGGAG;TGCTGCCAGACACACCGAGT;CAAAGTCCCTCGCAATACCA	2	2.08153	1.73044	0.186415	0.62926	0.623628
CBX8	4	1670;3001;21184;35823	GGGGACAGCTCGAAGAAGCG;CTCTATGGCCCCAAAAAGCG;GGGACAAACCCATGTTTCGA;TCCCTTTAGGTACAGCACAT	2	2.07959	1.58609	0.186994	0.629736	0.623628
GOLGA6A	11	89;4017;4800;6381;7886;32905;33097;38946;39520;50367;67546	TTCCTTGCTAAGGAGACTCA;GGCTACGCAAACAGGAGGAG;GCAGAGGCTACGCAAACAGG;TACACAAAGCACAAATGGAG;CCTGAGACAACCACTTCCGG;TTGTAGCTGTTCCACCACAG;CGGTGGTTGCCACTCACCTG;GGGAAAGCTCCAGTCCCAGG;TCTGCTGTAACCACCGCTGG;AGCGTATTCAAGAATTGGAG;TTGCTCCTGCTGGAATACCA	4	2.07924	1.6621	0.187093	0.627133	0.623628
GOLGA6B	11	89;4017;4800;6381;7886;25625;26274;32905;50367;67546;72169	TTCCTTGCTAAGGAGACTCA;GGCTACGCAAACAGGAGGAG;GCAGAGGCTACGCAAACAGG;TACACAAAGCACAAATGGAG;CCTGAGACAACCACTTCCGG;GGGAAAGCTCCAATCCCAGG;CGGTGGTGGCCACTCACCTG;TTGTAGCTGTTCCACCACAG;AGCGTATTCAAGAATTGGAG;TTGCTCCTGCTGGAATACCA;GAGAAGCGGTCCTCCACCGG	4	2.07924	1.6621	0.187093	0.627133	0.623628
ZNF208	5	1539;2347;38439;48935;60992	GGCCATAGAATTCTCTCTGG;AAGGGTTGAGACCTTACTGA;AATTGCCTTATGTGTAGTAA;CAGAGCAAAGTATTTCAACG;TGGTGGAAGAATCCCCAGGT	2	2.07701	1.55732	0.187761	0.627908	0.623628
INTS2	4	587;3013;18781;64951	AGCACAAGACGCAATCGACG;TCTGGATTAGATTTCGACGC;GTACAGACGTAAGAGTGCAC;AATGTGGGTAGTTAGTAGCA	2	2.07626	1.80222	0.188016	0.6273	0.623628
TMEM69	4	2518;3019;66018;75263	CCAGTGGTGGAGCAACGAAG;AGGTAAGTGATGGTGCTTGA;AGAAAGTATATCTGTTCTGC;TGTGTCTTGCTCATATACGC	2	2.0746	1.50176	0.188544	0.627609	0.623628
CDC42EP2	4	809;3020;13831;25744	GAGCTCCCGCCCACACACGG;GGGGTCCACCGATAACCGGG;CTGAAGCGTGGCAGTCGCAA;CATGATCAGCCCACCGCTGG	2	2.07433	1.73349	0.188623	0.626421	0.623628
TFDP1	4	383;3023;20820;57548	GGTGCAGAGAAACCGGCATG;ACCGGCAGCGTCAAACACCC;ATGACCAGAAAAACATAAGA;CCTTCATGGAGAAATGCCGT	2	2.0735	1.89184	0.188866	0.62578	0.623628
AGAP1	4	1665;3027;41529;53512	TTACCACTACTACAGTCGAA;TTCGCAAGCAGTCTAAGCGC;ATTGTGGGTAACTTGGCCAG;CACCTGCGCGGAACAGACGG	2	2.0724	1.58311	0.18922	0.625515	0.623628
ADI1	4	600;3033;9492;17882	CTAGATTAAGATGTTCTACG;TATGGTTATGATGTCCATCC;CAGTGGGTACTTCGATGTGA;CTGGTATATGGACGACGCCC	2	2.07075	1.79482	0.189725	0.625746	0.623628
SP100	4	578;3034;43065;52929	GCATGAGATGGGGAACCCGA;AGTCAAGCATCTGACATGAT;TTTATTACAATTAGGCCCAG;TGATGAGATCACGATCACGG	2	2.07047	1.80261	0.189801	0.624563	0.623628
NLE1	4	1715;3036;10363;71870	GTCCACGGGCACGTCGAACG;CGGACTCTGAAGATAGCCTG;TGACCCTTGCATGTGAAATG;CCGTCAGTGTCACTTACGCA	2	2.06992	1.57587	0.189951	0.623628	0.623628
NPIPA5	16	2665;3046;4439;5037;6854;10865;11851;20132;20195;44761;45046;50563;51394;56599;69057;70633	TCATACCCAAGCAGAGTGCC;AAAGAGGCTTTCTTGCAGAA;GAGCCATACCTTCCTGTCTA;TTTGGCCCTACAGGTCAGAA;TGTCAGAGGCAGAGGAAAAT;ACTACTACAGATGCAAAGTA;ACAAAGGTAACTTGTGCAGA;AGTCAGTCCCACGATGACGA;CATGCCCATGCGAGTACCTG;AAACTTACCCGGTTGCAAAG;AGCATGAAAGAACGTGAGCA;AAGAAAGCCTCTTTGCAACC;TTTCTCTCCCTTCTAGTCTG;AAAGTTTCAGCTGTGAGGTA;AACGTGCGCAAGCGTTGCGG;TCCAACTGCCGTAGACAGGA	5	2.06756	1.33558	0.190614	0.624381	0.623643
RAB28	4	1214;3047;16625;74471	ATAGGAGGGCAGACAATAGG;TTTAGAAGATTGGTATACTG;AGCAAAACACGTAGTTAAGG;TTGTAATATCATATACCAAG	2	2.06691	1.6451	0.190823	0.623643	0.623643
OR10G7	6	2673;4412;6369;16190;39539;62076	CCTGCCGCTTGGGGACACCA;AGACACCTCAGCCAACGAGA;GGAGATAGTCCTGCCGCTTG;ATGACCTTGGTGTCCCCAAG;CAGGAAGATTCCAAAGAGGG;CGAGCGCCCAGTCATCATGT	3	2.06549	1.41336	0.191281	0.623724	0.623724
LRRC43	4	1010;3069;10364;76823	GTGACCATCGGAAACATCAG;AGGCGAAATGAATGAGTCCG;TGTCTGCGCGAGTTCCCGTG;GAGCGCCAATCGAATCAAGG	2	2.06092	1.68031	0.192709	0.626959	0.626959
DHX36	4	3048;3092;17158;18485	ACGTTGGCCAGATTATGTAA;TGTCCAATGATACATATACC;AGCTTTACTAACCCACTCAG;AATGAACTGAGTAACTTGAG	2	2.0547	1.45496	0.194721	0.632073	0.632073
QTRT2	4	1078;3112;16635;39853	CACACGCTGCATAATATCCA;AAAAAACCTGGGCAAAACAG;AGGAAATCCAACAACCCTGG;GTGGAGTGTTGCAGGACGAG	2	2.04934	1.66095	0.196442	0.636224	0.632853
RPS27P8	4	298;3113;36092;48582	GAAACACAAGAAGAAACGCC;TTCATGGATGTGAAATGCCC;TTGTGCATGGCTAAAGACCG;ACAAAACTACCGTTTGTGCA	2	2.04907	1.93339	0.19653	0.633655	0.632853
RPS27	4	298;3113;36092;48582	GAAACACAAGAAGAAACGCC;TTCATGGATGTGAAATGCCC;TTGTGCATGGCTAAAGACCG;ACAAAACTACCGTTTGTGCA	2	2.04907	1.93339	0.19653	0.633655	0.632853
CNOT6	4	472;3115;72845;76121	TCGGAAACATGGTATCACTC;TGGGCAGAGCTTGAAATAAG;TTTGTGATAAATATGCGACC;AGTACTGCTAGAACTTCGGA	2	2.04853	1.83473	0.196721	0.632853	0.632853
PPP6R3	4	2169;3136;9366;66899	TCAAAGGGGAATCGTTTAGG;CAACCTAATGACATTCAACC;GTTACATGGGACACCTAACG;GGAGTCTTGATCGGTAATTG	2	2.04294	1.5153	0.198631	0.637569	0.635901
PMAIP1	4	200;3139;46718;58899	CGCTCAACCGAGCCCCGCGC;TTTGCTTTCCTTCTCAGAGC;TTCTTGCGCGCCTTCTTCCC;TCGAGTGTGCTACTCAACTC	2	2.04215	2.0157	0.198905	0.637028	0.635901
ATP6V1D	4	2572;3140;14807;47381	GAACTGACTGGTTTAGCCAG;CAAAGCAGTGGAACTACTGG;CTTTAAACGAGCCTTCATGA;GATCCTAAAGAAGATAATAG	2	2.04188	1.48127	0.198995	0.635901	0.635901
ORC6	4	1127;3155;22490;40090	TACAGCTAAACTGTACAGCT;TCTTCCCCAGACACAGCAAG;GAGGCCGACACACTTCACCC;GACCTACTTACCCTGTCCAA	2	2.03792	1.646	0.200313	0.638691	0.638691
EXO1	4	3072;3178;12961;57411	TCAGGGGGTAGATTGCCTCG;GTCCAGACTTACCTATCAGT;AGAGTGTAAGCACTCCACCT;TCATCTTCATAGGCGTTCAG	2	2.03188	1.44205	0.202381	0.643857	0.643857
CERS3	4	195;3213;19067;31485	GGAGTCGGCGGAATCAAGAG;TTGGCTATATGACTTATGGG;GGCTTCCTCCAACAATAAAG;TGTGCTAATTATATTCGCAG	2	2.02278	2.01147	0.205566	0.652546	0.652546
DPEP2NB	4	2973;3224;39959;72859	ACTACCATGTTCTCTACCGA;GGGTGTGGAGAAACTCAGGT;GGACCCGGTAGCCACCAACC;TCCTTTGGCCACCCCAACAA	2	2.01994	1.44233	0.206558	0.654251	0.654251
MORF4L1	4	1165;3246;19390;19639	TTCCTGAAGAGCTAAAACCG;AAATACTTCATACATTACAG;GAAGGGAGCAGTATGCAGAG;TTTCTTCCGAGGAGGCTGAG	2	2.01429	1.62731	0.2085	0.658952	0.657612
ASB9	4	1403;3263;9527;18517	GAGAGTTGACACACTCCACG;CTGACACAAGCATTAAACAG;AATAGAGTGGAGTGCCCAGG;ATGCATGAAGCTGCAATCCA	2	2.00995	1.58681	0.210105	0.662568	0.657612
SLX1B-SULT1A4	16	278;751;2585;6012;22023;26777;27600;27730;40154;42914;43430;46655;49752;59903;66774;75744	CCGAAACCCAAAGGACGTGG;ACGCCGCCCGCAGTTTGAGT;GTGCTGGTACCAGGACCCGT;GGGACCTGCGCGGCGCCTTG;GGAGCCTGAGCCAGACCAGG;CGGAGCCTGAGCCAGACCAG;TGTGCGCCAGCACGCGCAGG;CGCACCCAGCGCAGCGTGAG;GTGTGACTTGATGAGCCGTG;GAGCCCGGTTACACTTCTCT;CCGGGCTCCCATCTACGTAC;CCTTGAGGTCAATGATCCAG;TGTGACTTGATGAGCCGTGG;CTATGTTGCCCGAAACCCAA;TACGCCGCCCGCAGTTTGAG;CCGAAGGCCAGAGGCACGTG	2	2.00673	1.68622	0.211227	0.663197	0.657612
SLX1A-SULT1A3	16	278;751;2585;6012;22023;26777;27600;27730;40154;42914;43430;46655;49752;59903;66774;75744	CCGAAACCCAAAGGACGTGG;ACGCCGCCCGCAGTTTGAGT;GTGCTGGTACCAGGACCCGT;GGGACCTGCGCGGCGCCTTG;GGAGCCTGAGCCAGACCAGG;CGGAGCCTGAGCCAGACCAG;TGTGCGCCAGCACGCGCAGG;CGCACCCAGCGCAGCGTGAG;GTGTGACTTGATGAGCCGTG;GAGCCCGGTTACACTTCTCT;CCGGGCTCCCATCTACGTAC;CCTTGAGGTCAATGATCCAG;TGTGACTTGATGAGCCGTGG;CTATGTTGCCCGAAACCCAA;TACGCCGCCCGCAGTTTGAG;CCGAAGGCCAGAGGCACGTG	2	2.00673	1.68622	0.211227	0.663197	0.657612
RPA3	4	711;3276;8001;69341	GATGAATTGAGCTAGCATGC;TACGGGTTCCATCAACTCGA;TGGACATGATGGACTTGCCC;GGTTGGAAGAGTAACCGCCA	2	2.00665	1.72685	0.211304	0.661994	0.657612
PAIP1	4	186;3279;67364;74476	TGAACATATTCTGATAGAGT;AGAACTTTATCTTAACCTGG;GCGGTTTCCCGAACGGAGCG;AGAGAAATTTGGGATAGATG	2	2.00589	2.01321	0.211574	0.6614	0.657612
OR6F1	4	2584;3280;27324;36155	AAGCACTGGCCATCCTACTG;ATCTGCTATCCTTTACACTA;AGAAGTGGTTGATGGCACGG;CCACATTACCACTAACTGTG	2	2.00563	1.46223	0.211654	0.660213	0.657612
MEN1	4	2448;3287;10589;11024	GAACGTTGGTAGGGATGACG;AGGATAGAGGGACAGGTCGA;CCAGACAGTCAATGCCGGTG;CCAGGCATGATCCTCAGACA	2	2.00386	1.47191	0.212283	0.660742	0.657612
RPA1	4	2961;3289;11882;47400	ACAACAGAGAAGTTGCCAAG;GGACGACCATCATTTACCTA;ACATCCGTCCCATTACTACG;GCTCCTTTGATAGCCAACAC	2	2.00336	1.43481	0.212489	0.659956	0.657612
RPL36A	2	776;7719	TTAACGTCCCTAAAACCCGC;TGTCATAACGCCGCTTTCCT	2	2.00282	1.85264	0.212649	0.657612	0.657612
RPL36A-HNRNPH2	2	776;7719	TTAACGTCCCTAAAACCCGC;TGTCATAACGCCGCTTTCCT	2	2.00282	1.85264	0.212649	0.657612	0.657612
LRRC1	4	1784;3307;55815;68702	TTATTAGAAACGATTCCGGA;AGAAAGCTTACCTAGTCAGT;TCTTTCTCACCATAGATCGG;TCAACTGTCAGAATTACCTC	2	1.99883	1.53236	0.214063	0.660563	0.6594
SLC2A12	4	1475;3308;22460;57729	CCTTTCATCACCAGAAACCG;TCCCACTATAAGAACCGTGT;GAGTCTGTGATTTATGGACC;CTTGACGACTCCAACCCCAG	2	1.99858	1.57088	0.214157	0.659439	0.6594
CLGN	4	3180;3313;41389;69454	GAGGAAATTTCAATATACGA;CTGCCGTCAAACCAGAAGAC;GAATTAAAAGGGTATACCAA;TTAGGATTATCGACCAGTGG	2	1.99733	1.41822	0.214603	0.6594	0.6594
AURKC	4	2831;3329;20559;35300	AGATGAACAGCGCACAGCCA;ATTCTGGAATATGCTCCAAG;GGAAATAGTTATACAGGCGC;CTAGGAGGAAGACAATGTGT	2	1.99333	1.43841	0.216093	0.662562	0.662562
STMN1	4	310;3353;31425;44791	AGCTGAGGTCTTGAAGCAGC;GAACTGGAGAAGCGTGCCTC;AGCTGCAGAAGAAAGACGCA;AAAGAAGAAGGATCTTTCCC	2	1.98737	1.89407	0.21829	0.667874	0.664997
OXA1L	4	182;3354;15946;29447	TGCTGGGAATAGGAGCCGTG;TTCTGCAAAAGAGATAGCAG;ATGGCGATGGGACTAATGTG;CTGGTAAAGTGCCATCTCCG	2	1.98712	2.00851	0.218379	0.666727	0.664997
TINF2	4	91;3355;34342;74400	TGCCTGGAGACAATATGGTG;GGAACTTGAACAAGAGTATG;CAGAATCTGGACCTATAGTG;CAATGGGCCTCCACTAGGGG	2	1.98688	2.15814	0.218479	0.66562	0.664997
UHRF2	4	1708;3358;69140;74086	AATCTTCTCTGACAGGACCG;CAGTCTGAATTAGACGTAGA;TTTCCCACCACATACACGAC;CTAAAGTAAAGAAAGCTCCG	2	1.98613	1.53481	0.218737	0.664997	0.664997
WTAP	4	2643;3373;7966;22091	GAGCTTAAAAGCAGTCAGGA;GCATATGTACAAGCTTTGGA;GAAGTGTCGAATGCTTATCC;GAAGGAGACACGCCAGCAGT	2	1.98244	1.44625	0.220162	0.667917	0.667917
RBBP8	4	3297;3386;15285;16108	GCTACCTCTAGTATCAAAAG;AATCGATCAGACAGATCCAG;CGTTGCCCAAAGATTCCCCA;GAGCCCCTGAAATCATTGGG	2	1.97925	1.40236	0.221379	0.670195	0.6694
TTBK2	4	1020;3388;24826;70360	GGGCTTCAGATAGATCACAT;GGCAGAAGGACCCCTTACAG;GAATGATCGATTCAACTATG;GAACGTAACTTTCGCACCAG	2	1.97876	1.63717	0.221582	0.6694	0.6694
TSC2	4	2400;3400;36798;38887	CAGCATCTCATACACACGCG;TCCTTGCGATGTACTCGTCG;CATGGCATGTCCGAACGAGG;CCTCTACAGGAACTTTGCCG	2	1.97583	1.46177	0.222722	0.671433	0.67115
PIK3R3	4	1033;3409;14609;15798	TATTGAGCGATTTCGCAGAG;TCTGACATTTAATTCCGTGG;AATTGCGGGATATGCCAGAT;AGAATATACTAGAACATCCC	2	1.97364	1.63197	0.223561	0.67115	0.67115
LOC110117498-PIK3R3	4	1033;3409;14609;15798	TATTGAGCGATTTCGCAGAG;TCTGACATTTAATTCCGTGG;AATTGCGGGATATGCCAGAT;AGAATATACTAGAACATCCC	2	1.97364	1.63197	0.223561	0.67115	0.67115
SNRNP25	4	3351;3419;29949;67185	ATCGGCAGATCGCAGAGCAG;GACGGTCCGAGTGTGCAAGA;GGCACTCTGCACTACAACCA;ACACTCGGACCGTCATTGCC	2	1.97121	1.39529	0.224522	0.67263	0.67263
OR10G4	5	2030;2673;16190;17928;20028	GAGGAGGGCGTCCAGCCCTG;CCTGCCGCTTGGGGACACCA;ATGACCTTGGTGTCCCCAAG;CACAAAGATGACCATCACGT;AGGTACACCAGCATGATGAG	2	1.96971	1.44918	0.225099	0.672958	0.672958
LAPTM4A	4	1514;3438;52290;61686	TGAGGACGAAGTCAAAAAGT;GCCAGGAGGTCATCTTTGTA;CCAGGATGATCGTCCCGGTG;AACATTCAGTATGAAGTCAT	2	1.96662	1.54957	0.2263	0.675144	0.675144
SKIL	4	3314;3451;9939;74775	AGAATGCATCACAAACGTCT;AGAAGTAAGTGACACATTTG;TCCCAGTTTGAAACACACAT;AAATGGAAAAACGATAAACA	2	1.9635	1.39352	0.22755	0.677468	0.677468
CUL4B	4	868;3458;54933;58891	GCTGTTAGCAAAGCTAGAGA;AGCATGTGGTACTTACTGGG;CTCTTCAGTAGAGTTCGAGG;GCTTCTTCTGTATCGGTACG	2	1.96182	1.66245	0.228222	0.678064	0.678064
UGT2B28	4	2431;3472;12311;13687	GGACCGGTGAATACAGCCAT;ATATGTCATGAAATTCCCAC;CTCTGGTGAAAATGGTGTTG;AATGTGTGATATGAAGAAGT	2	1.95847	1.45058	0.229579	0.680691	0.680691
PSMD12	4	2051;3483;49019;75668	GATTCAGCTGGATCAACATG;GATTTGGTTCACCGAATAAG;GGGTAGGCGCTGATCCACCG;ACTCTACGAATGGTTACCGA	2	1.95586	1.48289	0.23056	0.682192	0.682192
ZC3H13	4	618;3510;16455;44769	GCCCCAGAAACGAAATACAG;TGTCCGGAGAATGTTCACGC;TACCAGAAGATATCGCTCTG;GTAGTCATGGGCATCACGAG	2	1.94947	1.72791	0.233122	0.688358	0.688054
RAP2A	4	3233;3524;12343;35621	CGAGGTGGATTCGTCGCCGT;GGTTGACGAGGCTGTAGACG;CACGAACTGCACGGTCAGGG;GAAATACGACCCCACCATCG	2	1.94617	1.38952	0.23444	0.690829	0.688054
ZDHHC17	4	1210;3528;12047;22812	GTTGCCAAATATATCCCAAG;TATTGATGGCAGCCCAATGG;TGGAATGACGCCTTTAATGT;TATTGATGATTACAGCACAT	2	1.94523	1.58494	0.234862	0.690658	0.688054
MAP1LC3C	4	1316;3535;41906;48538	CAGCAAGTAAAAGGCTTCCG;GGTAGTGGAGCGCTACCCCA;AAAGTTCCCCAACAAAATCC;GTTCCTCAGCATCATCCGGT	2	1.94359	1.56679	0.23554	0.691236	0.688054
PPIP5K2	4	3181;3536;12635;54887	CGGTTCAAAATAGCATAACG;GTGAAAAGTGCAAATATGAA;TTTGTGAAAGGTTTATACAG;CATAGCTGTTATACGTCATG	2	1.94336	1.39118	0.235622	0.690069	0.688054
PQBP1	4	3095;3547;8646;47499	GGGCCACGACAAGTCTGACA;CCCACATGACCCCAACTCCG;TCGAACACCTTGTACCAGCT;AGCCATGAGAAACTAGACAG	2	1.94079	1.39509	0.236685	0.691775	0.688054
TANGO6	4	2391;3551;46137;70626	CTGCTGCGATATCCCCAAAG;GGTGTTCAGGCAGTAGTCCG;GAGATAGGGGCAGATACCCA;CATTATGATTACCATCAAAG	2	1.93986	1.44453	0.237076	0.691512	0.688054
L3MBTL2	4	2997;3552;18193;20425	CTCATCAACTCACTCCGTGG;GGTCCCACTCTATGACCAGT;AACCTGACATCTTGATGCCG;CCGGAGTTATAACAGCAGTG	2	1.93963	1.40064	0.237202	0.690478	0.688054
NDUFA1	4	3086;3556;15202;63015	ATGTACGCAGTAGCCAGTCC;ATGTGGTTCGAGATTCTCCC;ATCCACAGGTTCACTAACGG;TGGCTACTGCGTACATCCAC	2	1.9387	1.3946	0.237598	0.690233	0.688054
PEAK3	4	730;3562;12630;68653	TGCCCAAGAAGATCCTAACC;GGACGCCCTGTATTACCGCG;GCGGACGTGCCCCACCCGTG;CGCCTCGGAGACCCTTTCTG	2	1.9373	1.68662	0.23819	0.690558	0.688054
C4orf47	4	64;3568;51863;51999	AAAGCATTCCTCCCTAGTAA;AAGAATTTATACACAAACCC;AGCTACTATGGAACAATAGG;GTGCTCCTTTAAGTAAACGA	2	1.93591	2.20886	0.238759	0.690816	0.688054
POTEC	12	1657;2837;3310;12298;45483;45508;46562;47465;47725;54030;64147;64623	ACAACATACAGCAAGTATGA;ATGCACTTGATAGATATGGA;ACATGAACAAAAACAGCAAG;TCTTCATAAAGGAGTTGTCA;GGGACACGGACATGAACAAG;TCTTCATAAAGGAGTCGTCG;GTGGACAGCATAGTGTAGAG;ACAAGAGGGACAAGCAAAAG;ACAGCGCCTTCATGGAGCCG;GTGGTACCTCGGCTCCATGA;ACTCCTTTATGAAGACGCTC;GGGGAGCGGCACGAGCAACG	3	1.93575	1.28144	0.238761	0.688054	0.688054
POTEB3	12	1657;2837;3310;12298;14292;17096;45508;46758;47465;47725;54030;64147	ACAACATACAGCAAGTATGA;ATGCACTTGATAGATATGGA;ACATGAACAAAAACAGCAAG;TCTTCATAAAGGAGTTGTCA;ACTCCTTTATGAAGACACTC;GGACACTGACATGAACAAGA;TCTTCATAAAGGAGTCGTCG;GGGACACTGACATGAACAAG;ACAAGAGGGACAAGCAAAAG;ACAGCGCCTTCATGGAGCCG;GTGGTACCTCGGCTCCATGA;ACTCCTTTATGAAGACGCTC	3	1.93575	1.28144	0.238761	0.688054	0.688054
MED30	4	348;3583;19176;40411	GACAAATGCAATGAAAACTG;GGCCGCCCGGGAAGTCAACA;GGACATCGTGTACCGCACCA;ACACTGGAACATATCAAGAC	2	1.93244	1.84182	0.240222	0.690878	0.68973
GPALPP1	4	2343;3584;9383;34920	ATCTACACAGAAAAGTGACA;TCCTCCTGGATTTAAAAAGC;AACCCATTGTAAGAGAGTCA;CTTCAAGGCCCGCGGAACAG	2	1.93221	1.44469	0.240302	0.68973	0.68973
ING5	4	838;3591;19345;50185	GGCTGCAGAGTACATCTCCA;CTGGACCAGAGGACGGAAGG;AAAGAAAAAAGAGGGTCCCG;AAGTTCCTCTGAAGTTCGCA	2	1.9306	1.65422	0.241	0.690355	0.690183
RPS10	6	2267;3415;7147;25914;49925;72820	TCATGTCATGAAGGCCATGC;CAGGCCTCGGCCTAAAGGTA;CAAGTCCCGAGGCTACGTGA;TGGACGGCTACGGCGTAGGG;GTCATGAAGGCCATGCAGGT;GTGGCAGGCACAATCTCCGG	3	1.92967	1.45432	0.24142	0.690183	0.690183
ACTRT3	4	86;3603;20627;37134	GGCGGGCTAGAACTCTGCGT;TGTGGCAATGAACTACGAAG;CACTGAGCAACATGATACCA;AATGTTCGGGTAGATAAACT	2	1.92784	2.14085	0.242201	0.691042	0.691042
AR	4	1096;3617;22775;31992	TCCAGCTTGATGCGAGCGTG;GGACGCAACCTCTCTCGGGG;AGGGTACCACACATCAGGTG;CCTTAAAGACATCCTGAGCG	2	1.92464	1.59516	0.243569	0.69357	0.69357
FBXL5	4	643;3625;30766;49318	GAACGTTATGAATTAAGCCA;TGAGTAGGTGACTGGTATAG;GAAGTGTCAGAACACTCCAC;GCAAAATTACTTCAACTGCG	2	1.92282	1.70619	0.244374	0.694486	0.693628
ASGR2	4	3487;3630;44963;68481	GTGCTTCAGATGGAAGAGCA;GTCAACTGGGTGGAGCACCA;CTCCTCGAGCACCCTGACGG;GGTGACAAGATCACATCCCT	2	1.92168	1.36308	0.244847	0.694458	0.693628
SFRP5	4	179;3632;46448;59778	GGAAGACCTGCGTATCCGAG;AGGAGTACGACTACTATGGC;GCAGGGATGTCAAGGCACTG;GAGATGGAGCACAGTGCTGA	2	1.92122	1.97915	0.245037	0.693628	0.693628
HSD17B4	4	353;3640;42606;56807	AACTCTCGTGACAAAGCCAA;ACGGACATCAGACAAAGTCA;ATCCATAATAATCACTACAC;CTGACCTATGATAACTCCGA	2	1.91941	1.83225	0.245817	0.69447	0.694208
ZNF143	4	622;3644;19941;27632	TATGGGTACATGTTGAACAT;CTTGACAGAGGCAGTCACCG;TGACCAGAGTGCATTACAGG;ACTGCTAAATCTCAACAGAG	2	1.9185	1.71106	0.246207	0.694208	0.694208
ABCA5	4	1396;3654;43535;66424	GAAATAGATACCTTTCCCCG;AAAATGAATGATACCTCAGG;TGACAGTGACTATGTATCCG;AAATTATGAGGAGTTATCAG	2	1.91624	1.54098	0.247194	0.695627	0.694836
AQP9	4	2537;3656;27976;53608	ATGGCCATTTATGTGGCTGG;TGGTGGAAAACTGCTGATCG;GACGGTTGCAGCCCCCACAA;GATTATGAGGAGTATCATGG	2	1.91578	1.42089	0.247397	0.694836	0.694836
OR14J1	4	599;3669;25719;46822	GGCATGCAGTGATAGCTGTG;CATTATCACCATCATTACCG;ACTTCTCCATACCTCTCTGT;AGTGAATTTGCAATGGACTG	2	1.91285	1.71623	0.248661	0.697027	0.696384
NCF1	4	1738;3674;38578;39307	TGTGCCCTGGCGGTTCTCGG;GCACCTTGAAGAAGTCGAGG;ACCAGGAACATGTACACCTG;TCTCGTAGTTGGCAATGGCG	2	1.91173	1.49408	0.249116	0.696944	0.696384
PLEKHH3	4	2724;3682;24737;73334	AGCCTGGTTTGTGCTCACGC;GGGCTATGCACCCCTGCGCG;GGCCCCCTAGGAAAGTTGCG;CTCCTGCCGTTGGCTCAACG	2	1.90993	1.40415	0.249888	0.697746	0.696384
SERPINB13	4	1512;3688;10593;74897	ACTTGCAGGCCAAAATTCTA;TGCAGTCAAGATGCCCACAG;TATTAGTAGCTCTACCAAGC;CTTCTGCCCAACGACATCGA	2	1.90859	1.52082	0.250486	0.69806	0.696384
CD44	4	1907;3693;11555;74337	CATCACGGTTAACAATAGCT;TGCTACTTCAGACAACCACA;TCGCTACAGCATCTCTCGGA;AAGACTCCCATTCGACAACA	2	1.90747	1.47326	0.251	0.69814	0.696384
XYLT1	4	577;3697;45633;71714	AAAGGCGATTCTGACCGGGT;GCAGTGCTTGGACTTAGCAC;AGCTCCTTCTGTCTACTCGG;GGGAGATCGGCGGATCCCAG	2	1.90658	1.72103	0.25142	0.697957	0.696384
NAMPT	4	1962;3700;56732;74366	CTGTTCCAGCAGCAGAACAC;CAGAGGAGTCTCTTCCCAAG;GGGATGGAACTACATTCTTG;AATAGTATCAAGAAGTACAC	2	1.90591	1.46678	0.251752	0.697532	0.696384
KL	4	3035;3708;9428;73754	AGAGGTTACAGCATCAGGCG;CCTGCAGTACTATCGCTGCA;CACCATCGACAACCCCTACG;AATTGGCGGAACTTCATGTG	2	1.90413	1.38049	0.252522	0.698321	0.696384
H3C15	8	1339;1753;10618;11239;15893;44118;55350;58821	GATCGCGCAGGACTTTAAGA;ACTGCTCGCAAGTCGACCGG;GTAGCGCCGGATCTCCCGCA;CTCGCGTACCAGCCGCTGGA;CCGTGGACTTCTGGTAGCGC;GCAGGGCTACGGTGCCGGGC;CCGGCGCTACCAGAAGTCCA;GGTGGCCAGCTGCTTCCTCG	2	1.90288	1.4075	0.253071	0.697157	0.696384
H3C14	8	1339;1753;10618;11239;15893;44118;55350;58821	GATCGCGCAGGACTTTAAGA;ACTGCTCGCAAGTCGACCGG;GTAGCGCCGGATCTCCCGCA;CTCGCGTACCAGCCGCTGGA;CCGTGGACTTCTGGTAGCGC;GCAGGGCTACGGTGCCGGGC;CCGGCGCTACCAGAAGTCCA;GGTGGCCAGCTGCTTCCTCG	2	1.90288	1.4075	0.253071	0.697157	0.696384
TOP2A	4	781;3715;31214;45775	ATTCAGTACCAAATTTACTG;TGTACGCTTATCCTGACTGA;TCCCGTCAGAACATGGACCC;AGCATTGTAAAGATGTATCG	2	1.90257	1.65502	0.253274	0.696384	0.696384
ATP8B2	4	1245;3724;19858;32219	ATTCATAGTGCGGAATCCAG;ACTAAGCTGATGCAAAACAG;TGAAGCCGTTGCCTACGGAG;GTGCCACCATACCATAGCTG	2	1.90058	1.55672	0.254193	0.697575	0.696674
TLCD5	4	502;3727;11258;20667	TGTGTGATGAGCCAGCATCA;ATCAATGAAGCCAATATAAG;ACCAGCGCATCTGTAGCAAG;ATAAGCACCGAAGCTATGAG	2	1.89991	1.7473	0.254474	0.697017	0.696674
PDHX	4	2457;3745;20227;66383	TGGAATCTTGGCCAAAATCG;GCCGCGGAGCTAATTGGAGA;AACTCTTCGAATATTGCTGG;TCAAGAAGGAACACATACCC	2	1.89594	1.41723	0.256292	0.700661	0.696674
SYAP1	4	2069;3749;11724;55518	TCGTTAGTGTCAACCCATGG;CTGCTTACAGTTTAGGAACG;CTTTGATCAGATGTACCCCG;ACCCGAGCAGCCGTCCGAGA	2	1.89506	1.45075	0.256714	0.700483	0.696674
PDZK1	4	1105;3750;13549;69999	TGCTATCTCGTGAAGGAAGG;GGACAAAGAAGAACATATGC;GAGGGTAGGTCAAATCATCA;GCGAATTGAGAAGGACACCG	2	1.89484	1.57856	0.256828	0.699468	0.696674
SOD1	4	1628;3761;52368;59330	AATGTGACTGCTGACAAAGA;TATCTCCAAACTCATGAACA;CCTCTATCCAGAAAACACGG;GGAAAGTAATGGACCAGTGA	2	1.89243	1.49768	0.257939	0.701164	0.696674
TAOK2	4	3080;3771;21897;68311	GCTCTGGGCCCACCCAACAC;TCAAGACAGACCAACCTCAG;CCCAACACCATTCAGTACCG;GCCAGGGTTAGTGAAGCTAG	2	1.89024	1.37074	0.258949	0.702582	0.696674
PORCN	4	1155;3782;16442;20270	GTGACATGGCACAAGATGCG;TGCCGACATTCCTCCCATCG;GGAGCTGCCTCGGTCAATGG;TAGCTGTGGAAGGATATCCA	2	1.88784	1.56587	0.26006	0.704268	0.696674
KRTAP10-6	6	2338;2427;16692;26518;29243;74649	CAGACGGACACACAGCACAC;AGACTGCTGGCAGCACGAAG;CAGGTGGGCACACAGCACAC;GCTGGACACACGGCTCACTG;CTGGCAGCATGAGGGTGTGC;AGGAACCAGGAAGGCAGACG	2	1.88703	1.34778	0.260395	0.70385	0.696674
SCARF1	4	319;3791;37509;70032	AGTCTCACATCACGACCCGG;TCGGGACACTGCCCTCATCG;GCTCACAGGCCTCCCCATGT;ATCCAGGCTTGCATCGACAG	2	1.88588	1.83719	0.261036	0.704258	0.696674
SSTR5	4	2963;3793;27558;32041	GAAGGACGCGGCGTTCTGCG;GAGAATGTAGATGTTGGTGA;ACGTCCGCGAACACCAGGAG;AGGCGGTGACAACAGGACGC	2	1.88544	1.37573	0.261227	0.703454	0.696674
PLAC8L1	4	2342;3795;38121;68080	ATGTCACACTCAAGACACAT;ATCACAGCAATTGTCCAGAC;AAGGTGGACCCAGGTAACAA;GTGGTGAAGCAGCCTGTTCG	2	1.88501	1.42117	0.261441	0.702713	0.696674
OCEL1	4	3283;3799;50750;53209	CCTGGAACACTGCGACATAG;TCCGACAGCAGATCCAGGCT;CCGGGAGCCGCGAGTCTTTG;ACAGCTCATAGTCGGGCACT	2	1.88414	1.35561	0.261829	0.702444	0.696674
XBP1	4	2245;3805;8841;19997	CTAAAGTTCTGCTTCTGTCG;CATGGTGCCAGCCCAGAGAG;CCTCCCAGGGGAATGAAGTG;AGGAGTTAAGACAGCGCTTG	2	1.88284	1.42843	0.262416	0.702709	0.696674
FTH1	4	2435;3807;41642;54215	TCTTCAAAGCCACATCATCG;CACCATGGACAGGTAAACGT;TGTTCACCTTGATATCCTGA;GGAGAGCGGGCTGAATGCAA	2	1.88241	1.41222	0.262632	0.70198	0.696674
MUC12	4	2728;3809;16832;37343	AAGTTGTAGAATGCCGACTG;AGGGTGTGGATTCTCCAACG;AGGTCGTAGATTCTTCAACG;CACAACCGCAGACCTCGGTG	2	1.88198	1.38988	0.262839	0.70123	0.696674
C20orf85	4	2799;3811;64284;73100	TATATTTACCTCCTCAAAAG;GCAGAAACCTCTCAGCACCG;GTTAAAAACCCCCAGTTCTG;TGAAGGCTGAATCGGAAGCA	2	1.88155	1.38471	0.263031	0.700443	0.696674
METTL6	4	2626;3814;24964;61992	ATATGATACAGAAAGATGCA;ACAACATCCACAGACTCTGG;GGAGCTAAGATCATGTAGAG;GTTTCATAGGTATTAAAACC	2	1.8809	1.39673	0.263338	0.699962	0.696674
ZNF98	7	1046;2075;8231;26818;27309;38331;43338	AAAGAAACCCTACAAATGTG;GAGATGGTAACTGAACCCCC;CCTATATAAATTCTGCTGTG;GTGCACAAAGAATGTTACAA;ATGTGGGAAAGCCTATAATG;CTGATCACCTGTCTGGAGCA;CTGAGAACATATAAAAAATG	2	1.88066	1.47022	0.26345	0.69897	0.696674
FOXK2	4	836;3817;20722;74379	TCATCAGATACTCGAACTCG;GGGGCGTGAAGATCTCGAGG;AGCTGCGCGTAGGAGTAAGG;TCTGGAATGTTGATGGTCAG	2	1.88025	1.62955	0.263657	0.69823	0.696674
MYCBPAP	4	2519;3819;18428;30004	GACCTACAGACGGATCCAGG;GGTGTACCGGAGTAGTCCAG;TGTGGTCAATAATGGCACCG;TGCTAGGATTACCAGCCCAG	2	1.87982	1.40429	0.263845	0.697444	0.696674
USP17L4	37	264;1672;4337;4463;5400;6016;7061;7254;9264;9887;11401;12268;15218;15425;16044;17706;19332;19442;20962;22158;23845;27374;31680;42555;43014;48632;48767;50522;51929;54418;57460;57656;58620;64356;70182;70476;75121	CCCTTACCTGGACATCGCCC;TGAATTTCTCATGTTCACTG;TACATGTCTCAGCAGAACAC;CAGGGAAGCGTTCTCGTAGC;GACATGGCCAGGACTGTGGA;TTGGCTGCTGGCTTCCATAG;TAGCAGGAGACCTGCTGCGG;TCCAGGGCGATGTCCAGGTA;TGCCAACTACATGCTGTCCC;TCTGAGCTGCCTGGATATCC;GCCAGCAGCCAATGCCTGTG;GACGACTCACTCTACTTGGG;AGTGTGTAAAGTTAACGTGT;TTGCCAACTACATGCTGTCC;ATTGCGGTCTTTGTCTCCAG;AGCAGGTATTTCCCATATTC;CGTGGACCAGCACAGCATAG;TCCAAATATTTGGTGGATGA;CACTCTACTTGGGAGGTGAG;…	8	1.87918	1.17722	0.264038	0.696674	0.696674
TNNI2	4	2637;3826;35093;38016	ATGGAGCCCGGGATATGCAG;GCTGCACGCCAAGATCGATG;CAGAAGCTATTTGATCTGCG;GACATGCGCACCCTCCGCAG	2	1.87831	1.39462	0.264552	0.69675	0.69675
PLA2G5	4	2710;3834;15359;72793	CCTAAAATCAATGATCGAGA;CCTACAAATACAGATTCGCG;GTAGAAGCCGTAGTTTGTCA;CGCATGACCACTGCTATGGG	2	1.87659	1.38847	0.265391	0.697682	0.697682
CUL2	4	2003;3841;9065;38178	AGTTTACCAGCAAGCTACAT;GAGCAGCATTCGGATAAGGA;AGCAACCAGCAACCTTACTC;AGATATCTATGCTTTATGTG	2	1.87509	1.44723	0.26608	0.698217	0.698217
MTRNR2L10	4	1167;3868;15029;74353	CAATTTCCCTGATTAAAAGT;AAATTGACCTATCCGCGAAG;CTTGTATGAATGACCACACG;TTGTATGAATGACCACACGA	2	1.86932	1.55447	0.268917	0.704376	0.704376
BMP4	4	3542;3879;25922;37842	GGGAGAAGCAGCCAAACTAT;CCTCATAAATGTTTATACGG;ATTAGCCGATCGTTACCTCA;TGGTCCACCACAATGTGACA	2	1.86699	1.33282	0.270053	0.706067	0.704613
PHB2	4	1044;3881;31093;38182	CCCGAATGTCATAGATAATG;CCTCACAGCTGATCACCCAG;CACAGATTCGCGCACACCGT;GTTGCCGTCCATTGTCAACG	2	1.86656	1.57623	0.270265	0.705336	0.704613
CHADL	4	2943;3883;66698;69976	CAGGCGCGGACAGTGTGCGA;CATGGCGGGCAGGTAAACCA;GCAGAGCCTGGAGCTCGTTG;CCTGCAGGGCAATTTGCTGA	2	1.86614	1.36737	0.270477	0.704613	0.704613
UBE2E3	4	2687;3888;13144;50109	TGCAGTGATAGATTCTGGTG;TTTCACTAACAGAATTCAGA;TCAACTATACTTGGTCCACC;ATTTCTTACCTGCAATTAGG	2	1.86508	1.38437	0.271001	0.704701	0.704701
SNX11	4	3840;3897;21858;41141	CAGACACAGTCATGGTACTT;CGATATGCTATGTCAAACTG;GCCGCTACCGTGAGTTCGTG;TTCATTGAGAAGCGACGACA	2	1.86318	1.31601	0.271999	0.706019	0.70474
VPS33A	4	3751;3904;11233;18953	ACACAATGCTAAGACCGTGG;AGATCTCATTCCATTCGATG;GCACCTAAGAAACAGGGCGA;TCGCACAACAGGCTACGGCG	2	1.8617	1.31958	0.272713	0.706596	0.70474
TACR3	4	2898;3907;16457;65014	ACAAAGCAGAGAGTACGGCC;CACCACCACACCATACGCCA;TCTACGCGCTTCATAGCGAG;ACTTGTCACAGGTATCTCCT	2	1.86107	1.36779	0.273039	0.706169	0.70474
PDCD7	4	1476;3910;17312;26675	CTCGCGTTCCACTGCCCGCG;GGCCGCATCCCCGAGCACGT;GCGGCTACAGCCGTTGACCC;ATGGCGTACTATCTGAAGTG	2	1.86044	1.50167	0.273348	0.705698	0.70474
NPIPB10P	6	2665;5037;7586;7948;56599;77123	TCATACCCAAGCAGAGTGCC;TTTGGCCCTACAGGTCAGAA;CCATACCTTTCTGTCTACTG;TCCAACCGCAGTAGACAGAA;AAAGTTTCAGCTGTGAGGTA;AAGACGTCATTACTCTACGG	3	1.86016	1.31189	0.273467	0.70474	0.70474
ODR4	4	2575;3934;35289;63716	GGTATCCAGAATGCTACCAG;TAAGAATGGACTTACACGCT;TGTCAGAGTGCTAACGCAGT;GCAGATTGGAAGTATCAAAG	2	1.85541	1.3878	0.275879	0.709685	0.709685
NDUFA11	4	2922;3952;9245;11126	GGACAATACACGTTCACTGC;CCTTCAAGGAAGGTGCCCGG;GCAGGTGGTGAGGCCAAACA;AGCGACGCTGGCAATACTGG	2	1.85165	1.3615	0.277838	0.713449	0.710906
RPTN	4	1733;3955;17226;64489	GTGAGTCACAAATCTACCAG;TCTGACCGTAGTGGGAACTC;TCTGACCGTAGTGAGAACCC;CTAGACAATAAGTCACATGG	2	1.85103	1.46432	0.278167	0.71302	0.710906
GET1	6	3905;6037;7653;23175;37450;56157	TTCTAATATAGATTTATCAG;CTCGTCCATCATGTTGACTG;GCACCAGCAACCACGCCCAG;GTTTGCCAGATATGCCAGGC;AAATTATTTAAAGCAGCCTG;ACGGATAAGCTCAAAACCCA	3	1.84996	1.2209	0.278741	0.71322	0.710906
AMZ1	4	3695;3961;12511;69149	GACAGGCTCCAGCTCCACAC;GGAGCCAGTCGAAGCCCGTG;GTCTGACCTGTACCCCCATG;GACCTGAGCGAGGAGCCGGT	2	1.84978	1.31639	0.278861	0.712259	0.710906
MED28	4	303;3974;13605;60296	TCCACCAAAGTACTGCTGGA;GATCAGGAAGAAATTCGAAC;CGAGTTGGAGTCATCTTTCG;GAAGCGAAGCTTGGCCCGGA	2	1.84709	1.82883	0.28026	0.714563	0.710906
MAPK8IP1	4	92;3978;13699;27904	GGCACAGTTGTCATAGACGG;AGGCAGATGTGTTCATGCGG;ACTCATCAGTGATCTCCGAG;GGATTCGGTCTCGATGCGAG	2	1.84627	2.08547	0.280734	0.714506	0.710906
COX6B1	4	2406;3982;11246;74014	AAGGCAATGACCGCTAAAGG;CGGTCATTGCCTTCTGACAG;AGAACCAGACTAGAAACTGC;GAAGCGGCTGTCAAAAGGGG	2	1.84544	1.39609	0.281123	0.714231	0.710906
SUFU	4	1206;3987;11023;40081	CCTTTGCCAGAGAGTCGCCG;CTGATAACTGACATGCGGAG;ATACCAGTACTTGACGATAG;TGGCCCGCAGAGTTAATGCA	2	1.84441	1.53521	0.28165	0.714308	0.710906
TMEM39A	4	3254;3989;17012;34656	CACTTACCTTCACAAAACAC;TCAACATTTATAAAACAGTG;GCTTCGAAAGAGATTGACGA;TCATCACAGTGATGCTTGCG	2	1.844	1.33721	0.281867	0.7136	0.710906
FOXD4L4	10	1279;2296;4379;10313;28955;39149;39306;40776;69141;71200	TGAAGACGAGGTGGAAGACG;TGCGGCGGTAGTATGGGAAG;GGAACTTGCGGCGGTAGTAT;AATCGATGTCCTGGGAGAGG;ACTTGGTGCCAAACTCTGAA;GAGAGCAGTAGGTAGCGAAG;AGACGAGGTGGAAGACGAGG;GCCATTGTCGAACATGTCCT;CAGCCTCCGGGACTCCGATG;GTAGGTAGCGAAGAGGATGC	3	1.84056	1.39837	0.283638	0.71682	0.710906
UHRF1	4	1928;4013;15817;22309	TGCTCGGGACACGAACATGG;CTACAACCCCGACAACCCCA;ACACCCGACTCGCTGACCTG;ACGAAGTCTTCAAGATTGAG	2	1.83907	1.43686	0.284484	0.717699	0.710906
NDUFS2	4	864;4015;25098;62914	ACAGGCCTATTCTCTAGCTG;TCAATTCCATCACTAGTCGC;GCCACTGCCGAACACCTCTG;CCCGAAGCATCACTCCACTG	2	1.83866	1.60184	0.284703	0.716992	0.710906
UBA3	4	915;4023;11646;11720	CATTCCAGGCAGAATCACCC;ATGATCCTGAACATATACAA;GTTACGTATAGGCTCACTCA;ATAGATGCAATGGTGCACAT	2	1.83703	1.589	0.285635	0.718082	0.710906
DRAP1	4	2199;4024;23290;42458	GACGGACGAAGAGATTGGGA;ATCTGTTCCCGACATGCAGG;CCTGCCAGGTGACCCAGTCG;GCGGCGGCCGGAAGAACGGT	2	1.83682	1.40952	0.285733	0.717074	0.710906
PRR20C	20	697;2840;3788;3983;12353;18744;21666;21771;28624;32047;35457;39671;46652;48789;48806;54098;54580;58692;64461;71402	CACATCCAACTGGACCACCA;GAAGGCTCCGTGGAAGCAGA;GCTGGGGGCTGCCGTCTGAA;GGTGGCCTGGCTCTCCATGG;CTTACGTGAAACCCTTCAGA;AAGGCTCCGTGGAAGCAGAT;GTTTGATGTACCTTGATTAG;TGATTTCCGGTTCCCCCTGG;AAGGGTTTCACGTAAGCGAT;GAAGGGTTTCACGTAAGCGA;GGGGCCCAGCCCTTCTGCCA;GGCAGAAGGCTTGATGGCAC;AGGGCGAGGCCGTGGCAGAA;TTCGAAGCGACTTCGCTCCA;GGACGCTGGCCAGAGACAGG;GGGACGCTGGCCAGAGACAG;TGCGGACCCTGAAGGCTCCG;ACCGGACGTGCACATCCAAC;GTCTCTGGCCAGCGTCCCCG;…	4	1.83666	1.19641	0.285747	0.710906	0.710906
PRR20E	20	697;2840;3788;3983;12353;18744;21666;21771;28624;32047;35457;39671;46652;48789;48806;54098;54580;58692;64461;71402	CACATCCAACTGGACCACCA;GAAGGCTCCGTGGAAGCAGA;GCTGGGGGCTGCCGTCTGAA;GGTGGCCTGGCTCTCCATGG;CTTACGTGAAACCCTTCAGA;AAGGCTCCGTGGAAGCAGAT;GTTTGATGTACCTTGATTAG;TGATTTCCGGTTCCCCCTGG;AAGGGTTTCACGTAAGCGAT;GAAGGGTTTCACGTAAGCGA;GGGGCCCAGCCCTTCTGCCA;GGCAGAAGGCTTGATGGCAC;AGGGCGAGGCCGTGGCAGAA;TTCGAAGCGACTTCGCTCCA;GGACGCTGGCCAGAGACAGG;GGGACGCTGGCCAGAGACAG;TGCGGACCCTGAAGGCTCCG;ACCGGACGTGCACATCCAAC;GTCTCTGGCCAGCGTCCCCG;…	4	1.83666	1.19641	0.285747	0.710906	0.710906
PRR20B	20	697;2840;3788;3983;12353;18744;21666;21771;28624;32047;35457;39671;46652;48789;48806;54098;54580;58692;64461;71402	CACATCCAACTGGACCACCA;GAAGGCTCCGTGGAAGCAGA;GCTGGGGGCTGCCGTCTGAA;GGTGGCCTGGCTCTCCATGG;CTTACGTGAAACCCTTCAGA;AAGGCTCCGTGGAAGCAGAT;GTTTGATGTACCTTGATTAG;TGATTTCCGGTTCCCCCTGG;AAGGGTTTCACGTAAGCGAT;GAAGGGTTTCACGTAAGCGA;GGGGCCCAGCCCTTCTGCCA;GGCAGAAGGCTTGATGGCAC;AGGGCGAGGCCGTGGCAGAA;TTCGAAGCGACTTCGCTCCA;GGACGCTGGCCAGAGACAGG;GGGACGCTGGCCAGAGACAG;TGCGGACCCTGAAGGCTCCG;ACCGGACGTGCACATCCAAC;GTCTCTGGCCAGCGTCCCCG;…	4	1.83666	1.19641	0.285747	0.710906	0.710906
PRR20A	20	697;2840;3788;3983;12353;18744;21666;21771;28624;32047;35457;39671;46652;48789;48806;54098;54580;58692;64461;71402	CACATCCAACTGGACCACCA;GAAGGCTCCGTGGAAGCAGA;GCTGGGGGCTGCCGTCTGAA;GGTGGCCTGGCTCTCCATGG;CTTACGTGAAACCCTTCAGA;AAGGCTCCGTGGAAGCAGAT;GTTTGATGTACCTTGATTAG;TGATTTCCGGTTCCCCCTGG;AAGGGTTTCACGTAAGCGAT;GAAGGGTTTCACGTAAGCGA;GGGGCCCAGCCCTTCTGCCA;GGCAGAAGGCTTGATGGCAC;AGGGCGAGGCCGTGGCAGAA;TTCGAAGCGACTTCGCTCCA;GGACGCTGGCCAGAGACAGG;GGGACGCTGGCCAGAGACAG;TGCGGACCCTGAAGGCTCCG;ACCGGACGTGCACATCCAAC;GTCTCTGGCCAGCGTCCCCG;…	4	1.83666	1.19641	0.285747	0.710906	0.710906
PRR20D	20	697;2840;3788;3983;12353;18744;21666;21771;28624;32047;35457;39671;46652;48789;48806;54098;54580;58692;64461;71402	CACATCCAACTGGACCACCA;GAAGGCTCCGTGGAAGCAGA;GCTGGGGGCTGCCGTCTGAA;GGTGGCCTGGCTCTCCATGG;CTTACGTGAAACCCTTCAGA;AAGGCTCCGTGGAAGCAGAT;GTTTGATGTACCTTGATTAG;TGATTTCCGGTTCCCCCTGG;AAGGGTTTCACGTAAGCGAT;GAAGGGTTTCACGTAAGCGA;GGGGCCCAGCCCTTCTGCCA;GGCAGAAGGCTTGATGGCAC;AGGGCGAGGCCGTGGCAGAA;TTCGAAGCGACTTCGCTCCA;GGACGCTGGCCAGAGACAGG;GGGACGCTGGCCAGAGACAG;TGCGGACCCTGAAGGCTCCG;ACCGGACGTGCACATCCAAC;GTCTCTGGCCAGCGTCCCCG;…	4	1.83666	1.19641	0.285747	0.710906	0.710906
BCLAF3	4	2913;4036;8260;61412	TCTGCTATTGACCTCTGAGG;CCAGGCGAATATCCTCTGTG;CTTCCTAAGATTGATAGGCG;TTCCCTCCCACCTTACCAAG	2	1.83438	1.35345	0.28707	0.712964	0.712527
GTSE1	4	217;4039;16398;73242	GCTCTACCAGCAATCTCGCA;GTCAGGGAGAACATCCCGGT;CTGTCTAAATTCCAAGACAA;TGAGCAGTGCATGATTCCCT	2	1.83377	1.89394	0.287389	0.712527	0.712527
F8A1	12	1807;4102;4473;6898;9573;10555;10721;11101;11951;18393;19512;75730	GCGCTGGAAGTGACCGGCGG;CATGCGCGTGAAGACCGCCA;GGCGCGCTGGAAGTGACCGG;CCTGCGGAAGCCGAACGTGG;GTTCCTGCGGAAGCCGAACG;TGTTCGATACCAGCCGGTAG;GCGGCAGTGACTGCACCGGG;CAGCTGTCCGAACTGCTCGC;CCAGGAGTGTCTGCCCTACG;GGTCTGCCCCGCCGCCTACG;CTGCTGGCGCGCGACTACAC;CAGACGCACCGCGGCGCCCA	4	1.83052	1.26754	0.289176	0.713267	0.713267
F8A3	12	1807;4102;4473;6898;9573;10555;10721;11101;11951;18393;19512;75730	GCGCTGGAAGTGACCGGCGG;CATGCGCGTGAAGACCGCCA;GGCGCGCTGGAAGTGACCGG;CCTGCGGAAGCCGAACGTGG;GTTCCTGCGGAAGCCGAACG;TGTTCGATACCAGCCGGTAG;GCGGCAGTGACTGCACCGGG;CAGCTGTCCGAACTGCTCGC;CCAGGAGTGTCTGCCCTACG;GGTCTGCCCCGCCGCCTACG;CTGCTGGCGCGCGACTACAC;CAGACGCACCGCGGCGCCCA	4	1.83052	1.26754	0.289176	0.713267	0.713267
F8A2	12	1807;4102;4473;6898;9573;10555;10721;11101;11951;18393;19512;75730	GCGCTGGAAGTGACCGGCGG;CATGCGCGTGAAGACCGCCA;GGCGCGCTGGAAGTGACCGG;CCTGCGGAAGCCGAACGTGG;GTTCCTGCGGAAGCCGAACG;TGTTCGATACCAGCCGGTAG;GCGGCAGTGACTGCACCGGG;CAGCTGTCCGAACTGCTCGC;CCAGGAGTGTCTGCCCTACG;GGTCTGCCCCGCCGCCTACG;CTGCTGGCGCGCGACTACAC;CAGACGCACCGCGGCGCCCA	4	1.83052	1.26754	0.289176	0.713267	0.713267
LIN52	4	2817;4061;21271;23400	GCTGCAAATTCAGCAACACC;AGCCGGCTCTTACCGTCTGT;TTCTGGCCAAAGATCTGGTG;AGAACTGGGGAGTCTCACCA	2	1.82931	1.35736	0.289841	0.713683	0.713683
RCCD1	4	2390;4101;57175;70621	GTGCTCACGGGTCACGAAAG;AGGACGCGTGGGCCTCGGAG;CACAGAATGCCAGCCCCCCG;ACCACATTCTGGGCCCACAA	2	1.82127	1.38531	0.294261	0.723329	0.723329
CTPS2	4	4118;4132;9122;47697	TTACTTGCAGAATCACCGAT;AAAACAGCGTCCGCGCACTG;CACGTGAACCCTGAACAGGT;AAGACAACAATATCACCACG	2	1.8151	1.27926	0.297705	0.730547	0.730139
ATP5F1D	4	247;4135;14719;18208	CCCATTCCCCCAGTGAGCAG;CGCAGCGCCCGAACCTGCGT;CCACGCCCGTGCCTATGCCG;CAACAACTGCACCGAAGAGT	2	1.8145	1.85644	0.298047	0.730139	0.730139
PKD1P1	9	3046;4439;5037;11851;20132;44761;50563;56599;70633	AAAGAGGCTTTCTTGCAGAA;GAGCCATACCTTCCTGTCTA;TTTGGCCCTACAGGTCAGAA;ACAAAGGTAACTTGTGCAGA;AGTCAGTCCCACGATGACGA;AAACTTACCCGGTTGCAAAG;AAGAAAGCCTCTTTGCAACC;AAAGTTTCAGCTGTGAGGTA;TCCAACTGCCGTAGACAGGA	3	1.81137	1.16944	0.299751	0.733065	0.730707
RPS27A	4	3491;4153;7770;57130	GGATACGATAGAAAATGTAA;ATCAGTCTCTGCTGATCAGG;CCACCCGGCCCGTACCTCGA;CTTGTGTTGAGACTTCGTGG	2	1.81094	1.3075	0.300039	0.732522	0.730707
PSMB2	4	444;4155;36090;73375	TTTATAAGATGCGAAATGGT;AAGATATTACTCCTGTGTGT;AGGGCCAGCGCTGTATTACA;GAGGAGGTTCACATGATATG	2	1.81055	1.72878	0.300269	0.731841	0.730707
NOC4L	4	3149;4156;21712;64744	CGAAAAGACGGCTGCACGTG;AGAGCTTCCGGTAGAAGTCA;CGAACTTCAGGAGTGCGCTG;GGTCACTGGCCAGCACCCCG	2	1.81035	1.32659	0.300369	0.730847	0.730707
LRP3	4	1378;4162;35814;73517	GCCCGACCAGTACCCCTGCG;CGACTACGTGCAGGTATACG;TGCACAGGTTGGTACCGCAG;CTGTCACTACTGCTCCCGCA	2	1.80917	1.49011	0.301057	0.731284	0.730707
EDA	4	3043;4167;11170;56269	GCAACTCCGAGCGCAACTCT;CCAGCTGTGGTGCATCTACA;ACAACTGTTATGGGACCACC;GCTTAGGTGACGGCTGCCCA	2	1.80819	1.33201	0.30161	0.731391	0.730707
DDB1	4	3341;4169;10549;27440	TCGTGTCTTGGACTTCAATG;CTACCAACCTGCGATCACCA;CATTGTCGATATGTGCGTGG;GGATAGCCATCTGAATTGAG	2	1.80779	1.31414	0.301836	0.730707	0.730707
TOPBP1	4	1576;4186;11810;69902	GGTGTATCCAGGTGTAACGA;AAATATGTACAAATGATGGG;AGAAGACTTATTAACAGTGG;ATGTGAGTAGAATCATTCAA	2	1.80446	1.4603	0.303773	0.734161	0.732769
RFC3	4	2270;4194;12696;25781	AAGCACCTACTACGAATAGG;TACACACAGTAGATAACACG;GCAGGCTTCACACATAAGCA;GGTCCGTACACTAACAGATG	2	1.8029	1.38627	0.304649	0.735044	0.732769
DDX10	4	1941;4202;17048;40571	TGATAGGCCAGTTCTCTCGT;CATGAACCCAGACATACTCA;TACTCGTGTGCACACCAGGT;AGTGCAAGGATAGAAACACC	2	1.80134	1.41665	0.305527	0.735925	0.732769
TUSC2	4	4141;4203;19552;60656	CCGCGGCGCGTGAATACGAA;TCTGGCTCACGAGTTCTATG;GCCAGCGGGTCCAAAGCTCG;GGAACCCATGCCCTTACCCG	2	1.80114	1.27127	0.305656	0.735005	0.732769
TP53AIP1	4	1867;4207;12899;50252	CTGACAGAGCTTCTATTCCC;CATTCGGAGGCATCACCGAG;TGCTCAAGCTTCCTGCAGTG;ACTTGGGCACCCAAAACTAA	2	1.80036	1.42396	0.306095	0.734832	0.732769
HS2ST1	4	3461;4208;48339;56171	TTATAACAGAGTTCCCAAAA;GTGGCCATAGCTCCGAATGC;GACATACAATGGATGGCCCT;TCATAAGGGATCCTATTGAG	2	1.80017	1.30372	0.306203	0.733865	0.732769
DDX23	4	3596;4209;19155;21030	TCAAGGGATAGACGTCGAGG;ACCGCTAGGTATCCGCACTG;ATGACCTCCAAGATGTGTGG;GGCCCAGCCATTATCCCTGG	2	1.79997	1.29651	0.306331	0.732953	0.732769
EPS8L1	4	4006;4213;24010;47815	GGACGATGGCGTGCATACCG;CTGACAGATTGTGAACACGT;ACGTAGAGAGCTTTGTATCG;CTACGGTGCTGATCACTGCG	2	1.7992	1.2763	0.306764	0.732769	0.732769
ZNF41	4	416;4226;15331;49029	TCACAAGAAAATCAGCACTC;TAGTAGAGGAAGGGCTATGG;CTTGGATGTACATCAACCTG;CAGCAACAGGGAATTCCTGG	2	1.79667	1.73575	0.308285	0.735179	0.735179
KLHL24	4	2625;4243;24034;56943	GTCAGGAGCTCGTGTAACAG;TATCACCTCAGAATAGCCAG;AGTTATAAATCCAGACATCA;AGAACTTGGCACATGCATCA	2	1.79339	1.35305	0.310234	0.738604	0.738604
FMO5	4	2206;4253;31019;34839	AAAGTCAAAGCTATAGCCTG;GGTTCTTATAGTCTCGACTG;TTGGATCCTGAATCGTGTAG;GAAAGGACTGATGACATCGG	2	1.79146	1.38621	0.311366	0.740073	0.740073
SLC35G1	4	2339;4259;47813;71197	TCGGAACCAAACAAAAATGG;ACGGTGAAAAGAGCATCCCA;ACTGCTAAACGTGATAACTG;GCATCATGGCGGTAGAACCA	2	1.79031	1.37407	0.312071	0.740524	0.740524
CANX	4	2964;4282;33676;45071	ACCAAACATAATCGTATAAG;TTGTCTTGTAGGAAAGTGGG;TTACTGAACAATGAGAGGCT;TCCAGACGCAGAGAAACCTG	2	1.7859	1.32589	0.314647	0.745408	0.745327
TMEM171	4	2859;4293;16792;69783	CCGCTAAACGAGACAGACAC;CGGCGCCGTCTTGTTGTGTG;CGTGTTTCTCTTCTTAACAT;AAACCCAAAGATAAGGCACT	2	1.78381	1.33176	0.315871	0.747076	0.745327
LENG1	4	1909;4305;34200;71891	GAGAGGCAAGAGAAAGCTCT;AGGCCCGTACAGAATTCCTA;GGGAAGAAGAGACAGCACGG;AGGACAATGTCGCCCGCGTG	2	1.78152	1.41007	0.317214	0.749022	0.745327
SLIT1	4	1851;4307;58915;68714	CAGTCCACGGCAGAACTGTG;GGCCTCCAAACACACCACGG;GGTGGCAGTCGCAAAACAGG;GGAAGCGCAAGATCGTGACG	2	1.78114	1.41608	0.317448	0.748344	0.745327
PYHIN1	4	3629;4308;26239;39287	TCAGCAAGGTCTCCCAGTGT;AGAAGACCCAATAATCGCGA;CCAAACGTTTGAGGTTCCAA;AAACCATCTGAAGAAGAGAC	2	1.78095	1.28531	0.317582	0.747436	0.745327
TDRD10	4	3119;4315;38068;66137	GTTTGGGAAGAATGGAGTGT;GCAGGCTCTGTTTAGCACCC;AGGCTGCTGGATCATATCAG;ACTCATCCATAGCGTCCGTG	2	1.77963	1.31304	0.318356	0.748033	0.745327
FLII	4	1810;4318;47062;69367	GTCCTGCAATGACCTGACAC;AGAACTCGGAGTAGTCAAGG;GAGGGCTAGACATCTACGTA;AGTTGCGCAAGTTGACAGCG	2	1.77906	1.41955	0.318723	0.747673	0.745327
PEMT	4	2979;4321;24425;71702	CCCTGCCCACAGCTTCACGC;TCACGGTTTAGGTTGCACGA;TTACTTCGGGATCCTCAAGG;GGAGAGCCTGGACACCCCCG	2	1.77849	1.32122	0.319089	0.747314	0.745327
NPB	4	2768;4330;37662;63985	GCGCTCCCAGCCCTACAGAG;CTGGGAGCGCCGCGCGTACG;GGGGCACAGCTCCTACTCGG;CCGCTGGCTTGTACCACGCG	2	1.77679	1.33448	0.320125	0.74852	0.745327
CASS4	4	1103;4334;58784;64774	AAGGTAGTCACTGATATCAG;ACTTTCTACAATCCTCCAAG;GAGATTCCGAGACTATCTGG;GAGGTGTCAGAGAATTCCGC	2	1.77604	1.51953	0.320572	0.748348	0.745327
NPNT	4	1344;4340;26083;40740	TGCCAACCACGATGCAAACA;CAACGGATATATGCTCATGC;TGCTATAGTTGTCAGTCCGG;CTCGATGTTATAACATACGT	2	1.77491	1.47811	0.321275	0.748774	0.745327
KAT5	4	3507;4342;10579;57852	ATGAATGGGTGACGCATGAG;GGGTACGGGGAGAAGTACCA;GATCTGGACCGGGATTGGCA;CTGAGGGTACCGTTGAGCGG	2	1.77453	1.28844	0.321497	0.748078	0.745327
MAP1LC3A	4	954;4344;36355;55525	CAGACCGGCCTTTCAAGCAG;CCATGTCAACATGAGCGAGT;GTGATCATCGAGCGCTACAA;CGCAGCCGACCGCTGTAAGG	2	1.77415	1.54883	0.321714	0.747375	0.745327
TMEM236	4	2929;4345;50595;63013	ACAGAACCAGAGATACGGGC;CTGTTCTGTGATCACGAGTG;TAGAGTCACTAACGCAACAT;GCAACACATAAAAACTGTGA	2	1.77397	1.3222	0.321824	0.746425	0.745327
PCDHGA3	4	2453;4352;14677;71105	TGCTCCTAATTTCCCAACAG;GCAACATCGCTAACGACCTG;CATCACTTATGCATTGACCG;GGGATGTGGCCGTCACTAAG	2	1.77265	1.3559	0.32268	0.747204	0.745327
MRPS14	4	410;4355;9432;71955	GGCTACGTATTAATTCACTC;CTAACAGGACAGCTATCCCG;TGCGGACGTTCAAGCAGGTC;TTCGAAGTCACTATGTAGAC	2	1.77209	1.72657	0.323053	0.746865	0.745327
JMJD7-PLA2G4B	12	1649;3362;7064;7195;12456;15973;33972;48561;61855;69383;70293;73468	TGGCCATAATAGCTACCACT;GTGGCCATAATAGCTACCAC;CTATGAGAACCTCTACTGCG;CATTCCTCTAGAGCCACAGT;ATCACAAGCTCTCAGATCAA;CAAGCTCTCAGATCAACGGG;TGTCAGTACTGTTTGATGCG;GGCATCCGCGTAACCATCTG;TTACGCGGATGCCGTGAGAG;AGAGCGTTGCGGATAATGCA;TTGGCTCCGAGTTCTTTATG;CAAACAGTACTGACAACACA	4	1.77195	1.17913	0.323071	0.745708	0.745327
TTC14	4	3581;4358;9400;13967	TCCTGGATTAACAAATCCCA;GCCTTCTCACAGTAACCATG;TGGAGATACCTAGTATGGAT;GTGGAAGCTTTGGTAGCTCG	2	1.77153	1.28306	0.323424	0.745327	0.745327
ANP32A	4	1082;4371;18468;21624	TTCTTAAGTACAATCAACGT;GGGTCCGAATGACTTACCAG;CCGCAACTCACATATCTCGA;AAGCGATAACAGAGTCTCAG	2	1.76909	1.52005	0.324967	0.747683	0.747683
ZNF319	4	1069;4397;27863;37254	CCATAGACGGCACAGCCCAG;AAAGACCTACAAGCCAGCTG;AGCGCACACACAGCGCCGAG;ACTGTGTGCACTGGAATGAG	2	1.76425	1.52015	0.328081	0.753643	0.753643
ATP5ME	4	2775;4410;24430;31400	GTAGGCCACACCGAGGAACA;CGAGGAACAGGGCGGAGTAG;CGGTCACTCACTGTAGCGCG;AACAGATTACCTAAAACCTC	2	1.76184	1.32652	0.329627	0.755988	0.755988
SCNN1B	4	2366;4415;39820;61292	TTGCAGTATTTCTCCCCACG;GGCCCAAGAAGAAAGCCATG;CCAGGATCATCTGCTCGCCG;GTCCTGTTGAGGCTACACTG	2	1.76092	1.35712	0.330233	0.75617	0.75617
STOML2	4	3768;4426;22186;58594	GTCTGAGGGGACCCGAGAGT;TATCCTTGATCTCATAACGG;TCAGGCAAGCTACGGTGTGG;ATCGGATCCGGTCTAACACA	2	1.75889	1.26734	0.331534	0.757942	0.757439
IL4I1	4	2595;4432;28739;33509	CGACAAGAACACGTGGACGG;CTTACTGGAGTCTGTCGCTG;GCTGACGGCGAGCGGACCGG;CCAGATGGCTCTCAACCAGG	2	1.75778	1.33748	0.332251	0.758377	0.757439
LARS1	4	2088;4433;44384;45324	TGGCTATGTGGCCGGAACAA;TGTCTATCATGATCCATGCA;TGTTGTTAAGGAATTAATGG;TGCTATAAGAGACTAACCAC	2	1.7576	1.38019	0.332367	0.757439	0.757439
HRH4	4	1431;4440;36472;69552	TCTAGTTTCAGAGTCTTGGA;CCCATTCGAACAGCGTGTGA;TTATAGAACTCAACATACTG;TGAGATGATCACGCTTCCAC	2	1.75631	1.45594	0.333241	0.758229	0.758229
BOD1L1	4	2846;4451;46796;59327	TCTGTGAATGATGGTACAGA;AGGTTGTGCGAAAATCGGAG;GGATCATACGATTCCCTCAG;TATGGTTTCCAATATCGACA	2	1.75429	1.31788	0.334544	0.759992	0.759992
HMBS	4	14;4469;8799;57202	CAGCATACATGCATTCCTCA;AGCGGGGAAACCTCAACACC;AAGATGAGAGTGATTCGCGT;ATCAAGAATCTTGTCCCCTG	2	1.751	2.44601	0.336723	0.763733	0.761614
FCGR1B	6	1751;2873;16253;27364;42089;59275	TCCAGCAGAGTCTTCATGGA;GCCATTGAGAAACCACTGTG;GCTTTCCCATGCCTGAGCAA;ATGGGCAGCAAGACCCTGCG;TGGAACACGCTGACCCATGG;TGTGACATCCCCACTCCTGG	2	1.75085	1.33402	0.336727	0.76254	0.761614
TIMP1	4	2038;4470;32028;51484	TCATCTTGATCTCATAACGC;TAAAGGGTTCCAAGCCTTAG;GGGTGAGGACTCACCGAGGT;CAGGTCCCACAACCGCAGCG	2	1.75082	1.38164	0.336847	0.761614	0.761614
HMGA1	4	3615;4484;12826;72544	AAAAGGACGGCACTGAGAAG;CCAACACCTAAGAGACCTCG;GCTGTCCCGGGACTCACCGG;AGCGCTGGTAGGGAGTCAGG	2	1.74827	1.26968	0.338529	0.764215	0.764215
PPIAL4A	16	3604;3873;4910;5385;11811;13532;16750;20424;26523;33985;45203;57632;58180;74069;75545;75863	ACTTGTCACCAGTGCCATTA;AGGTTCTGGCATCTTGTCCA;GCCAAGACTGAGTGGTTGGA;GAGAAAGGATTTCGTTATAA;GGTGACTTCACACGCCATAA;AGACAAGATTCTAAAGACAG;CAAACAGTTTGATGGAGATG;CCACCCTGACACATAAACCC;GCTCTGAGCACTGGAGAGAA;AATGCTGGACCCAACACAAA;CCAGGGTTTATGTGTCAGGG;AACTTTCGTGCTCTGAGCAC;CTTGTCTGCAAACAGTTTGA;GAATTGTCCACAGTCAGCAA;CCATGGAGCACTTTGGGTAC;TTCACACGCCATAATGGCAC	4	1.74668	1.05878	0.339528	0.765269	0.765269
WAPL	4	3337;4499;8419;33511	GTGCTTTACTTACCCGTTTG;ACCCAATGCAGAAACTACAG;CCTACAGTACGTCCTACAGT;TCTACTCAGTATATACATGA	2	1.74555	1.28324	0.340395	0.766021	0.766021
MED6	4	845;4508;8402;58560	ATCAGTTATAAACTCTAGAG;TCATCATTCGGAAGCAACAG;TGCCACCAATACCCTTTGGA;ATGAAGTGGTCAAAATGCAG	2	1.74392	1.55913	0.341495	0.767297	0.767297
LRRC37A2	8	1183;2146;10252;16084;25600;48157;62910;71630	AGAATGTCTAGTCTCTGTAG;CACTCCAGAATCCAAGACAG;GCATCGGTAGGGAATCCAGA;CACTCCAGAACCTACTACGG;TAAACCATCTCCAACCACGG;AACTTCTCTAGTCCACCAGG;GAAACAGGGAGTCTTTCCTG;TGAGCTGATTGTTGAGCCAG	2	1.74075	1.35022	0.343492	0.770579	0.767827
ABCD1	4	4296;4527;12822;16636	GATCATGTCGTCGTACAAGG;GGCCACATACACCGACAGGA;CTACATGCACTCGCGTGTGG;AGTTCCTCATGAAGTATGTG	2	1.74049	1.23435	0.343717	0.769884	0.767827
USP17L3	32	264;1672;4337;4463;5400;7061;7254;9264;9887;15127;15218;15425;16044;17706;19332;19442;20962;22158;23845;27374;31680;42555;43014;48632;48767;50522;51929;54418;57656;58620;70182;70476	CCCTTACCTGGACATCGCCC;TGAATTTCTCATGTTCACTG;TACATGTCTCAGCAGAACAC;CAGGGAAGCGTTCTCGTAGC;GACATGGCCAGGACTGTGGA;TAGCAGGAGACCTGCTGCGG;TCCAGGGCGATGTCCAGGTA;TGCCAACTACATGCTGTCCC;TCTGAGCTGCCTGGATATCC;GCCAGAAGCCAATGCCTGTG;AGTGTGTAAAGTTAACGTGT;TTGCCAACTACATGCTGTCC;ATTGCGGTCTTTGTCTCCAG;AGCAGGTATTTCCCATATTC;CGTGGACCAGCACAGCATAG;TCCAAATATTTGGTGGATGA;CACTCTACTTGGGAGGTGAG;GCTGGGTGGAGTTGTCACGA;TATGCAAGCTCACATCACAT;…	7	1.73952	1.18094	0.344305	0.77	0.767827
KRT12	4	2546;4534;9448;44083	GCCGGAACTAGAACCAAACA;GCAGATCGAGAGCCTGAACG;CGAGAATGGTATGAAACACG;ACTGCGCCCGCATATCATTG	2	1.73923	1.33192	0.344556	0.769366	0.767827
CKAP5	4	2106;4536;10758;70989	CAGATACATCACGCCAAGCA;CTCAATGTATTCATCCCGTG;TCTTGCTAGCTGGGTAGACA;CTGGTGGGCCACCAAAAAAG	2	1.73887	1.36912	0.344797	0.768711	0.767827
GOLGA6C	10	89;4017;4800;7886;12669;26274;32905;38946;50367;67546	TTCCTTGCTAAGGAGACTCA;GGCTACGCAAACAGGAGGAG;GCAGAGGCTACGCAAACAGG;CCTGAGACAACCACTTCCGG;AAAACAAGTCCAGCTAGAGC;CGGTGGTGGCCACTCACCTG;TTGTAGCTGTTCCACCACAG;GGGAAAGCTCCAGTCCCAGG;AGCGTATTCAAGAATTGGAG;TTGCTCCTGCTGGAATACCA	3	1.73853	1.59487	0.344935	0.767827	0.767827
EPHB6	4	3546;4547;51316;53643	TTTGGGCCTCTCACCCAACG;TGAGAGCCGAGTGTTAGTGG;CTGACGGTAGTAAAGGGTGA;AATAGACTTTGCCCCCGTAG	2	1.7369	1.26757	0.346142	0.769323	0.768474
ZFAND6	4	314;4561;19694;60708	TGTAGAGTCTAATGCTGACT;TGGAACAAAGCATAGGCACT;GAACACATGCCATTTGTACG;TTCAGACAGACTACTGACAG	2	1.7344	1.76484	0.34789	0.772014	0.768474
NOP14	4	4462;4562;20381;46841	CAACAGCAACATGAGCCCCG;CACAAGAAGACTCAACAGGA;CTCTAACAGGATGAAGACGG;CGGAAGACGCGCCACGACGT	2	1.73422	1.22446	0.348028	0.771132	0.768474
STK32B	4	931;4563;22857;70745	TACAGACTTCAACATAGCGA;GTACCTCTGAAGATACTCCA;GTGACCGAGTGGATTTCGTA;CGACAGGGTACGAGTATCCG	2	1.73404	1.53388	0.348152	0.77022	0.768474
C8orf89	4	2243;4565;31319;34361	ATCAAAATGCCATATTTACC;TGTAAGTTCAACTCCACTAG;GACACCTCGGCATCAGCACG;CTCTTCTAGACCAAATGCTG	2	1.73368	1.35403	0.348383	0.769547	0.768474
OTUD7B	4	2688;4566;29471;46464	AAGCGTTGAAAAGGCGCTGG;TAGTGTAATTCTGTCCCTAG;TAGGAGGCCCATAGTCGTCG;GGACACGAGTGCAGAAAAGT	2	1.7335	1.31851	0.348499	0.768622	0.768474
PRSS48	4	1239;4570;15690;66229	TGGCTAGGATCGATTACAGT;GCTGGCAAGAAGATACCGAT;AGAATGGTAATCTCTATCTG;GTATCAACCTCTCACTGACG	2	1.73279	1.47382	0.348966	0.768474	0.768474
TPR	4	3698;4590;13556;70667	TAGAAGAGGATGTCAAACGT;CTTGGACTTCCATATTACTG;GGAGTGTAAAGCATCTTGGG;ACCTGGGATGAAACTAACTG	2	1.72924	1.25597	0.351417	0.772688	0.772688
LRRC56	4	1689;4599;9624;34619	AACACCAGCAGCCTCACCCA;GCCCAGGGGCTACAACTACA;ATGTGTGTGGACACTCGTGA;CACCTTAAGTGCTGGCAAAG	2	1.72764	1.40783	0.352501	0.773888	0.773393
CABP7	4	1797;4604;13416;70330	AAGTCCACTTGACCATCACC;ACGGCGGCGTTGATGTACCG;CCAGAAGACAGTATCAAAGT;ACTGGGTTACATGCCCAACG	2	1.72676	1.39486	0.353158	0.774149	0.773393
RIOK2	4	663;4609;63741;70460	TGATTACAATCGTCATGCAG;GAGTCTGTTGGAAACCAGAT;AACATAGGCACAATGTGTCA;ATAGCCAGCCTTAAACATGG	2	1.72587	1.60124	0.353767	0.774302	0.773393
OSBPL8	4	3643;4610;15538;63527	TCAGCCATAACAATAACAGA;CGTGCTAACAATCTCCACAG;TGGGATGAATCCATAAACAA;CTATTGAAACAAGTCCGTCC	2	1.7257	1.25696	0.353889	0.773393	0.773393
RPL15P3	3	3412;6421;19839	GCGCGCTTTATCAGGCCGGG;TATAGGATTCGTGTTCGCCG;CTGGGCTACAAGGCCAAGCA	2	1.72321	1.32059	0.3556	0.775952	0.775331
TNFRSF1A	4	2660;4626;18802;75133	GTGGACCGGGACACCGTGTG;AAGACCAAAGAAAATGACCA;GACCAGTCCAATAACCCCTG;AGAGGTGCACGGTCCCATTG	2	1.72288	1.31522	0.355854	0.775331	0.775331
CD3E	4	43;4631;15934;36081	CAACACAATGATAAAAACAT;TGAGGATCACCTGTCACTGA;GATGGAGACTTTATATGCTG;GATGTCCACTATGACAATTG	2	1.722	2.18808	0.35646	0.775475	0.775475
BMPER	4	4510;4640;55471;72409	TGGTGAAGAACGACGCCCGC;GTAACTCACCCAAACATTTG;CCGTCAAAAGTGTTGTAGTG;GAACGTTACCTGGACATGTG	2	1.72042	1.21567	0.357615	0.776814	0.776207
PKD1P6-NPIPP1	13	3046;5037;5731;6854;10865;11428;20132;44761;45046;50563;51394;52047;69057	AAAGAGGCTTTCTTGCAGAA;TTTGGCCCTACAGGTCAGAA;TCCAACCGCCGTAGACAGGA;TGTCAGAGGCAGAGGAAAAT;ACTACTACAGATGCAAAGTA;AAGTTAGTATACTCACCCAA;AGTCAGTCCCACGATGACGA;AAACTTACCCGGTTGCAAAG;AGCATGAAAGAACGTGAGCA;AAGAAAGCCTCTTTGCAACC;TTTCTCTCCCTTCTAGTCTG;CCATACCTTCCTGTCTACGG;AACGTGCGCAAGCGTTGCGG	4	1.72002	1.07325	0.357876	0.776207	0.776207
KCNN3	4	152;4652;9850;41118	CAAGTTCCACAGCTACAAGT;CTTCGTGATCGACAATGGCG;CTCCCGGAGGAACCTCATCG;TGAGCGTCTTCATGACAAAG	2	1.71832	1.91297	0.359095	0.777679	0.777679
MAP1B	4	238;4663;13560;24844	GGTCACAAAAGTGAATCACG;AGACACGTACTCTCATATGG;CCTTCAGAAAATCCGTTGAG;CATCCGACACTTAGACCGAG	2	1.7164	1.81537	0.360519	0.779589	0.779589
ZNF557	4	1389;4674;10444;60867	GACATTAGGCTTACCCAGTG;CAGCGAGAAGGACACACAGA;TTGTGAAGATTGACTGAGTG;GAATTCTCAAGTGCGGTCTG	2	1.71449	1.44114	0.361889	0.781377	0.781377
CCL8	4	1606;4683;61087;70277	CACCAACATCCAATGTCCCA;ATAGGAAAATTCCTATCCAG;GCAGCCACTTTCAGCCCTCA;ATTGATCACGTTAAAGCAGC	2	1.71292	1.4107	0.363019	0.78264	0.781754
SLC25A5	4	1711;4689;9112;16897	AGATACCGAAGTAGGCGGCT;ACCCGTCTAGCAGCTGATGT;GGAGTTCTGTCCTTCTGGCG;ACACAGGGATGTGGCCCCTG	2	1.71188	1.39733	0.363779	0.783105	0.781754
SULT1C2	4	2303;4692;50217;65231	TTGACCACGTGAAAGGATGG;GGCCGAGCCCACTCAATGAA;AATACTCTTCCCAGGTACCA;AACGTGGATTCAGGAAATTG	2	1.71136	1.33766	0.364153	0.782738	0.781754
PDCD10	4	3691;4700;9261;63078	ATGAGATCAATGACAGAGTG;ATCAGCTGCCATACGAAGAA;GGATACATGACTGCATAGAG;ATTCCAAGACCTAAACGAAA	2	1.70998	1.24669	0.365142	0.783694	0.781754
GLI3	4	3165;4708;29250;54461	CTTCAACATCGAGTGACGAG;TGAGCACGAAGGTTGCAACA;AGGGCAGGTCCGGATACGTA;TCAGCAACACTACCTCAAAG	2	1.7086	1.27475	0.366151	0.784687	0.781754
FAM50A	4	1437;4711;42397;76791	GTTCTCTGCGCACTACGACG;GGGATGGCTCTGGGCACCGG;CGTGACCCTGAATGACATGA;CTTGCCTGATCGAGACCGTG	2	1.70808	1.43097	0.366585	0.784448	0.781754
USP17L2	40	264;1672;4337;4463;6016;6248;7061;7254;9264;9887;11401;12268;15425;16044;17706;18130;19332;19442;20962;21970;22158;23845;27374;28631;42555;43014;48632;48767;50522;50542;51929;57460;57656;58620;60606;64356;68986;70182;70476;75121	CCCTTACCTGGACATCGCCC;TGAATTTCTCATGTTCACTG;TACATGTCTCAGCAGAACAC;CAGGGAAGCGTTCTCGTAGC;TTGGCTGCTGGCTTCCATAG;GAGGACGACTCACTCTACTT;TAGCAGGAGACCTGCTGCGG;TCCAGGGCGATGTCCAGGTA;TGCCAACTACATGCTGTCCC;TCTGAGCTGCCTGGATATCC;GCCAGCAGCCAATGCCTGTG;GACGACTCACTCTACTTGGG;TTGCCAACTACATGCTGTCC;ATTGCGGTCTTTGTCTCCAG;AGCAGGTATTTCCCATATTC;GTGTAAAGTTAACGTCTTGG;CGTGGACCAGCACAGCATAG;TCCAAATATTTGGTGGATGA;CACTCTACTTGGGAGGTGAG;…	8	1.70805	1.07489	0.366585	0.783284	0.781754
ADH7	4	2971;4713;48479;62956	TACATTTACCGAGTACACAG;CCTACTCGCTCCTAATGCAA;AAGACGACGCAAGTGGAACC;CTTGGGACTGATACACTCAG	2	1.70773	1.28636	0.366836	0.782656	0.781754
DCP1A	4	2197;4714;29649;75595	AGGGCTCAACGGGATTGTGT;TGTGTTCGTCACGTTCAATG;TGAAGACCACGCCTAGACAG;AATCTGCTCGAGATTCGCAA	2	1.70756	1.34507	0.366957	0.781754	0.781754
PTDSS2	4	1184;4723;32074;35378	GGAGTCACACAAGCTAAAGA;CCACCAGTCTCGGATCATCA;CCCTCACCAGAAGAAGGTGT;TGTAGGTCGGAATGTTCCAG	2	1.70601	1.46982	0.368096	0.78302	0.78302
NUDT7	4	1331;4734;35776;74759	CAATATCATACTTTCTTAAG;TTTCTATATCCAGCTAAGAA;TAAGCGTGACCCTACAGACA;ACCCTTACATCAATAAGACA	2	1.70412	1.44472	0.369515	0.784878	0.783982
RPF2	4	963;4735;19659;36096	GGCGGATATTTGATACTGTG;CCTCAGAACCAGATCCAATG;TGGTAGTCATACATACGACC;ATCGCCAGCAAATATCAGCA	2	1.70395	1.51177	0.369638	0.783982	0.783982
HSPA9	4	1661;4753;18094;52273	GGGTACTACCAACTCCTGCG;ACAAATGCTCCAATCTGACT;TTGTCACTGATCTAATCAGA;CTTCAGGATCATCATATCGC	2	1.70087	1.39783	0.37193	0.78768	0.78449
DTL	4	3417;4754;35513;52700	AGGTGATAAACTTTCCACGG;TTTCCAGCAAAGTGTTACTG;TGAAGCTGCCTACATATGGA;ACAGCTGTATTCTGTACGGG	2	1.7007	1.25638	0.372064	0.786807	0.78449
NBPF9	12	638;1482;20866;25055;36144;40834;42128;43907;46090;47680;62860;68619	GAGGCTGGTTGGAGTCACAA;AGTCGCTGAGGACTCACTGG;TGAAGATGTTCAAATTGAGG;GTGGGATCAAGTGAAAAAGG;AGTGAAAAAGGAGGACCAAG;TGTTTGTTCTCTGCCAACTG;TCTAGAAAATGACGAAGATG;ATGGCTATTTGAATAAGTGA;TACGAGGCCAACATTTCAGG;TTAAAGGAGAAGTTACGGGA;CAAGAAGAGGAAGAAGACCA;GCTGCTGTAAGACTTGTACG	2	1.70062	1.37255	0.372066	0.785655	0.78449
BTBD8	4	819;4756;50706;53689	TATTCCTTATAGGCTTCTAA;TCTCTGTCACTGATATCCTC;CCGCTGGAGTTTGCAGTAAG;TGCAGCAAAATAACTAGATC	2	1.70036	1.54392	0.372344	0.785088	0.78449
MBD5	4	2004;4758;40064;51379	TTGTGGTGGAACATTGCTCG;GGTGCCCGCTATGGCTATGG;GTGGTATTAAGGTTCCACCC;CTTGAGTAGCAATAGTACCC	2	1.70002	1.3596	0.372606	0.78449	0.78449
SFSWAP	4	1948;4784;7782;9188	GAAGCGCAGAAAGTCAAACT;GCTACCGTAAGTGAACCCCA;CGCACCGTCTGCGTTGTGTG;GAGGAACCGACCTGTCGATG	2	1.6956	1.36306	0.376019	0.790519	0.788148
NBPF12	10	638;1801;25055;27294;36144;40834;43739;44104;46390;62860	GAGGCTGGTTGGAGTCACAA;AGACAAAGTCAACTCAACTG;GTGGGATCAAGTGAAAAAGG;GATGCTGTACACATTATCCC;AGTGAAAAAGGAGGACCAAG;TGTTTGTTCTCTGCCAACTG;GCTGCTGTAAGACTGGTATG;AGAGCAGCTGAAACAAGCTG;GAATGAGCTACAGTTCAAGG;CAAGAAGAGGAAGAAGACCA	2	1.69546	1.40597	0.376031	0.789391	0.788148
SCNN1A	4	380;4785;21890;48510	GGGCCGCGGATAGAAGATGT;GGGTGCAGATGGTCACTGCG;GGCCCGTCGAGCCCGTAGCG;GGAGCGGTGGAACTCGATCA	2	1.69543	1.70448	0.376135	0.788457	0.788148
ITGB6	4	1607;4788;17130;36028	ACACACCAAGACAGTTGACA;GCTAATATTGACACACCCGA;CCAGACTGAGGACTACCCGG;TGAGCACACCAGGCACACTG	2	1.69492	1.40157	0.376535	0.788148	0.788148
NLRP6	4	2815;4796;13315;72356	CACACGATCCAGCACACGAA;GACGGACGCAGCATCCCGTG;GCTTGGTGATCTTCACGGAG;GCAGGTAGGACAGTGCCGCG	2	1.69356	1.28962	0.37759	0.789207	0.789207
FMNL2	4	4417;4805;16013;39648	GAGTACTGTGGAGAGCTCGG;AATTCAAAGACAGTCTACCC;AGAGCAACCCAGTTAAACAC;GACATTACTAGAAGCAAACA	2	1.69204	1.20517	0.37872	0.79042	0.789535
BTBD9	4	1106;4806;15329;19822	CAGCACATACAAGTTAACTT;TCCGGCATCGAGATTAAGCT;ATGGAGCCCAAGTTGTAAAG;TGGCGACGTCACATTCGTGG	2	1.69187	1.47689	0.378845	0.789535	0.789535
CD300LD	4	4772;4843;23051;25162	TTGACACCGCCACTTCAAGT;GATGCTGACAGTTATTGGTG;GAAGAATCGAGTTTCCATCA;GTTCAAGTGACCATTAACCC	2	1.68565	1.18837	0.383716	0.798529	0.798529
TMEM68	4	2127;4855;47987;73163	CAAAGTGATCAGCTACTACT;GGAAAACAGTGGCAACTCTG;ACTCGAAGAATGGTTTGGTG;TTGTTAGCTATCTCACCAGG	2	1.68365	1.33954	0.38525	0.800563	0.798564
SRPK2	4	2488;4856;55461;57810	TGACCCAAACAAAGACATGG;TCTTCACACAACGTACTGGG;GGATGGCGAATACTGCCCAG;TTGGAGACCTCTTCAATGGC	2	1.68348	1.30854	0.385405	0.799728	0.798564
VAV3	4	4192;4867;67141;71433	CATACTCTATTAAATCAGGA;TACTTTAAAACACGTTGCAT;AGGTATGCATCTTGAAGTCG;GAAACTGTTTAATTTCACGA	2	1.68165	1.20932	0.386854	0.80158	0.798564
ITSN2	4	100;4869;30348;36615	GGAATTGGAGAGACAACGAG;TCTGGAGATATAATTCAGGT;TAAAGAAAAATACAAGTGGG;TCAAGGCCAACAGTTGCCTG	2	1.68131	1.98495	0.387158	0.801055	0.798564
INTS10	4	233;4873;14802;26344	CCTTTAGTAACATTTCACAC;TCTTAAACAACCTCTCCCAA;GATAGATGATCATATCAGTG;TGGCAGGTAATCGAACATCA	2	1.68065	1.80207	0.387672	0.800966	0.798564
GPR89B	8	1737;5580;6440;24466;31996;49308;50866;70190	AAAGATGATGAGCTCAAACA;AGCTGATCTATATGCTACCA;TGTGATTGGAGTGACTCTCA;GGATCAGCAGAATTACACAC;CGGAGAACAATGTTCCAGAA;TCACTCCAATCACACCAACC;AATACTCCAAAACCTTCAAG;GAGAACAATGTTCCAGAAGG	3	1.6806	1.17601	0.387679	0.798686	0.798564
GPR89A	8	1737;5580;6440;24466;31996;49308;50866;70190	AAAGATGATGAGCTCAAACA;AGCTGATCTATATGCTACCA;TGTGATTGGAGTGACTCTCA;GGATCAGCAGAATTACACAC;CGGAGAACAATGTTCCAGAA;TCACTCCAATCACACCAACC;AATACTCCAAAACCTTCAAG;GAGAACAATGTTCCAGAAGG	3	1.6806	1.17601	0.387679	0.798686	0.798564
SEMA4G	4	3685;4877;15133;72178	GTTGGCACTGAGAGAGAACA;CTACCCACCTCTATGCATGT;GTGTCTCATACAGTGGAATG;GCTCCGGAATTCATACCTAG	2	1.67998	1.23199	0.388176	0.798564	0.798564
PUS10	4	3957;4887;25741;75057	TGCTCACCCAGAAACAGTTG;GGAGATATAATAAATACTCC;TAATCTAAGTCAAAATGGAG;ACCACAACTATCTGTAAGAG	2	1.67833	1.2181	0.389479	0.800101	0.800009
CFAP57	4	3131;4891;34207;62687	ATGGTCAAGGAACCTACCAA;CAGTAGACAAGATTTGACTC;TTGCACTCAGCACCCATCAC;GCACAGTCTCAGAGATAGCG	2	1.67766	1.26133	0.389991	0.800009	0.800009
HECTD1	4	1447;4905;29297;53469	ACTACCACTTGAATACATGG;AGTGTTACCACTACTCCACG;GCTGACCGATTTACCCGTCG;TGGGTTCGACCAAAACGGAA	2	1.67535	1.41318	0.391887	0.802754	0.801032
ENOSF1	4	1037;4906;38937;65794	GTGCCCCAGAATGTCATCAG;ATCAGTTTCTATGACGACAT;GTCCTTGTTGAGCACATGGT;GACAGCGGCCGTCCTAAACG	2	1.67518	1.48194	0.392034	0.801913	0.801032
HNRNPCL1	9	1609;3356;5696;9702;11184;46558;54150;58488;71741	TGAGATTCCCAATGAACACA;GATAGACGTTGACGTTTCGA;AGGTGTGAAACGATCAGCAG;CCAGGTTAATATCTACAACC;AATTCTAAGAGTGGAAAGCG;AAAGTGAACCGAGGAAACGC;ACTACAGCCAGAGCAATGGG;TGTAGATATTAACCTGGCTG;TATCAGGAAACACCTCACGA	3	1.675	1.26027	0.39216	0.801032	0.801032
OR10G2	4	2716;4912;18511;76356	GGAGGCTTCTTAGATTTGGG;GGGCAGGCGGAAGGTCAAGG;AAGCAGAGGAACGGTGACTG;AGGCCAGTCTCAATACTGCG	2	1.67419	1.28684	0.392785	0.801169	0.801169
BTG3	4	4133;4918;31010;59996	TATCCAGAAAAACCATCGAA;AATGGAAGTGAAACCCAGTT;ACCGACAGCACACCTCACAT;GGATCCTGAATGATAATCAG	2	1.6732	1.20765	0.393581	0.801657	0.801657
MIS18BP1	4	1398;4929;18808;29483	TCAATCAACTATGCTAACAG;ACAATCAAAATCGTAAGTGG;ACAGTAATGTAATTATAGAG;GACTTCATATAACAATACCT	2	1.6714	1.41827	0.39501	0.80343	0.803349
SHISA7	4	3239;4933;39691;51190	GATGACCCCGCACACGACGT;GGAAGAGTAGCGGTTCAGCT;TTGATATCCCGGTGCGCCCG;CAGCGTGGAGTAGTGCAAGG	2	1.67074	1.25145	0.395529	0.803349	0.803349
BTAF1	4	4493;4938;16441;22743	GAACAATGGGAAGTTAGACA;GAAAGGATATCAAGTAAACG;CACATGGCTGCTCGTTGTGT;GGTACTGGACATGTGACACA	2	1.66992	1.19108	0.396177	0.80353	0.80353
ORMDL3	4	4485;4950;10472;69393	CGAGGTGAACCCCAACACGC;CTGGGAGCAGATGGATTATG;GGATGCTCAGCAGCACGATG;GAGACCGATGGCCAGCACGT	2	1.66795	1.19042	0.39779	0.805666	0.805666
TNFAIP1	4	3769;4960;30174;41439	ACAACAAGTATTCCTACACC;AAGTATGTCCAGCTCAACGT;CCTTGAGCATGGTGTCGTGG;TGGATCCTCATAGACCGTTG	2	1.66632	1.22101	0.399063	0.807105	0.80632
PAQR6	4	572;4962;56912;75145	CAGTCCAAAGCCGAGCTGGT;GCGCGCAGCACGACGCGAAG;ATCTGCTACTTCCTCGACTA;GTTGTCGAACAGGAATGGAT	2	1.66599	1.60258	0.399333	0.806518	0.80632
F11	4	2581;4967;23612;53310	AAGGTAAAAAACAAGCAACC;TATGTGGACCTAGACATGAA;CATCTGAGGATCCCACCCGA;TACTGAAGCACACCCAAACA	2	1.66518	1.29223	0.399988	0.806708	0.80632
ROMO1	4	4302;4972;48068;61991	CCGGTGGCCGTGGGTCCCTA;ACGGTCGAAGCAGCTTGGCT;CTCCTCAGGATCGGAATGCG;ATGCGGGGTCGAGAGCTGAT	2	1.66437	1.19604	0.400676	0.806963	0.80632
CCNI	4	3062;4976;42441;56539	CATACAGTGAAGTAGTTGCT;AGGCCTAGTTGACACTGCAA;GTGCCACAAGCTCCCGACAA;AGATGTGGAAAGTGAATGTG	2	1.66372	1.25859	0.401213	0.806915	0.80632
PPP4C	4	1517;4978;11399;26234	GATTGTCCGAATCTGATCCA;TGGATGTCGCCGCACACCTG;TGAGAGTCGCCAGATCACGC;CGATCAGGATAGCGAACCTG	2	1.66339	1.39755	0.401478	0.80632	0.80632
PROM1	4	2690;4994;72260;73684	GGTAGTAAAAAATCACGATG;CTGTGAACCTTACACGAGCA;CTCACCTGCTACGACAGTCG;TGTCGTTGCTGTAACAAATG	2	1.66079	1.28201	0.403575	0.809401	0.807986
POLR1E	4	2410;5000;10860;73687	ATGAGCTCGAAATTTGATGA;TTGGCTGCATCATCATAGCA;AGAGACTATCATTGATACGA;AAGAGCTTCATACTCCGCAG	2	1.65982	1.30295	0.404337	0.8098	0.807986
RPS3	4	636;5004;10326;48202	AAATCATTATCTTAGCCACC;GAGTGGGGCCAAAGGCTGCG;AGATGGCTACTCTGGAGTTG;GCTGAAAAGGTGGCCACTAG	2	1.65918	1.57669	0.404867	0.809735	0.807986
PLEKHA8	4	1598;5005;32696;49040	TATTATCTACAGAATGAACT;AGTCCAAGGTGAAATAAGGA;TCTTTAGTACCATGAACACA;GTGTGGCTGAAAGACAGCGG	2	1.65902	1.38476	0.404992	0.80886	0.807986
PKDCC	4	2163;5009;51558;71443	CCACCAGCACAAACTGCCGA;GAGGGGCTGCTATCGGCTGG;GCAGATCCGGGCGCGCTACG;GCATACTCGAGTTTCCGGCC	2	1.65837	1.32357	0.405592	0.808934	0.807986
RWDD4	4	3435;5011;8456;42316	AAACAATGTATAGGTCATAG;ACCCTATATTGAAAAGAAAC;ATACTCACTGCGGAATTGAT;GAGTATATTAGCCAAGCTAC	2	1.65805	1.23407	0.405858	0.808343	0.807986
SLC35E1	4	4206;5014;37787;55960	AAAAGACAACTCGGTGACGG;GGATCATAAAGAAGACGGCG;TGCAGACCTACGTCTACCAG;CCCGTGTCCTATGCACACAC	2	1.65756	1.19668	0.406241	0.807986	0.807986
ADGRL1	4	4839;5030;61723;64492	TGTTGAAGGCATAGTCCACG;AGCCGGCAAGAACTACAACA;CCTTCAAGATCATGTCACAG;ACGGACGCGCATCAAGAGCG	2	1.65499	1.1706	0.408452	0.811262	0.810325
ZNF563	4	1897;5035;60063;76701	CCACATACACATAAACAACG;ATAGGAACTGGAATCAGGCA;TCACAATACTATCTCGAATG;TAGAAACCTTCGAAGACACA	2	1.65418	1.34767	0.409104	0.811438	0.810325
BIVM-ERCC5	12	2319;2953;4273;9690;17735;26332;44994;50056;56034;61868;63681;66760	GGAACCAATGGAAATTGACT;ATAATTTCCGATGTACTAGT;AAAATCGAAGGCAGGCCCGT;AAGTATTAGACCTCAGACGA;GACTCAATATCTATCGCTTG;ACGTAGCCAGCACTAATGAG;TTATCAATTTCCCATGCGAG;TTAATGGCTGAAAGAGTCCG;AACATTCAGGACACATCCGA;TTAGGTTTGGTCCTTTCACG;GGGCAAGCTACCTCTCGCAT;AAATGTCACTTGTTCACGTG	3	1.65414	1.14353	0.409107	0.810325	0.810325
DAP3	4	2918;5050;10048;55215	ACCTGCATCACAAAGCGAGG;TGCTGCTCACCTAGATAACC;TATTTCCTAGGCCAAGCATG;GGGTATGTTTCACCTCCTAG	2	1.65178	1.26182	0.411132	0.813216	0.812004
P2RY2	4	4114;5056;27896;70853	CTGGTCTATTACTACGCCCG;CACCACATATATGTTCCACC;TGGGCTGTGTCTGAACGCCG;CGTAACCTGCCACGACACCT	2	1.65082	1.19729	0.411973	0.81376	0.812004
CYB561D1	4	3282;5057;39910;53092	CTGTGCCAGGACACCAGATG;CCGCCAAGGCCATGAATACA;AGCTGCACAGAGGATGGCTA;TCTTCTGCTCCCGAAAAGCA	2	1.65066	1.23893	0.412122	0.812937	0.812004
TBCB	4	306;5059;71168;76382	GGCTGTATCGCTTCTCGGAG;GAAGCCTACGACCAGAGGCA;CAAGCTCGGCCGGTACAACG;ACACGTCCTCATACTCACCA	2	1.65034	1.72834	0.412371	0.812314	0.812004
LOC102724957	4	3340;5062;43500;43607	CAGAAACAAGGATCAAGGAC;TACCTGTACTACTTGGGTAG;GCCTCTGGCTGGAAAACTGG;ACAGTGGCTTTGGAGATGGA	2	1.64986	1.23523	0.412778	0.812004	0.812004
ZNF644	4	1383;5069;54773;61740	GCCATCGAGGCATTGCACAT;GTGACATTCAGAATTCAGTA;TCTGAAAACGCCTTAAGTGG;CAAGATAACTCGTTATACCG	2	1.64875	1.40916	0.413677	0.81266	0.81213
TMEM167A	4	5019;5071;64246;75875	TAGACTCTGAAAATTGAAAA;CAAGGATCGAATATAAGCAC;CTGTGCTTATATTCGATCCT;TCCTGGACAGAAATAAAACT	2	1.64843	1.16101	0.413971	0.81213	0.81213
TMED4	4	173;5079;50155;69584	GTCTGCACTCCAATTCTACC;CCAGCCTTACCTTGCCGTCG;AGACAGATTTGATGGTCACC;GCTGTCCCGGCAGTACGGCT	2	1.64716	1.84947	0.415069	0.813173	0.813173
OR9Q1	4	1188;5086;54156;69823	TGTATCTCATCACCGTATTG;CCCCAGCCACAAGACTCAAG;GCTGGCACACAGCCAAGTAG;AGCAGACGTCCATGAAAGCG	2	1.64604	1.43914	0.416076	0.814038	0.813195
CBFA2T2	4	885;5087;9074;14636	GTGCCCCTCATGAATCCCGG;GAGTTGTCGAGCACCACAAG;CAATAAATCCTGGAGGACCG;TTTCTAATAGGTCTAAATGG	2	1.64588	1.50041	0.416211	0.813195	0.813195
DNAJC9	4	4366;5092;20418;57854	CAGGTACACCCGGACCGGGT;GCCCAGCACCCGGTAAAGGT;TCCGACGGCGAGGTCCGACG;GCTCACCCAAGACCGAGACT	2	1.64509	1.18376	0.416915	0.813465	0.813465
PSG3	6	802;3285;30210;31702;38515;42161	TGAATGAAGGGTAAATTCTG;CTACGTATGATGTAATGTAA;GAGCCAACCAAAGTTTCCAA;AAGCGAGGTGATGGGACTAG;ACCTTACACATCGTAAAGCG;CAGCAACTTATACCCCAGGG	2	1.64408	1.43666	0.417761	0.814011	0.81394
FASLG	4	2980;5102;28163;40291	AAAACATCACAAGGAGACAC;GGAAGAGCTGAAACATCCCC;GGGAAGAACTGTGCCTGGAG;AGAAAGCAGGACAATTCCAT	2	1.64351	1.25366	0.418291	0.81394	0.81394
TNRC6A	4	107;5111;8085;56494	TATTGGTGATTACAATCGAA;GGTACTTCACGAGGATACCG;ATGGTCAAGAGCAATCAGTG;ACTTGAAAGTTAGTGCCCAT	2	1.64208	1.95071	0.419555	0.815297	0.815297
AVP	4	3796;5116;49340;61766	GTCGTTGCAGCAAACGCCGA;CAAGAGGGCCATGTCCGACC;GCAGTTCTGGAAGTAGCACG;TCGTCCGCGCAGCAGATGCT	2	1.64129	1.20718	0.420249	0.815545	0.815545
WDHD1	4	3980;5145;17747;26170	ACAGAGGACTTGGTAATACG;CTGGCATGGCATCCTACTTG;AAAGCACTGATGAACTAGCA;GTGATGGATCTGTCAGAGTG	2	1.63673	1.19625	0.424215	0.822132	0.821497
TDRD6	4	2201;5156;8176;41727	GATGTATTCTTAGTTGACCG;AGAGTCCATACAAAGCACAA;AGCGAACAGTAAACAGACAG;GGATAGAAGTAATCCAGACC	2	1.63501	1.30843	0.425727	0.82395	0.821497
CCDC71L	4	2807;5158;46473;69209	CCTAAAGTCGCCGCCCCGGG;AGGAGAAGGTGGTGTACTCG;CTTGCTGCGCAGGATGTGCG;GGAGTTCATGAGCTCGGACG	2	1.6347	1.26073	0.425985	0.823343	0.821497
LINC01620	4	3411;5165;42431;68623	ATGTCTCCAGACAATAAAGG;ACGTCCAGTGAGACATACGT;CCTTACTGTCACTTCCATGG;GGTGAGGGGAATAAACTCCA	2	1.6336	1.22316	0.426938	0.824076	0.821497
UQCRFS1	4	1552;5166;30067;55454	GTCTTCAAGAGAAAGCAGCG;GTTCTATGACGCACAAACAG;CAGGCACCTTGATGTCTGTG;ACTCATGCTGGAAACGAACT	2	1.63345	1.37792	0.427082	0.823249	0.821497
NEFL	4	3609;5167;14912;30801	CCTGCGTGCGGATGGACTTG;CAAGAACATGCAGAACGCTG;AGCGCGCAAAGGCGCCGACG;TCTTGGCCTTGAGCAGACGA	2	1.63329	1.2125	0.427211	0.822395	0.821497
MRPL13	4	1943;5170;19702;36542	TTACTGCCACTGGATCCCTC;TTACTCAGTGCATGGTACAC;TTACTTGTCTAAATCCACCT;GAATATGGTATCTCTTAGAT	2	1.63282	1.33218	0.427624	0.82209	0.821497
SLC35B3	4	772;5172;34458;77343	AGGCAAACTGCACTAAGGTA;TTCTAACTGTGGGTACTATG;CAAGTCAGTTGACGACGTTG;GCACCAAATTTCAACCTGAC	2	1.63251	1.52243	0.427887	0.821497	0.821497
LDLRAD3	4	743;5178;14308;24302	TGAAGCTCTTGTCAATACAG;TGCTGGGGTAATACACAAGT;GCCAAGGCTAAGTCGAAATG;AGTCCTCAAACCCATTGCAC	2	1.63158	1.53003	0.428698	0.821957	0.821957
VPS41	4	1643;5188;8872;22919	CGAAGACTTATATCATCCCG;AACTGGATCTCACGAAATGT;GAGACTATGACATAGCAGCA;CAAGACTTTACTTAAAACCC	2	1.63002	1.36462	0.43007	0.823489	0.82306
GABRA3	4	1320;5192;35649;41536	TCTCGGAAAGAACAAATCCG;TCTGGCACTGATACTCAAGG;CCACAATGGCAAGAAATCAG;CCCTGTGTCAGACACTGACA	2	1.6294	1.40907	0.430622	0.823451	0.82306
PLA2G7	4	3406;5199;67489;76840	CTATAAACCCATGAGATGCC;TGGATAATATAAACGCAAGA;CCTTAGAACCCTGAAACAAG;GAATAAGGCCCATTTCCCCG	2	1.62831	1.22079	0.431591	0.824208	0.82306
CCDC88B	4	1893;5202;74359;74698	TCAAGGCCTCTGAGCATCCG;AATAAGAAGGCTCCGCCAGG;CACCTGCATCCGTTCCTCGG;AGCACTGAGTCTAATGCCGG	2	1.62785	1.33493	0.431996	0.823885	0.82306
COPG1	4	594;5203;14350;16048	GGGAAAGAAGACAACTACCG;CCAGTGACCTGACACAGCCG;ACATCTGTGCGAGTTCATCG;TCATCTTATTGACGGCTAGG	2	1.62769	1.57543	0.432135	0.82306	0.82306
H2AX	4	2892;5211;41673;76478	TTCGCGTCTTCTTGTTGTCG;CGGCGCGCCAGTGTACCTGG;GCCGGTGTACACGGCCCACT;CCGCGGCAAGACTGGCGGCA	2	1.62646	1.25088	0.433234	0.824062	0.823934
ARMCX5	4	243;5216;25388;31542	GACACATACAGTGACCTACA;TTCAATCAAGGTCTCAACCA;ACAGTACTGACCCTAGACAT;AAAGTATGGGCCTAATCCGA	2	1.62568	1.76554	0.43391	0.824257	0.823934
LARP7	4	197;5222;28336;44058	TGGAAGGCACCAGAATCCGG;GGAAGCATCAGAAGCTTCCA;GCTTACCTGAAGTCAGAACA;GAAGAAGCACCAAGAAAACC	2	1.62476	1.81026	0.434759	0.824781	0.823934
FAM174C	4	1692;5223;27449;49323	GCGACAACGTGACCTGCGCG;GCACGCACACGCGTCCGCCG;GAGGCCTCTTCGGCACCGCA;CGGCTGGCTCCCGTTCGTCA	2	1.6246	1.35595	0.434886	0.823934	0.823934
ACOT8	4	4537;5228;15501;76246	TCGTGACCAAGACGCTACGG;TTACTGGCTTGATCTCAATG;ATTACTGGGTACCGGCCAAG;CCTTAAATACTGGTCAATGA	2	1.62383	1.16632	0.435564	0.824133	0.824133
TSHB	4	4966;5238;20917;27221	GTGCTGGATATTGTATGACA;ACATGTAAGGCCAAAAAGCA;TACAGGACTGTAGAAATACC;AGTATACAATGCACATCGAA	2	1.62229	1.14977	0.437007	0.825777	0.825777
USP17L8	34	264;1672;4337;5400;6016;6248;7254;9264;9887;11401;12268;15218;15425;17706;19332;19442;20962;21970;23845;24409;42555;48632;48767;50522;51929;54418;57460;57656;58620;60606;64356;70182;70476;75121	CCCTTACCTGGACATCGCCC;TGAATTTCTCATGTTCACTG;TACATGTCTCAGCAGAACAC;GACATGGCCAGGACTGTGGA;TTGGCTGCTGGCTTCCATAG;GAGGACGACTCACTCTACTT;TCCAGGGCGATGTCCAGGTA;TGCCAACTACATGCTGTCCC;TCTGAGCTGCCTGGATATCC;GCCAGCAGCCAATGCCTGTG;GACGACTCACTCTACTTGGG;AGTGTGTAAAGTTAACGTGT;TTGCCAACTACATGCTGTCC;AGCAGGTATTTCCCATATTC;CGTGGACCAGCACAGCATAG;TCCAAATATTTGGTGGATGA;CACTCTACTTGGGAGGTGAG;GGAGCAAGCTGTCTTGCCAC;TATGCAAGCTCACATCACAT;…	7	1.62129	1.10343	0.437855	0.826293	0.826293
GPS1	4	513;5251;36163;56127	ACCTGACGTCAACTACGTGG;CGTGCAGAGAACCTTTAACG;CCGTACCTCGGCAATCTCTG;ATCAAAGAGAGCATCCGGCG	2	1.62029	1.60287	0.438818	0.827025	0.827025
MGST1	4	1946;5259;18799;26764	GACCACTCAAGGAATACAGG;ACAGAGTAGAACGTGTACGC;TGCTACACAGTCTTCTGGAT;AGTGCAGGATGGCTGTAGAG	2	1.61907	1.325	0.439939	0.828053	0.828053
SLC12A2	4	1435;5274;58985;76404	TATGTTACCTACAAAAAACC;TATCATAATAGTAGTGCTGG;ATTACTACATTGGTTTACGT;GTTAAGATGTAGCCACGAAG	2	1.61678	1.3856	0.442023	0.830887	0.82965
KBTBD8	4	2741;5282;17514;53410	TGATCATATACTTAGCACAT;ATGACATTTACATTGCAGGA;CCTGTGACTATATCTAGACA;ACAGTTGACAGACATTGTAG	2	1.61555	1.25575	0.443125	0.831871	0.82965
FSD1L	4	2080;5284;47373;56766	TAGTCAATGTAATAATGCCC;AGATCCAGTAGAGTGTTTGG;CATCGCTCATCCTTTACACG;CAGAGTGCGAGCTTGTAACA	2	1.61525	1.30979	0.443424	0.831347	0.82965
PKD1P5-LOC105376752	14	3046;4439;5037;6854;10865;11851;20132;44761;45046;50563;51394;56599;69057;70633	AAAGAGGCTTTCTTGCAGAA;GAGCCATACCTTCCTGTCTA;TTTGGCCCTACAGGTCAGAA;TGTCAGAGGCAGAGGAAAAT;ACTACTACAGATGCAAAGTA;ACAAAGGTAACTTGTGCAGA;AGTCAGTCCCACGATGACGA;AAACTTACCCGGTTGCAAAG;AGCATGAAAGAACGTGAGCA;AAGAAAGCCTCTTTGCAACC;TTTCTCTCCCTTCTAGTCTG;AAAGTTTCAGCTGTGAGGTA;AACGTGCGCAAGCGTTGCGG;TCCAACTGCCGTAGACAGGA	4	1.61414	1.06309	0.44443	0.832149	0.82965
SNCA	4	4930;5296;12694;21646	AGGGTGTTCTCTATGTAGGT;GTAGCCCAGAAGACAGTGGA;GCTGCTGAGAAAACCAAACA;GAGCAAGTGACAAATGTTGG	2	1.61342	1.14659	0.445098	0.832315	0.82965
MTRNR2L3	4	1767;5297;37546;40688	TTGAATGAATGGCCACACGA;CACGGATAGATCAATTTCAC;GAGACAGCTGAACCTTCGTG;TTGATCTATCCGTGAAGAGG	2	1.61327	1.34151	0.445242	0.831504	0.82965
ALAS1	4	2511;5300;10353;18705	TGGTGCAGTAATGACTACCT;CCACAATCTTGGGGACTGAG;ACAGATCAAAGAAACCCCTC;TCGAATCCCTTGGATCATGG	2	1.61282	1.27141	0.445706	0.831291	0.82965
MGAT2	4	3394;5305;29277;32632	CTCCTTCGGCCATTATAGAG;GATCAATCAGCTGATCGCCG;TGGGCGACAAAGGAAGAACG;CAGGGTCTCCAACGTGTCGG	2	1.61206	1.21332	0.446366	0.831443	0.82965
SPDYE1	11	122;4127;4874;16675;16960;17433;28294;30367;49636;53311;61030	GGAAAAGGAAGATGGAGTGG;GCTGACTGTTGAAGTCCTTG;CTCGGGGTACCCCCTCCAGG;GTCCCCAGCGGAGCACCTCG;AGAATGAGCAGAGTCCCCAG;GTGGTCAGATGAATCTGAGG;TTCCAGCAAAAGGACCTATG;AGTCCTTGTGGTGCTCAAGG;AATACGCTATGACCATAGCA;GGAGTGGTGGGACAAATCTG;CCAGGAAGAAATGAAGGCGT	3	1.61163	1.46669	0.446692	0.830975	0.82965
GABRP	4	4159;5312;27966;63684	ATAACACGGTCGTCACTCCT;TTGCTCAGTACACCATAGAG;GCGCTGTCGGAGGTATATGG;GGGGAGTCAGTTCAACGTCG	2	1.611	1.17542	0.447376	0.831171	0.82965
PSMC1	4	571;5315;23606;39228	TTAGGTGCATGCCGTGATAG;CAGAGCATACCTGTGCCAGG;GCTGCCAGCAAACTGCCACT;AATTTCATCAATAAACACGA	2	1.61054	1.57523	0.447765	0.830821	0.82965
OSBPL11	4	5194;5320;11608;46783	AGAATCTGGACTATTAGCGA;GTAATTCTCCTATATCGCAG;AGTATACCAACCTTGTCACT;CATCAGGAACGACAATCGAG	2	1.60979	1.13582	0.448476	0.831067	0.82965
CIAPIN1	4	5068;5322;15974;62832	AACAGACTGTACTTCCTCAG;GGACTCAGTGAAACCTGCTG;TCAAGCGTTAACCGGCAATG;AAAAAACCAAACTTTGAAGT	2	1.60948	1.13987	0.448759	0.830522	0.82965
PKNOX1	4	4062;5327;11707;25932	GGGAAACGTAGCCATGGCGA;GGTTCATCTAAGAACAAGAG;TGCTCTGAACCCGATGCAGA;AACAGTGAAACTCTGTTGAG	2	1.60873	1.17855	0.449454	0.830738	0.82965
OR4K15	4	4047;5338;54886;71110	CGAGCACAACACATACACGA;GAATGAGACAAATCATTCTC;CTAACTTGGTCACTAGAGGA;CATCCATACTACCAGCCAGT	2	1.60707	1.17839	0.451025	0.832572	0.82965
CAPS	4	2909;5342;30510;69646	TGCAGGAAGTGGGACCGCAA;TTCCGCCAACTAGACCGGGA;GGCCACTGTACACCCCGCGG;GGCACAGTGCCTGTCCCGCG	2	1.60647	1.23976	0.451628	0.832618	0.82965
IRF2BP1	4	612;5343;23447;43669	CATCGATGAGCAGTTCGATG;AGTACCTCGAATATGAACGC;AGCTCGAACTCGTATCCTGG;ATGATGTGGCCCTGTCATAG	2	1.60632	1.55841	0.451769	0.83181	0.82965
RFC4	4	2510;5347;28332;55811	GAAAGCCAAACCCGTTCCCT;CCCCCGCTGACCAAGGATCG;ACAGATAAGACAGAATCGGG;ACAATCTTAAAAGGCGGACA	2	1.60571	1.26794	0.452338	0.831793	0.82965
MOB2	4	5270;5348;11071;21954	TCGTTAAGGTCAATCTCGCG;ACTACTGGTATGACGAGCGG;TCTGCAGATCTTCCTCACCA;TAATGGCAAGAAGCCCGCTG	2	1.60556	1.13124	0.452483	0.830998	0.82965
IL4R	4	2412;5351;56098;56940	AAGGGATGAAGATCCTCACA;CAGTGCGGATAACTATACAC;CCTGGATTATTATAGCCACG;GGGTTGCCTGCGATGACGAG	2	1.60511	1.27544	0.452906	0.830713	0.82965
H2BC7	5	1954;4195;23601;26532;29623	ACACGGAATAGCTCTCCTTG;CGTGTACAAGGTGCTAAAGC;AAAAAAGGGCTCCAAAAAGG;CTTCGAGCGCATCGCTGGCG;CTCGAAGATATCGTTGACGA	2	1.60504	1.27426	0.452914	0.829669	0.82965
DDX27	4	5168;5355;8823;18184	GCAACTTGTCACAGACGCAG;CGGATCCGGCCTAATCGTGA;CTTAATCGGAACCATAGGCG;TGATGAGTAGTCAGTCTCCG	2	1.60451	1.13404	0.45348	0.82965	0.82965
TECTA	4	5161;5363;18894;64110	CACATACTTCAATTGCACAG;ACAGTGAAAATCTACCAGAG;CTGGATATTCACGATCTCGG;GAAGCTCGGGCACTGCACTG	2	1.60331	1.13367	0.454622	0.830682	0.830037
PWP2	4	2554;5368;12547;59000	GGTGGCAGTAAAGGTCACAC;GCGCACTGTCTTGTCCCAGG;CTCGGCTCCGAACACCCAGG;GCACTTGACGTTGTACCGAG	2	1.60256	1.26297	0.455319	0.830899	0.830037
ARMCX1	4	901;5371;39291;74921	AGGAGCTAAAACTAACGCTG;GGCCCGAAGTAAGAGCACCA;AGACGAGAACGAGAAAATCT;AATGCCATACGTGAATTGGG	2	1.60211	1.47477	0.455711	0.830561	0.830037
GPR62	4	946;5373;17283;68032	CCAGCAGGTCCACGACGCAC;CGGAGAGGAAGCGAGCGGCG;GCGGCGGCAAGATGGAAAGG;GCCTCATCGTGCACCCGCTG	2	1.60181	1.46442	0.456001	0.830037	0.830037
ITIH2	4	3540;5387;46560;53058	AAAACCATGGAATTGCACAA;CTTACTATACCTGATATCTC;TCAAAATGAAGATTGCCCGT;GTGTGGGTTATCGAACCACA	2	1.59972	1.1993	0.458014	0.832647	0.83186
GON4L	4	288;5388;24740;36342	GGGGTGTTAAAGTTAGGACG;AGTAATCACAAATGAACACG;TGGCTTTCGAAACTTAGAAG;ATCACAAATATCACGCTCAG	2	1.59957	1.71597	0.458159	0.83186	0.83186
MGAT5	4	1635;5398;22995;42129	TATCCACTTTGCCATACACA;TGGCAAGTTGGAGTCGAAGG;GAGACTACGGATCCGGCGAA;CATTGAACTAATTCACCAAG	2	1.59808	1.34964	0.459606	0.833435	0.833435
MAN1A1	4	2178;5409;45347;74367	AATGCCCAAGGTATTCCAGA;CTCAAACCTATATCAAAAGG;GGATCCGCGAAAACCACGAG;CTTCGTGCCCCCAATCGGGG	2	1.59645	1.29123	0.461277	0.835411	0.83482
TRIM36	4	2903;5413;43012;75728	TGTACTGTGAATTATGTAGG;AAGGTCACACATAATGGCTG;ATTGACCGAATTAACAGACC;TGGAATGAGATAGAAGTGTG	2	1.59585	1.23485	0.461847	0.835391	0.83482
ZNF273	5	1539;4250;9172;61776;66156	GGCCATAGAATTCTCTCTGG;GCCACATCCCTAAATGTCAG;GAGCATAAGGTGCACAAAAG;GCATGTCTCTTCATATTGCA;TTCTACAAATGTAAGACATG	2	1.5947	1.31617	0.462855	0.836164	0.83482
SULT1A3	8	278;2585;40154;42914;43430;46655;49752;59903	CCGAAACCCAAAGGACGTGG;GTGCTGGTACCAGGACCCGT;GTGTGACTTGATGAGCCGTG;GAGCCCGGTTACACTTCTCT;CCGGGCTCCCATCTACGTAC;CCTTGAGGTCAATGATCCAG;TGTGACTTGATGAGCCGTGG;CTATGTTGCCCGAAACCCAA	2	1.59433	1.57355	0.463273	0.83482	0.83482
SULT1A4	8	278;2585;40154;42914;43430;46655;49752;59903	CCGAAACCCAAAGGACGTGG;GTGCTGGTACCAGGACCCGT;GTGTGACTTGATGAGCCGTG;GAGCCCGGTTACACTTCTCT;CCGGGCTCCCATCTACGTAC;CCTTGAGGTCAATGATCCAG;TGTGACTTGATGAGCCGTGG;CTATGTTGCCCGAAACCCAA	2	1.59433	1.57355	0.463273	0.83482	0.83482
SMAD6	4	2057;5439;17167;24144	CGCGACGAGTACAAGCCACT;CGCTGTCCCACTGCGTCCCG;GCAGCACACGGTAGGGCCGT;GGTCGGGCCAGCGAAAGAGG	2	1.59201	1.30038	0.465579	0.837925	0.836884
RRM2	8	1203;6568;6982;22347;36326;63629;64064;68213	GGGAAGATGACAAAGCGGCG;TCCTCCGATTACCTCCTCGG;CTCCTGGAAGATCCTCCTCG;TTGTGAAGGGAGAGCCACCG;TGACTTACCGCACACTGGGT;GGGGCTCAGCTTGGTCGACA;GGGAGACAGCACGCCAGTGA;ACACCTGACACGCAGAAGCA	3	1.59196	1.15734	0.465582	0.836884	0.836884
VGLL1	4	5369;5444;24980;48691	TGCTGGAGGAGACTTAGGAG;GTAGGTGAAAAGGACACACC;ATAGCATGTCTCCAAATCAG;ACCCCCTCGAGTCAGAGTGA	2	1.59127	1.12095	0.466268	0.83707	0.83707
MYL9	4	4886;5456;26555;33997	CGTTGCGAATCACATCCTCG;CCCCACAGACGAATACCTGG;ACATTGGATGTGGCCCGCTG;CCTTGTCAATGAAGCCATCA	2	1.5895	1.13618	0.468038	0.8392	0.838138
ABCG5	4	4140;5458;28744;71855	ACACCTGAAAACGTTACCAA;TGATTGGCAACTACAGCTTG;GGTGCTATCCAGGACCGCGT;GGCTCGCAGGAACCGAATTG	2	1.58921	1.16535	0.468317	0.838655	0.838138
GRIK3	4	2854;5460;11100;53782	CCAGAGGTACATTACCAGAG;GCGAGTCGTCAGAGTCGATG;CCTTGACCTATGACATACAG;GCACACGGACACGATATGGA	2	1.58891	1.23465	0.468611	0.838138	0.838138
STK10	4	2790;5474;32510;76090	ATTCTGGCATCCATTGACAC;ACCACGAGCTCAACCCCATG;GCGGACACGCAAATTTGTGG;GGAGCTTCACAATGTAGGGG	2	1.58686	1.23798	0.470691	0.840811	0.840811
GABRD	4	4863;5488;15976;55229	CCCAGAGCGATGAATGACAT;CGTACCTAGAGACACCCTGG;CAGCATCGACCACATCTCAG;TCCAGACGGTTACTCATCGG	2	1.58481	1.13466	0.472745	0.843433	0.843178
HSD17B12	4	715;5491;10053;18675	TCTATTTCAGTGAACAACGT;CAGAATAGATGGTCAAGAGT;GAGCGAGTACGAAATACGCA;ATGACACAATTGGTACTGCC	2	1.58437	1.51453	0.473188	0.843178	0.843178
C14orf178	4	620;5518;49730;74712	TTGGGGTCCTCGATACGGAA;TGGTTAAGATCATGTTCTCC;GAAGATGGCGCTCACCAGGT;GGAAGAGAAATGAAGAAGAC	2	1.58043	1.54271	0.477113	0.84912	0.848806
TMC7	4	4639;5526;43963;49118	GCTACCGGTCCATTGCACGT;AATGAGCACGAAGCTGCTGT;GTGCTTAACAAATACGCCAG;ACGGTAGATACAATATGAAG	2	1.57927	1.14012	0.47828	0.850144	0.848806
GSKIP	4	4223;5528;21742;55054	TGTTTGTCTCGAAAAGCCTG;GCCTAGAACTCACTGAAGCA;GACATACTGCTTAGCTCCAT;TGATGTGGCCTATATCAATG	2	1.57898	1.15667	0.478558	0.849588	0.848806
RPUSD2	4	1181;5531;24041;36159	GCTTCTCGTTGAGTTGCAGG;GCTTGCCCCGGGGATCTACA;AGGAGCTACACCCCTTGCAT;ACCAGTTATTACTTCGAGGG	2	1.57855	1.40662	0.478997	0.849319	0.848806
TBX10	4	1638;5533;10703;13779	TGGATGACAATGGCCACGTG;TGTATCTCTTGTCGTCCAGG;GAGCTGGTTCACCCACCCTG;TGGTTGAATTCCTCCCACAG	2	1.57826	1.33935	0.479298	0.848806	0.848806
ID4	4	4814;5537;10256;45372	CGCAGCCCGACGGCGCCTTG;ACGACTGCTATAGCCGCCTG;GCACGTTATCGACTACATCC;CAGGCACAGCGCCGGCTCGT	2	1.57768	1.13285	0.479905	0.848835	0.848835
NCKIPSD	4	1420;5544;44081;73835	GTGGTGTGGGTGCCTCGGCG;AAGTACAGCCTGGAACAGCG;GAGCCACGAATTATGCCGGG;GGACACAGAGTTACCCCCGG	2	1.57666	1.3677	0.480916	0.849578	0.849044
IFT81	4	657;5551;63388;70195	TGTACTTAAGAATACCAAGA;ATGAGAAATGAGCCCATTGA;TCATCCTGAAGAAACTCACT;AGACAGCTCAGAATCATCAA	2	1.57565	1.52805	0.481946	0.850354	0.849044
APOBEC4	4	2748;5553;44913;64849	AGTGGTTAGCTTCATTACAA;TCTGGTAGCCTGGTGCAAAA;ATTGGACTCAAAACAACCCG;TCACCTGTTCGAATATGGTA	2	1.57536	1.23517	0.48224	0.849831	0.849044
RTN4	4	5425;5556;44304;55880	CGTTCAAGTACCAGTTCGTG;ATCAGCTTTAGGATATACAA;AGGACGACGAGCCTCCGGCC;AGACATTAAGAAGACTGGAG	2	1.57493	1.11103	0.48267	0.849546	0.849044
BIRC5	4	1085;5559;15223;17359	CAAGTCTGGCTCGTTCTCAG;GAACATAAAAAGCATTCGTC;ATGCGGTGGTCCTTGAGAAA;GCTGCGCCTGCACCCCGGAG	2	1.5745	1.42218	0.483103	0.849269	0.849044
SLC7A8	4	4046;5562;14558;41074	TGGAACAGTTGACCCATGTG;CTCACCTACGATGATACCAC;CATACACAAATGTGACCAGT;AATCCCCATGATGATAATCA	2	1.57407	1.16193	0.483565	0.849044	0.849044
MAGEB1	4	880;5577;25400;43085	TCATGTACCGAATCTGACGA;AGTATCCCCTAAAACAGGAG;GAGGTTTAGCTTACTGACGA;AGCGGCGAGAGGCTCCATTG	2	1.57191	1.46461	0.485765	0.851867	0.851867
SH3BP5L	4	4932;5589;68664;76488	GTAGGGGCGGCTCTTGCCGA;AGAACCGACTGGACCCCACG;AGGCCAGGACCACCTATCGG;GGCCCTACTATGAGGCTCGG	2	1.57019	1.12491	0.487583	0.854012	0.854012
ACOX1	4	882;5621;10168;38671	ACCTATCACCGGATTAACGA;TGGCATTGAAGCATGTCGGA;CTGTGGTTTCCAAGCCTCGA;GCGCCGCCGAGAGATCGGTG	2	1.56561	1.46099	0.492352	0.861317	0.860234
B3GALT2	4	4775;5623;30339;34879	GTACTCCAATAAGATGAGTG;AACACTAATGGGCATGAACT;GGCAATGAAAGTCTAGCACC;GTGAAATAGTTATGTCTGGG	2	1.56533	1.12809	0.49263	0.860755	0.860234
IGFN1	4	5250;5625;57029;77140	GGATGAGGCAGATTATAGGA;GTCACTCGCACCTCACAATG;ATGGAATCTAGGTACGAGGG;GGCAGATGGTATATGCCGGG	2	1.56505	1.11163	0.49293	0.860234	0.860234
MPHOSPH6	4	4487;5632;41657;69700	AGAGCTTAAAGAGAAAGAGT;CAAGAATCTACTGCGCATGA;ATATTTAATACCTCAACCTC;AAATCATTAGTGAAGAGCAC	2	1.56405	1.13838	0.493954	0.860978	0.860444
HTR4	4	4165;5634;23622;24803	TCTGGACGTCCTGCTCACAA;CCTTAGCTGTGACATAGATG;CATTAATGCGATGCGCAGAG;AGCATAGCACTCATCGCATG	2	1.56377	1.15154	0.494247	0.860444	0.860444
MAML2	4	2663;5646;39095;64606	AATGGCTAACTACATGTACA;AGTTCAAGGTCACTCATGGG;TGTGAAGGACGATATGAACG;AGAGTGTTAGTCTTTCGCAG	2	1.56206	1.2346	0.496051	0.862541	0.86131
HDDC2	4	785;5650;34896;55745	GGGTATACAGAAATGTCCAG;TTCTGCCATATCATGAACCA;CCATAGCCATAACTGCCATC;GATAACCCAGCTCCTACCAG	2	1.5615	1.48341	0.496678	0.862588	0.86131
CLEC2L	4	927;5652;57224;61473	GTGCGAAGCGCCCTGCCCGG;GCAGTACTGCCACACCCACG;GGCGAACAGAAGGACCGCGA;CGATCCGGGTCGGGCTACGA	2	1.56121	1.44837	0.496983	0.862076	0.86131
PRPF19	4	1058;5653;7815;15703	GACACCAACAAGATCCTCAC;AAATCCTGATAGTGGCATCG;GCTCCTCCGATGATCAGGTG;CAAAGCCACTGTGCTAACCA	2	1.56107	1.42071	0.49714	0.86131	0.86131
MRPL12	4	5155;5661;54594;58072	CCAGACATCACACCACCCAT;ATCCCGCGTACCTGGCAAGG;GCTGCTCCTCATATGTCGCA;CAGCGGCCATCAGAGGTGTG	2	1.55994	1.11219	0.498358	0.862382	0.862382
ATP5F1E	4	1368;5671;17578;52005	TTGCACAGATCTGGGAGTAT;GAGTCCAGCCTGTCTCCAGT;GAGACAGGCTGGACTCAGGT;ACTGGAGACAGGCTGGACTC	2	1.55853	1.36629	0.499883	0.863981	0.863752
MAP3K2	4	5502;5674;22778;75615	CATTCCTTAAGCACTAGTAG;CATTCCAGATGAATTACACC;GATAAACATTACCCATCCAA;TCTACATTATACCAATAACG	2	1.5581	1.10026	0.500352	0.863752	0.863752
VPS4B	5	270;4460;39211;72623;74993	ATGTCACCTGTAAAAAGATG;TAAAGCCAAGCAAAGTATCA;TGTAGTCCCAGCTACTTGGG;CAGCGCAAGAAGACAAGGCT;TATTAGGAATGACAGTGATG	2	1.55656	1.66063	0.501969	0.865506	0.864976
CAMK1G	4	1523;5687;31852;77000	AGCGTCTACTCACAATATGT;TTGAGAAGGATCCGAACGAG;GGACGATGCCATTCTCATGT;ACTTTGCTAAGAGCAAGTGG	2	1.55627	1.34318	0.502263	0.864976	0.864976
IPMK	4	1485;5692;9286;71160	GGTGGACTCGATCGCCGGTG;TTTATGACAAGATTACCGTT;GTATAATGGATGTAAAGATA;ATGTACGGGAAGGACAAAGT	2	1.55557	1.34799	0.503042	0.86528	0.86528
PPP2R2A	4	338;5703;21530;67674	AAAATCCAGTCTCATAGCAG;AGGGTATAACTTGAAAGAGG;TATTCGGCTATGTGACATGA;GGCATCTGGAAATTACAGAC	2	1.55403	1.65886	0.504762	0.867201	0.866759
MASP1	4	837;5706;65251;74412	TTGATGTAGTCATAGGGGCA;AAGATGCTCAACAATAACAC;GACAACTCGGGAGAGAACCG;GATGCCCACTACATGGCTGT	2	1.55361	1.46598	0.505224	0.86696	0.866759
CNTLN	4	2244;5709;28655;58336	AGACAGAGCTAAATCCGAGA;ACTCCTCGATACCTGACACA;ACAAGAATTGAATAGATGTG;TGAATATACTTGCCTGACCA	2	1.55319	1.26369	0.50571	0.866759	0.866759
LYAR	4	3073;5721;20850;73096	CTCCAAAGTGAAAGACGCCG;GAAGCGCAAAAAGGGACAGG;CTTCACTTATGCATTTCACG;TCAGATCTGACTTACGCTGT	2	1.55151	1.20181	0.50755	0.868877	0.868877
INO80B	4	22;5726;13825;62805	TCATTATCCACAACCATAAG;CAAACTCAAAATCAAGCTTG;GCGGCTGCTTACTGCTCGAC;CCTCCTGATAGGTCCCGAAG	2	1.55081	2.24783	0.508322	0.869164	0.869164
GSE1	4	5549;5737;43402;49123	GCTGATCCAGCGCACCAATG;GAGGACGTGTCCAGTTTGAG;TGGCTGGTACTTGTCCAGAG;AGGTCGGGAACGCCTCATTG	2	1.54928	1.09442	0.510011	0.871016	0.87024
TMEM232	4	4265;5738;34304;70344	ATATCTGGCTCAATGCAAAG;GGAGGCTGCCAAATTAAACA;AGTTGAAATAAAGCTAGCAA;TCAAGCACGTTATTCAACTG	2	1.54914	1.13997	0.510162	0.87024	0.87024
AHDC1	4	604;5751;16791;75003	TTGGGGCACCCACGCAAACG;GTCACCCCAAGTACGCCTTG;TCCGCCGCCCCAGCGATACG;CAGAGGTAAAAAAACGACGG	2	1.54733	1.5317	0.512162	0.872618	0.872382
NPIPB11	10	4439;5037;5731;11428;20195;45710;52047;56599;76320;77123	GAGCCATACCTTCCTGTCTA;TTTGGCCCTACAGGTCAGAA;TCCAACCGCCGTAGACAGGA;AAGTTAGTATACTCACCCAA;CATGCCCATGCGAGTACCTG;ATAAAGTTGTCATTACCCTC;CCATACCTTCCTGTCTACGG;AAAGTTTCAGCTGTGAGGTA;CCAAAGGTAAACTATCCAGA;AAGACGTCATTACTCTACGG	3	1.54678	0.991081	0.512631	0.872382	0.872382
MDM4	4	2013;5768;7793;60102	ATGTATGCATTTATGCTCTG;TCCAAGTCAAGACCAACTGA;CAGCATATGGTATATTGTGG;CTCAGAGGTAACCTCTACAT	2	1.54497	1.28118	0.514793	0.875027	0.874728
RBM48	4	3361;5771;30112;30613	TACAGAGCATAAAGACACAG;CACACGGGCCAAATATCGAG;GAAACCATCATAAAACAATG;AAAATGTATGTGTTCATCCG	2	1.54456	1.1814	0.515226	0.874728	0.874728
EP300	4	2940;5781;8700;59097	GGTACGACTAGGTACAGGCG;ATGGTGAACCATAAGGATTG;GTGGCACGAAGATATTACTC;CTGTAATAAGTGGCATCACG	2	1.54317	1.20608	0.516754	0.876287	0.876287
RFC1	4	1487;5785;10296;14947	GCAGGCAATGAGGATAGGGG;GGGCTCCAAAGAAATACCAA;CAGTCCAAGAGTGATAAGGT;GGAGTTGGGATACAGCTACG	2	1.54262	1.34124	0.517372	0.876303	0.876303
LEFTY1	5	4066;4548;22214;35187;53299	GTGTGCTGGCCTCCAACGCC;GCGGACGCGCAGCCACTCGA;GATGACCAGCTCCTCCATGT;TTCCGCGGGAGCGGTCCCCG;GAGCTGCTCCCCGGTCAGGG	2	1.54116	1.10784	0.518872	0.87781	0.877348
COL21A1	4	4709;5798;60518;73088	GGAGTTGAACCTACATCACT;CCTGTGCTGGAGATTCCTCT;TAAAACACATAAGTAGACGA;ATTTCTGACTAAGATAGCAG	2	1.54083	1.11827	0.519335	0.87756	0.877348
ATP1B3	4	387;5801;11661;20488	CCAGGAACCCATAAAAAACT;ACTGAATGTATATTCCAATG;CGACCACCGGAGAATTCCTG;GCTTCAGACTCTCAACGATG	2	1.54042	1.62307	0.519819	0.877348	0.877348
PODN	4	1083;5805;14733;42266	AACAACTACCTGACTGACGA;ATTCGCGTCCACGCTCCGGA;CGAAGAGAACGAATTTGCGG;TTGGCCAGAAGCCAAACTTG	2	1.53987	1.40525	0.520449	0.877381	0.877381
SLC8B1	4	3201;5818;19259;46816	TGTTGGTATTAGAAGATACC;GGATACTCACGTCTACCACG;TGGCTGTCACTCTCTACGTG;ACTGAAGCTCTCCCACAACG	2	1.53808	1.18735	0.522417	0.879667	0.879498
LRP2BP	4	869;5824;12885;35387	CTTATCCACCAAATTAGCAT;CGGGCTGTATTACTCAACCA;TAGGAGTGATGTACTATGAT;CAAAATATAGTTGACCTCGT	2	1.53726	1.44993	0.523362	0.880227	0.879498
APOA5	4	1528;5831;29686;31232	GCAACTGAAGCCCTACACGA;GGTGGAAGAGCTCTTTGAAG;CAGCGGGGACAAAGGCAGGG;GGAGCCTCGCTCCCACTCAG	2	1.5363	1.33253	0.524434	0.881	0.879498
KCNJ14	4	1921;5833;52296;74319	CGGCGTGCGCAGCGTCACCG;AACGTGCGTTTCGTAAACCT;CATGACAGCACCCACGACGA;CTTCAGCGAGAACGCCGTCG	2	1.53603	1.28607	0.52473	0.880469	0.879498
C15orf48	4	5262;5834;42346;71348	GTAGGGTCCACAGTTTCCCA;AGAATACACAGCGAAAGATG;CTTGGTGGTGTTCATGACTG;GAGACCTACTTACATCACAT	2	1.53589	1.09666	0.52488	0.879694	0.879498
TRIM6	7	2217;3207;25139;29053;43978;44530;56429	GGGGCTACGAATTATAGAAG;TGGTCACCACACGTTCCTCG;GAACCCCTGAGCATAGACTG;ACAGATGTCCAAAGCTACTG;CATAGTGAGGCGGCTCAGAG;TCACCACACGTTCCTCGTGG;TGGCCACAGTCTATGCTCAG	2	1.53537	1.15458	0.525392	0.879527	0.879498
FBXO9	4	1626;5841;9855;49675	AAAACATCGGCAGATACCAA;AAATTGCTAGAGCTTACACC;GATGTACATCTTCCGATGGG;TTACCATCAAACCGAACACG	2	1.53493	1.31918	0.525986	0.879498	0.879498
COG3	4	181;5855;32340;69369	GTCCGTCTGAATATAGATGT;ACATTGTCGGTGAATAGTGA;TTATTGAACAAATAGAACTG;GCTGTTCACAGGCTTCATGT	2	1.53302	1.78265	0.528146	0.882083	0.879713
ACAP1	8	4211;4384;7379;11701;22489;46609;54636;56593	AGCACCTAGACACTCAGAGT;TGCCGGAACACTGAATGCAG;GTCACAAATGCCGACAACGA;GCTGTCTCTCCGTACCCACG;CCCAACCTCAATTCCCAAGG;GTGCACTTCTCTGCTCGCCG;CAGAACCAAGCTTAAGAGAG;AGGTCTGCGGGGTTTCCGAG	3	1.53217	1.08751	0.529035	0.882543	0.879713
SATB2	4	3627;5865;48440;66031	AGAGCCAACCAACTCTTCCG;GTGCATCTGTCACATAACTG;CAGATTGAGGAAATTCTGCA;AACAGACCTCCCTATTAAGG	2	1.53166	1.16076	0.529613	0.882484	0.879713
CSGALNACT1	4	654;5866;14008;63915	GCAGATCGCACAGCTCAAGG;TACCGAACAGAAAGGGACAA;CAAAGTAAACAACAGTGAGA;GATAACATTGATAAGCGTGT	2	1.53153	1.50695	0.529776	0.881733	0.879713
ZNF638	4	488;5882;19922;50671	TCTTATAACTGAATTACCAG;TCATAAATACGTACTTCAAG;GATGCTTTCACAATACCAAA;ACTGAAGCGGATGCTACAAG	2	1.52935	1.56804	0.532217	0.884772	0.879713
UNC50	4	5187;5885;15885;44500	TCATTATCGAAAACAGACGA;AATCTATGAGTACAACCCAA;ACAGAGCAGAGACTATGATG;GGATAAAATGCAAAATGACC	2	1.52895	1.09563	0.532658	0.884483	0.879713
H2AC13	8	2812;5780;7404;13041;25339;45265;58547;74978	GTGCATCGCCTGCTCCGCAA;TGCGAGTCTTCTTGTTGTCG;CCTGGAGCTGGCTGGCAACG;GCTCCGCAAAGGCAACTATG;GCCGGGCTTCAGTTTCCCGT;TGCGGAGCAGGCGATGCACT;GGCAACTATGCGGAGCGGGT;GCCTACGGGAAACTGAAGCC	3	1.52854	1.0623	0.532985	0.882987	0.879713
H2AC14	8	2812;5780;7404;13041;25339;45265;58547;74978	GTGCATCGCCTGCTCCGCAA;TGCGAGTCTTCTTGTTGTCG;CCTGGAGCTGGCTGGCAACG;GCTCCGCAAAGGCAACTATG;GCCGGGCTTCAGTTTCCCGT;TGCGGAGCAGGCGATGCACT;GGCAACTATGCGGAGCGGGT;GCCTACGGGAAACTGAAGCC	3	1.52854	1.0623	0.532985	0.882987	0.879713
SH3YL1	4	5256;5889;40401;55616	AACAGCTCACGTAATTGCGA;TTCACGTACTGCAAGTCAAG;AGGAGGCAGCGGGATTGTAG;GGCGGAAATCTGACCCTCGG	2	1.52841	1.09312	0.533257	0.882421	0.879713
BTLA	4	1910;5894;21854;38974	TCACATAAAGAGTTGTTGAG;CAGTGCTTCCTAATGACAAT;TGTTAGCACAGTATTTCACA;AGTAGAGGCAATCCCCCCAA	2	1.52773	1.28307	0.534071	0.882752	0.879713
HLA-DRA	4	1041;5898;10095;53953	CAGGAATCATGGGCTATCAA;TGCATTGGCCAACATAGCTG;TGTGCTCACAAACAGCCCTG;CGTGACATTGACCACTGGTG	2	1.52719	1.40714	0.534697	0.882772	0.879713
NCAPG2	4	2988;5899;8218;21373	TCCACGGGATACACCTTCCG;CCTCCTTAGTAACATGACAA;TGTGTTGTTAGAAAGCCCAG;ACCCGATGGTCCGTTCCACA	2	1.52705	1.19493	0.534845	0.882003	0.879713
ACKR3	4	5563;5902;15114;70570	AAGACAGCGATAATGGAGAA;CCAACAATGAGACCTACTGC;GGTCCACGCTCATGCACGTG;GCACTGCTACATCTTGAACC	2	1.52665	1.08269	0.535315	0.881768	0.879713
PYM1	4	3128;5907;17836;54905	GCGTCAACACAGCGACCTGA;CAAACGTAACCTGAAGCGAA;CTTATCAAGAGTCCTGCTCA;AAAGCCTAACCACGTACACT	2	1.52597	1.18567	0.536046	0.881961	0.879713
OR4D11	4	2405;5908;8515;26685	AAAAAATGTCTGCCCCACCA;AAAGAAACAAGACCAAACTC;GACTTTAGGAGCAGTTGTGG;GACAAAGCCCCCCATCCAAG	2	1.52584	1.23637	0.536212	0.881225	0.879713
ANKHD1-EIF4EBP3	8	1939;3322;7425;11462;17993;35541;46803;56782	GCCAACGCATACACTTGCCA;TGCAGAGATTCCAATCGTAG;AATAGAGACCAATCGGAACA;AGGAGCAGACTTACGCACTG;TGTCCAGTAATAGCAATCTG;AGAGATTCCAATCGTAGTGG;AATCTCACTAGCCCTAAAAG;CTTTGGCTGGCATCCAATGG	3	1.5255	1.23438	0.536515	0.879713	0.879713
ANKHD1	8	1939;3322;7425;11462;17993;35541;46803;56782	GCCAACGCATACACTTGCCA;TGCAGAGATTCCAATCGTAG;AATAGAGACCAATCGGAACA;AGGAGCAGACTTACGCACTG;TGTCCAGTAATAGCAATCTG;AGAGATTCCAATCGTAGTGG;AATCTCACTAGCCCTAAAAG;CTTTGGCTGGCATCCAATGG	3	1.5255	1.23438	0.536515	0.879713	0.879713
MED19	4	629;5915;36192;61007	TCCTGGTCCGAAGCCGAGTG;CCTGACTTGTCCGCGCCAGG;GCAGATCAATCATCCCTGGC;CACCTGGCAGTTCCCTCATG	2	1.5249	1.51189	0.537285	0.879972	0.879972
UTF1	4	3030;5928;35751;62900	CCTTAAAGACAAGTTTCGCG;TGGGCGACAACGGGCGCAAA;GCCGACACGCGGCGGTAGGT;TCCAGGTGGGGTCCGCGTCG	2	1.52315	1.19031	0.539304	0.882275	0.881515
ACOX2	4	2087;5929;32652;76615	GACCATCTTCTAACCAACCC;TGCTGTACCGAGTTTGACGT;GTGTATCACAAACTCCTGGG;GCATAACTGATGGCCAGCTG	2	1.52301	1.263	0.539453	0.881515	0.881515
LAMTOR2	4	3056;5935;19537;47238	AGTGTCCCCGTAACCAGAGT;ACCAGGCTGCTGAATAACGA;TGGGCCGCCTACGACCGGAA;TGCCATAGCCAGTAACATCT	2	1.52221	1.18821	0.540422	0.882097	0.881848
SLCO1B3	4	129;5942;49395;74493	TCAATGTATGAAATCCCCAA;TCTGTTTGCTAAAATGTACG;AACATTCCAGTTGCAACCGT;ACAGCTAATTTGACCAACCA	2	1.52127	1.84988	0.541497	0.881848	0.881848
SLCO1B3-SLCO1B7	4	129;5942;49395;74493	TCAATGTATGAAATCCCCAA;TCTGTTTGCTAAAATGTACG;AACATTCCAGTTGCAACCGT;ACAGCTAATTTGACCAACCA	2	1.52127	1.84988	0.541497	0.881848	0.881848
H2AB1	10	2046;2259;22608;31747;37693;38840;47271;52869;60705;69677	CCAGGTGGAGCGCAGTCTAC;CGCCAGCACCGGAGGACCCT;GGCCAAGGTCCCGGAGCTGG;AGACCGGCGCCGTGCGACTC;CCGCCCCCGGCCGCCAGCAC;GTGGAGCGCAGTCTACGGGA;CGCCGAGGGTCCTCCGGTGC;GGTACTCAATAACCGCAGCG;CTGCTCTCGCACCGTCCGAG;AAACGAAAGCTCCGCTCGGA	2	1.51975	1.10124	0.54321	0.883638	0.882203
EP400	4	4690;5957;15876;41940	GTCATTGTCATAAAACACGA;AGATTTATTTAGTCAACGAG;ATCAGTTCAAAGCTGCCGAG;AGTGGTCATAAGGTTACACA	2	1.51926	1.1082	0.543839	0.883661	0.882203
SRSF3	4	2144;5959;26301;56538	ATGTGGCTGCCGTGTAAGAG;GCAACCCACACACTTCGGAG;TGGGTTGCTAGAAACCCACC;TCCTACGATAATCATCTCGA	2	1.51899	1.25563	0.544171	0.883202	0.882203
CYP4Z1	4	2808;5961;71042;73539	TACTACTCAGAAAAGGCGCT;AAGGATCCAGGAGATAGCAC;CCCACAAGGGAACAGCACAT;ACTAATACACATACCAACCC	2	1.51873	1.20268	0.544468	0.882689	0.882203
FAM49B	4	1992;5963;38365;39333	CCAGCCTACAGAGTCTGAGA;TATGAGGATTAACAATGTAC;AGCTGGCCACGAAATACGAG;TCTCGCTCTAGATGCTGGGT	2	1.51846	1.27002	0.544782	0.882203	0.882203
TMEM198	4	5684;5969;26448;33384	TTCACAAGGTGCACCCCAGA;GGCCATGCTAGTGCGCAGCG;CAGCCCCAGTGGACCCCACA;CAGCGCAGCACCAGTCACGG	2	1.51766	1.07462	0.545745	0.882769	0.882769
TAF5	4	4953;5974;45523;73319	TGAGGTACCTTTGGATGACG;TCTATCTGTTGCTTACTACG;TAAGACTAGATAATACTCGT;AGCGGCGGCACTACCAACAA	2	1.51699	1.09757	0.546504	0.883003	0.88295
BFSP1	4	3089;5978;12908;39405	CAGCATCCATTGTGACGAGT;CCCTCCCCAAGAATGTTCCA;TCTGCAAGATGATATCAGTG;TCTCGATGATACGATGATAC	2	1.51646	1.18329	0.547085	0.88295	0.88295
TRPC5OS	4	4266;5994;18109;20945	AGTCTAAGTCTGAGAGATCA;ATCAGCTATTCTTATTAACT;GTTCCTTATGTAGAAGAAAA;TCAGGGAGATCAGGTAGCGA	2	1.51433	1.12252	0.549594	0.886004	0.885819
LYN	4	1248;5997;13325;56252	TTACTATAACAACAGTACCA;GCTCGTGAGGCTCTACGCTG;TAATAACATCACCATGCACA;TGAAAGACAAGTCGTCCGGG	2	1.51393	1.3629	0.550095	0.885819	0.885819
PRKG2	4	5040;6003;36927;38285	CCAGTGTTGCAATAATCTCA;TGTCTGCTGAGCCAACAACC;GATGTGGTGCATATGCAGGG;AGAACATTCAACCAAACTGT	2	1.51314	1.09265	0.551027	0.886327	0.885852
HIVEP3	4	5380;6005;37084;59613	AACACGGACAGGCACAACCA;AGAGATGGCCCAATCATCAG;AGTGTGGGCGAATAGGACAG;GTGGCGAGATGTACCCACAT	2	1.51287	1.08141	0.551347	0.885852	0.885852
RBM10	4	4224;6011;43245;68821	CAAGTGACTAAACTCGACGA;TAGTAGCTGTAGTCGACCGG;CACCCACCACTCACTATCGA;CATCTACCAACAATCAGCCG	2	1.51208	1.12317	0.552287	0.886371	0.886371
TSR3	4	3779;6027;37670;73223	AGGGCCGGCCATAGTTCACG;CACCGTTTGGGAAGATGCGA;CGCGTCCCCCGCAGACAGGT;CTCACCTACGATGCAGAAGG	2	1.50996	1.14234	0.554812	0.889431	0.889251
MIB2	4	3707;6030;21564;58762	GTCACAGCCGCGCTCACACA;GCGAGTGAGCGGTCTCGTAG;TACCACCAATGTGTACCGTG;CAGGTGGACACCAAGAACCA	2	1.50957	1.14568	0.555318	0.889251	0.889251
ERBIN	4	2430;6034;10634;75671	CTTGGAAATAGGGTTTACAC;CTGAAGCTGAGATTAGTCCT;ACAGAACAATCACTGTCATG;ATCTGCCAGACTCTATAGGA	2	1.50904	1.22594	0.55595	0.889272	0.889272
TMEM101	4	1566;6054;51622;75332	CTTACCTGTATTTCGACATG;CTGAGAGGGCTGAGGCACGC;GCTAATGGCCAATTGGAGTG;CTCACTGCAGCACAGCAAGG	2	1.50641	1.31257	0.559136	0.893375	0.893375
SOX5	4	4579;6070;36936;74159	CTCATCAAAAACGAGCCGGA;AAATGAAGGAGCAACTCCGA;CACTTCTCAGCACAATACAA;CCAGTGTCCGTTGATCAGGA	2	1.50431	1.10493	0.561698	0.896472	0.893472
NBPF26	6	638;3927;25055;47680;62860;68619	GAGGCTGGTTGGAGTCACAA;AGAGCAGCTCAAGCAAGCTG;GTGGGATCAAGTGAAAAAGG;TTAAAGGAGAAGTTACGGGA;CAAGAAGAGGAAGAAGACCA;GCTGCTGTAAGACTTGTACG	2	1.50413	1.41405	0.561865	0.893762	0.893472
NBPF1	6	638;3927;25055;27294;36144;46090	GAGGCTGGTTGGAGTCACAA;AGAGCAGCTCAAGCAAGCTG;GTGGGATCAAGTGAAAAAGG;GATGCTGTACACATTATCCC;AGTGAAAAAGGAGGACCAAG;TACGAGGCCAACATTTCAGG	2	1.50413	1.41405	0.561865	0.893762	0.893472
LOC102724250	6	638;3927;25055;27294;36144;46090	GAGGCTGGTTGGAGTCACAA;AGAGCAGCTCAAGCAAGCTG;GTGGGATCAAGTGAAAAAGG;GATGCTGTACACATTATCCC;AGTGAAAAAGGAGGACCAAG;TACGAGGCCAACATTTCAGG	2	1.50413	1.41405	0.561865	0.893762	0.893472
GGT7	4	700;6074;27262;41732	CCTCTGTACACGCCACACAC;ACTCCCGGAAATCAATTAGG;AGTGATGGTAGAATCATAGA;GCGGGCAGCATCGGTCACCA	2	1.50379	1.47872	0.562303	0.893472	0.893472
DUT	4	798;6079;37864;46694	TTTGCAGCCAAGCCTGACCG;CCTGTACAGGTCGTAGCCCG;CCGCCATTTCACCCAGTAAG;ACTCTTCCATAACACCCAGA	2	1.50313	1.45077	0.563094	0.893741	0.893741
SRGAP2	9	1415;4399;6700;17694;20050;30730;57416;67260;68684	ATCCGGTTTATCAGCAGACA;TCTGGCACTGACATTAGCGA;GAGCCCGGTTCAGACTTGCA;TCAGCGTCAAGCCAAGTACA;TGGTAAATCGGTAAAGCAGG;AGAATGGTACTTACTGACGC;TCGATTTGTACAAGTCAGCG;TCTTTCGGAAGAAGTCCTGG;CTGGAATCTCCTCTTAAACC	3	1.50021	1.15366	0.566708	0.898485	0.895513
HELT	4	4543;6106;22654;35612	GGTACTGAACGGTCATCTCG;CCTTCCCCGGGGAAAATCAG;CCTATCAGCTGCACCCTGCG;TATCACTTTATGAGAAACGG	2	1.49961	1.10397	0.567489	0.898732	0.895513
PLA2G4B	7	1649;3362;12456;15973;33972;70293;73468	TGGCCATAATAGCTACCACT;GTGGCCATAATAGCTACCAC;ATCACAAGCTCTCAGATCAA;CAAGCTCTCAGATCAACGGG;TGTCAGTACTGTTTGATGCG;TTGGCTCCGAGTTCTTTATG;CAAACAGTACTGACAACACA	2	1.49891	1.19082	0.568285	0.899002	0.895513
TCTEX1D2	4	4322;6113;14559;29664	CATCGGAGTGTCCTTCTCGG;GATACAGTCTTTAACCACAG;ATTTGACCGATACAAAATGG;CCGAGAACACCTATATTCTG	2	1.4987	1.11238	0.568589	0.898496	0.895513
CD22	4	2223;6114;15722;35836	GGTATCCGATCCAATTGCAG;ATTCATACCGGGTAACACTG;GAAGTGACCAAGGACCAGAG;GCTGCACCGTGTCATTGGAG	2	1.49857	1.23825	0.568756	0.897773	0.895513
SRCAP	4	4480;6120;8339;9511	AGCTGTCAGAAATCATTGAG;TCCAGGGTTGAACTCAACCG;CCAGTGGCAATTCTCCCTCA;TGCACCTCGTGTCAGCAGGG	2	1.49779	1.10553	0.569742	0.898342	0.895513
MXD1	4	2123;6123;54621;56577	AGGCGGCCGACTATCTGGAG;GGGCATTGAGAGGATCCGGA;ACAGAGATGCCTTAAAACGG;CGACTTGATTCGGGTCCAAG	2	1.49741	1.24679	0.570199	0.898079	0.895513
PTGES	4	5943;6127;39894;65604	AGTGCATCCAGGCGACAAAA;GAGGATGCCCTGAGACACGG;GGTCATCAAGATGTACGTGG;TGAGGCAGCGTTCCACGTCG	2	1.49689	1.05691	0.57086	0.898137	0.895513
HNF1B	4	3555;6128;53087;70251	GCTGCAGGCGCTCAACACCG;AGCAACACAACATCCCCCAG;TTGCAAACCAGTTGTAGACA;TCTTGTACCAGGCCTACGAT	2	1.49676	1.14703	0.571032	0.897425	0.895513
CATIP	4	6047;6129;15833;24319	GCTTCTCTGAGAGATAGCCT;AACTCATCTTCCGTTCCATG;TGTGACCAGAAGTATCAAGG;CGTGGAGCAGACTGTCCACG	2	1.49663	1.05396	0.57117	0.896662	0.895513
SERP1	4	3404;6131;16783;53648	CGCCAAGCAAAGGATCCGTA;ATGAAGAGAGCCAATAACCA;CCCGAAGAGAAGGCGTCTGT;ACGTCGCCAAGACCTCGGTA	2	1.49637	1.15493	0.571497	0.896198	0.895513
RHNO1	4	4858;6140;16117;50820	TGGGGCACTCTCGGATTAAG;TCTGGGGTCTGGATATCAGG;GGACTCTCAAAAGTTAGATG;GTTCCACCAACAACCACTGG	2	1.4952	1.09003	0.572942	0.897484	0.895513
AMPD1	4	5025;6142;67356;71466	GCAGGTACATACTAGATCCT;CAAGGACCAACTCACCCCAG;TATCACCTCAAAATGAAGGA;ACAGTAAGACCTATACCCAC	2	1.49495	1.08407	0.573237	0.896969	0.895513
ARRB2	4	3252;6144;51191;52529	CACAGGACACTTGTACTGGG;TGTGCGGCTGGTGATCCGAA;CTGGACAAAGTGGACCCTGT;CCAAAAGCTGTACTACCATG	2	1.49469	1.16267	0.573554	0.89649	0.895513
PPIL1	4	705;6145;23019;61501	AAAGACTTCATGATCCAAGG;GCTCGTCGAGGTTACTACAA;TCCAATCGGGCAGGTCGAGG;AGGGGCTGGAATTCTCGCAA	2	1.49456	1.4726	0.573728	0.895788	0.895513
LZTS1	4	1491;6148;27075;37505	CTGTCCAGCGGGGATTTAGG;AAGCTCAACCGGTATTCCGA;TCCGCCCACAACATCACCCA;ATGGGGGAGCGGACACACGA	2	1.49417	1.31647	0.574175	0.895513	0.895513
NSRP1	4	5272;6174;46801;48994	CTGAAGGCTTTCACTCACAG;CTTCGATGCTAAGAGCAGTG;AGTACCAGGCACCACACGAA;GGATTCTCATAGGCACAGAG	2	1.49082	1.07381	0.578519	0.901312	0.901312
STXBP3	4	2074;6181;37055;39742	AATTCGACATCGACATATTG;TACTGTTATAGTCCAGACCC;CAGCTCTTAATAATTGATCG;CAAGAAAGAAGGCGAATGGA	2	1.48992	1.2477	0.579687	0.902154	0.901996
DCDC2B	4	5934;6184;15289;55122	GAGGGCACGCACAGCCAGTG;GACAGCTTCAGACTAAATGG;CTATTTACCCCATAGAGGGA;GGTAACTGGCCATTACTATG	2	1.48954	1.05348	0.580213	0.901996	0.901996
AGK	4	3951;6189;24410;43036	GCCAGATAAATGTAAAATCG;CAAAGAAGGCCTTTGTACAG;GCAATGACCGGCCTTCGATG;TGTTCTTCGACGAACAGATG	2	1.4889	1.12366	0.58103	0.902291	0.902291
HTR3E	4	3716;6202;33585;67245	ATTCGATGTCCACTACAGGA;GTATGGCAGCCAAGAACCTG;TAGGATGGCAGACATCGCGA;CAGGTATAAGAAACCCATGA	2	1.48723	1.13407	0.583116	0.904554	0.904554
LILRB1	4	3243;6207;14625;57471	GCCCCGTGGTGAACTCAGGA;GAGACCCTGACTCTGCAGTG;ACTCGAACTCTCCCTATGAG;TACTATGGTAGCGACACTGC	2	1.48659	1.15915	0.58395	0.904871	0.904871
UTP4	4	1349;6213;42806;74977	TTGGCTGTTTCACGAACAGA;GAGAGGACGAAAGACTAAGT;TTTACTGCACCTAAAGACAA;GCTCTTCACAAGCGTCCCAG	2	1.48583	1.33281	0.584992	0.90551	0.905281
MGAT4C	4	4824;6219;49420;67869	ATCCCTAGAAGGAACTTACT;AGGAGACAAACAACTTATAA;TGTGGCAGCTAGGTAGCGAT;TGAGTCAATAGCCAATCACA	2	1.48506	1.08618	0.585979	0.906063	0.905281
ATP1A1	4	5095;6225;27513;35493	GCAACCAGTTATGATTACAA;CCTGCCTCTTACCGTGACAG;ATCCATTCAGGAGTAGTGGG;TGGTATTGTTGTCTACACTG	2	1.4843	1.07637	0.58698	0.906634	0.905281
IQCB1	4	1891;6226;56174;67857	ATGCTCGAAATAGTTCATCC;TTCATCTAAAATTGAATACA;TTCGAGAATAATCTTGACTG;GTTGATGGCTGAATCCCATC	2	1.48417	1.2633	0.58714	0.905909	0.905281
KLHL34	4	3701;6229;14834;42860	GCTCAACCCTACATCGCTGA;TGGTTCCCGCCGACGTACTG;ACCCGCGAGTCGTCGGCCAG;GCGGTGATTGTACACATCGA	2	1.48379	1.13309	0.587627	0.905688	0.905281
CMPK1	4	4597;6235;15087;15504	CCGAGGACGAACACGACCAG;TCAAGGATGGAACAAGACCA;CCAGTGCGCCCGCATCGTCG;AGCAGAGGAGAATCGGCCGG	2	1.48303	1.0936	0.588607	0.906229	0.905281
PTGES3L-AARSD1	12	971;1966;10713;16514;21786;25319;33045;50432;53795;54376;67369;72322	TGTTCAGTTCACCACCACCG;TCCCCAGGATCTAAAGATAG;GCCACTACCTGAACACAATG;AGATGTCATTGATTGTACCA;ACCTCCGCTCCCAATCTACC;TGGAACTCTAAATGCCACCC;CATTCGGGTTGTTAACATCG;AAACACTCACCGTGCCATTG;CCCAGACAGAAATATCAGGT;GTGCTGAGAGTGACTCGCCG;ATGGGTCCCACAGCACATGT;TCTCCCGACCATATAAGGAG	2	1.48291	1.18288	0.588621	0.905281	0.905281
LRRC34	4	6237;6241;24032;42528	ATTGCATATACTCCAAGAAG;CTTACCGCGCTGGACCGCCA;TCATTAGAGAAATTAGATCT;AATGATATTGGGCCCGAAGG	2	1.48226	1.0418	0.58959	0.905801	0.905332
PLBD2	4	1765;6243;11355;55528	AGCCGACTTCATACTCGAAG;GGAGTGGGTACGCAACATCG;AGTTCACCATCAAACCCTTG;TAACAACCAGTGGATGATCG	2	1.48201	1.27611	0.589914	0.905332	0.905332
TRAPPC11	4	2269;6249;25688;73241	TTCATAGAACACAACCACCA;TTATAATATAACCCACAAGG;ATTATCGGAGTGAAGGATGG;CTGAGCAATTGCATCCAATG	2	1.48125	1.22554	0.590879	0.905847	0.905847
RBM18	4	1422;6268;41385;68606	CCAACTTGCCATTGAGACAC;TTAACAAAACAGTAGCCTCG;ATGGGCACATGCTCAAGTAA;GCTCCTCCAGAAGTTTGGCA	2	1.47884	1.3185	0.593961	0.909602	0.907751
DDX19B	4	2190;6270;25582;35940	ACCTGCAAACAAATACCCCC;CCAGTCCAGCACAGTCCCAG;AAAATCAAACCAGATACCAA;TACGGCTCAGCAAGCATCAG	2	1.47859	1.23122	0.594294	0.909143	0.907751
LSR	4	4453;6272;27231;41216	CCTTTGACCAGACGGCGTGG;GCTGGAAGAGGATCACCACG;GCCAGCAGGACGACTCCATG;TGTCCTGGCACTCAACGTAG	2	1.47834	1.09688	0.594621	0.908677	0.907751
CDC7	4	377;6275;18635;44828	TCCTGGTGTACCTGCCCTAG;GGCCAAACCAAAGTCTACCA;TAGGGGGCAAGATAATGTCA;TTAAACACATTACTAAGCTG	2	1.47796	1.59744	0.595114	0.908464	0.907751
RAB25	4	220;6276;45392;50442	GCTTGGTTAGGTCAAACACC;CGGTGCCCAACATCACAGTG;TGATCGGCGAATCAGGTGTG;CACGAGCATGACGACGATCG	2	1.47783	1.71301	0.595278	0.907751	0.907751
MED14	4	2023;6285;16469;67225	TAATGTTAATCCGAGAACGG;CTAACTCTGCTACCCAAGTG;CAGAGCATCTCTAGCTAACG;ATCACACATAGCGACGAAGT	2	1.4767	1.24605	0.596717	0.908982	0.907782
SNAPC4	4	4240;6293;16748;18790	AGCAGCCGGCAGTATCGATG;TCAAGCTGTTGCCAAATACG;GTGCCGTAGCCACTGCACAT;GTCCGGGACCATGTACTGTG	2	1.47569	1.1043	0.598005	0.909979	0.907782
SART1	4	436;6294;26378;65120	GCCGTCGGACGACACCCGAG;GAAGCGCGATGACGGCTACG;GAAGATAAAGACCCTAGGAG;CTCCGAATACCTCACGCCTG	2	1.47557	1.56517	0.59818	0.909283	0.907782
CACNB1	4	5754;6297;14620;17609	GCTGTTGGATGTGGTATCCG;AGACCCCCTAGAGTTAGAGG;ACCGTCGCTCAAGGGCTACG;AAGGGGATGCGTTTGCCATG	2	1.47519	1.05136	0.598692	0.909101	0.907782
MYH7	4	6289;6299;70775;74821	AGGAGCCGTAGCGATCCTTG;GCAATGAGTACGTCACCAAG;AGATGAATGCATAATCGTAG;AGAAGCCACGCAATATCAAG	2	1.47494	1.03681	0.599016	0.908635	0.907782
CD3D	4	4091;6301;12331;55717	GACAATGATGCCAGCCACGG;AAACGCATCCTGGACCCACG;TTGCAATACCAGCATCACAT;ACTTCGATAATGAACTTGCA	2	1.47469	1.11024	0.599374	0.908219	0.907782
ATP9A	4	2504;6303;51393;72132	CATCTCGGAACAGTAGCCTA;AATGCCGATTAACTTACCAG;CTCCAGGCTCTCGATCACCG;ACTTTCCGTCCACTGTACCA	2	1.47443	1.20277	0.599717	0.907782	0.907782
SRSF10	4	5973;6310;10355;14434	CGTGGCCGACGACACCAGGT;GAAGCCGAAGTTATGAAAGG;CTTACTCTTTCGATCCCCCT;TTCTACACTCGCCGTCCAAG	2	1.47356	1.04443	0.600874	0.908577	0.907882
H2BC15	4	3594;6311;18243;33545	CCCGAAGAAAGGCTCCAAGA;ACACGGAGTAGCTCTCCTTG;ACAAAGGCCCAGAAGAAGGA;CGACACCGGTATCTCGTCCA	2	1.47343	1.13334	0.601046	0.907882	0.907882
FAM169B	4	3618;6320;11918;55944	GGGTTACCTTGGTACATGGC;AGGAGGAAACACTGGCACCG;AGGAACAAGCTAAAATCCTG;ATGAACACGGTGTCAAAGAC	2	1.4723	1.13154	0.602472	0.909082	0.908362
RCHY1	4	4461;6321;21065;42487	ATCCAGCTGTCTCCAATACC;TTCTGATATTCTGATGGCAT;ACATATTGGACAATTCTGTC;GTTGCTCATGTCTTGCCATG	2	1.47218	1.09348	0.602627	0.908362	0.908362
RPL22L1	4	3785;6328;48135;52664	ATGGCAAAACTGGAAATCTC;AAGGTCCAAATTAAACCTCC;CGGGAGAAGGTTAAAGTCAA;CATCTTCTACTGGATGAGTA	2	1.4713	1.12272	0.603845	0.909245	0.909245
PPAN-P2RY11	12	1813;3015;5091;10700;11152;12825;21337;35061;35927;36512;50137;61744	TGGTATGCATGTGAAGCTCA;TGGCTCAGTGAGCAAGACGG;CTCTGGGATCCCTTCAAGGA;CTGCCGACGACAAACTCAGT;AGAAAGTGTGTGACCCCGAG;TCAGAAAGTGTGTGACCCCG;AGTCGGGGTTGTAGTCGATG;ACGCAGCCCAGGCATGACTG;GCTTCACATGCATACCATGG;AGGCGTGCTTGGGTCGCAGG;CCCCAAGCACTGGCGCTATG;AGGCCTGCATCAAGTGTCTG	3	1.46987	1.10224	0.605672	0.911042	0.910321
WDR26	4	1052;6340;14223;17020	GACATCCTGACTCTTGCATG;CCTCTTACCACAATAGCATG;GAGAGTCTGTAAACGCCGTG;CAGCCTGAATGTCAATAACG	2	1.4698	1.37626	0.605826	0.910321	0.910321
ACTR5	4	4667;6356;12998;63160	TGGGTAAAACATGCGTACAC;TGAGCACAGCTACATCGCTG;TCATTTGCCGTGAATACAGT;CGGGACACGCCCAGCCAGCG	2	1.46781	1.08333	0.608449	0.913309	0.910885
WDTC1	4	2145;6361;20857;54654	GCTACCTGCTACGTAATACT;AGAGCTACTAGTCAACATGG;TCACTGACCCCTTTATCCGG;ATGTCATAGAGCCTCACGAA	2	1.46719	1.22963	0.609267	0.913583	0.910885
C8orf33	4	5254;6362;62595;72691	GGGACGCGCAGGGAGTACCC;GAGTCAGCGTTACTGCACGT;AGAAGTTCCCCTAAGCGCTG;TCCCTTACTCTGTTTCGGGG	2	1.46706	1.06251	0.609423	0.912865	0.910885
GAST	4	215;6364;27817;67291	GCCCAGCCTCTCATCATCGA;CGAAGGCAGCTGGGACCCCA;GTATGTGCTGATCTTTGCAC;AGATGCACCCTTAGGTACAG	2	1.46681	1.71245	0.609745	0.912397	0.910885
GRB14	4	3365;6368;16024;37340	TCTCGAGCCGTTATGTCACT;ATTGAAGTGCTATCCAACTG;TACCTTAAGCAATCTAATCG;CCCCTTCCGGACGGGACCCG	2	1.46632	1.14206	0.61039	0.912412	0.910885
CCDC39	4	5421;6370;27252;28986	TACAGAGACTATAAGCGCAC;GAAGAGAAAAAATCTACATG;ACAGCAATTATACACAGCAA;CCAGTGATTTAGAAGCTCTG	2	1.46607	1.05673	0.610712	0.911946	0.910885
VPS18	4	726;6371;17180;33392	GTAGATGCCTGGATTGAGAT;TAACAAAGCTACGCCCATCA;GGCAAATGAGCCCAACCACG;CCAAAGAGTATTGTCGAGAG	2	1.46594	1.4521	0.610882	0.911253	0.910885
RASGRP3	4	435;6387;57839;69925	CAATTACTGCAATTACCGCA;AATCCATGTTGGGTTCTAAG;TACGACGCCCAACAAGCCTG;CAGTGGAAGATAAATACCAT	2	1.46396	1.55986	0.61353	0.914255	0.910885
LTF	4	2529;6390;26008;45974	ACGAACTCACTATTATGCCG;AGCTGCGCAAGTGTAACCAG;ATTCACACTTCGTGCCACAA;CAGCCCAGAATCTATCCTCG	2	1.46359	1.19541	0.614016	0.914032	0.910885
LRRC27	4	2054;6403;34736;55436	CCCTCCAAAGATGTTCACAA;GGAGACCACGCGTCTAACCA;ATTACCTCCAAATCTCAAGG;CCATTTGGTACGGTGACAAG	2	1.46198	1.23566	0.616236	0.916388	0.910885
RNF13	4	4799;6408;16285;36185	ATACCTGTACTTACTGTCGT;TGGAGGCACTATGGGTTCAC;TATAACCAAATCTTGCAGGG;GGAATTAGGTAGTATTCCAA	2	1.46137	1.07524	0.617109	0.916739	0.910885
MOCOS	4	531;6409;37197;40872	CAAGCTCACCCATGACACTG;CTTGGCTCAGTATACCTACG;ATCGTGCGGCTCCTCTACTG;GGGTATGCGGAACGTGACCA	2	1.46124	1.51601	0.617254	0.916007	0.910885
NDUFA6	4	2978;6410;14549;17701	TGGCGGTAGAAGTAGCTTGG;ACTGAAAATGGGCTTCACGA;CTACCGCGCCTGGTATCGGG;GGGACATGAACGAGGCCAAG	2	1.46112	1.1626	0.617439	0.915337	0.910885
SCUBE3	4	3017;6414;17166;29917	AGAGCCGAAGAAACCACAGG;TGAGTGCCGCTTAAACAACG;CATACAACAGGTAGCCACGA;CCGCAGGGAACGTATTACCA	2	1.46063	1.15987	0.618105	0.915381	0.910885
RPL15	4	3412;6421;19839;59614	GCGCGCTTTATCAGGCCGGG;TATAGGATTCGTGTTCGCCG;CTGGGCTACAAGGCCAAGCA;AAAACCATTTACCTCTGCAA	2	1.45977	1.13619	0.619275	0.916171	0.910885
FOXD4L5	14	1279;2296;4379;10313;13318;39149;39306;40776;42852;67634;69141;69182;71200;71632	TGAAGACGAGGTGGAAGACG;TGCGGCGGTAGTATGGGAAG;GGAACTTGCGGCGGTAGTAT;AATCGATGTCCTGGGAGAGG;GAACTTGGTGCCAAACTCTG;GAGAGCAGTAGGTAGCGAAG;AGACGAGGTGGAAGACGAGG;GCCATTGTCGAACATGTCCT;AGCGTAAGGGCATCTCCCGG;TAGAGCAGTCACTCCAGCCG;CAGCCTCCGGGACTCCGATG;ACTTGGTGCCAAACTCTGAG;GTAGGTAGCGAAGAGGATGC;CAAACTCTGAGGGGTCACTC	3	1.45976	1.14785	0.619275	0.915229	0.910885
ZSWIM1	4	2226;6426;10840;66319	GCTGTCCCTTGAACGGCCCG;CCACCGGACCTATAACCCAA;GGGAACTCCATAGCTAGGAT;GTAGTTGAAGGTATCTAACT	2	1.45915	1.21827	0.620119	0.915536	0.910885
TNFSF9	4	518;6430;22475;51688	GGGGGGCCTGAGCTACAAAG;GCCAGCCCGAGACTCCGCGA;TCAACTAGAGCTGCGGCGCG;CCCATCGATCAGCAGAACTG	2	1.45866	1.51999	0.620773	0.915561	0.910885
ANTKMT	4	2174;6432;22668;37669	CCGGTCCAGGTGCCCTACGT;CCCCGCACCTACCACGCTAG;AGGACGCCCCGGAAAAACGG;CAGCAGCGCCCACACCGCGT	2	1.45841	1.22258	0.621126	0.915142	0.910885
SIGLEC14	4	1054;6437;20787;58084	GGAGATCCCATACTACGCTG;ACCTGTCAGGTGAAACGCCA;GGGAAGCTATTTCTTCCGCG;GCTTCTCTTTCCCAGCCCTG	2	1.4578	1.36986	0.621952	0.915421	0.910885
PCGF5	4	3060;6438;31062;58008	ACGAAATAATGGGCAATCAG;AAGATAGCAATGATTGCCCA;TCTAGACAGATAGCAATTTG;ACTTACGTTCTCGTAGTCCA	2	1.45768	1.1557	0.622111	0.91472	0.910885
FGF1	4	6146;6439;22333;26770	TTCCTGAGGATCCTTCCGGA;TGAGCCGTATAAAAGCCCGT;AGAAGTTTAATCTGCCTCCA;CTCCTCTACTGTAGCAACGG	2	1.45755	1.0318	0.622275	0.914025	0.910885
SPINK5	4	3516;6444;42069;67892	GGTGGACACTCACAACACAC;AGAGAGAACGATCCTATCCA;TCACAAGTAGGCTTGACACA;TCACAAGACTGCCTTACACA	2	1.45694	1.12917	0.623113	0.914323	0.910885
TMEM106C	4	4390;6451;9346;53984	CAGATGCCAGGAGACAAAGC;CAGGAACTCCAACTTCTACA;GTTTCCGCATTCAGTCCTTG;TCCCATATGTGGAATTCACC	2	1.45608	1.08828	0.624237	0.915039	0.910885
TMEM222	4	1484;6454;47086;74877	CCTGCTCAGGTCTATGCTAG;GACTCACTGAGACAAAGTAG;ACGGACATGAAGCAATATCA;TGAGGAGTACAAGCACCGCA	2	1.45572	1.2982	0.624738	0.91484	0.910885
GUCY2C	4	2257;6455;22798;30244	ACTTGATACCATGATCTTCG;ACTATAAAGAAACCTTAACC;GATGGTCTGATTCATAACTC;AGGATAGGTCTTATTTACGT	2	1.45559	1.21376	0.624914	0.914167	0.910885
PGR	4	4246;6458;39293;72883	GAAGATTTGTTTAATCTGTG;GGAGGACGCAGACGAGACTG;AGACGAAAGTTACGACGGCG;CCCCTCCGACGAAAAGACGC	2	1.45523	1.09381	0.625411	0.913965	0.910885
VPS28	4	228;6469;42774;48095	ACGTGGGCTCTTACTCGCTG;TGTCCTCAGGTACGACAACA;AGGCACTCACGCGGAACTTG;AGACCACGTCTGCGATGCAG	2	1.45388	1.69335	0.627266	0.915744	0.910885
TMPRSS9	4	3488;6480;32101;50349	GCCCTGTCTCCATAGCACGA;AATACCTTGTAGCTTAGGAA;GAGGTAGGTCGCACCCACGT;CAGCGTGCGGTGATAGTCCG	2	1.45254	1.12846	0.629072	0.91745	0.910885
ACTR1B	4	3291;6482;16871;61003	CTTCATCGGACCAAAAGCAG;GCATCCTGTGCTCCTCACGG;TCCGTCCTAACAGTGTCGGG;GGTTGTCCGGACAATCAAAG	2	1.4523	1.13923	0.629421	0.917029	0.910885
FUT11	4	4056;6490;12290;36916	GCGACAGCGGGTAATCCGAG;CGGCACAGACTTCCGCGCGT;ATCGGGAGCTGCCTACCGCG;TGTGACTGCAGATAGAGCAG	2	1.45133	1.10012	0.630718	0.917989	0.910885
SEC24B	4	1294;6492;17314;51196	TTGTGCTATAGAGTAAACGA;ACAAGTAAACTATCCGGTGT;AACAGTCGGAGCATTCTGTG;GAGACCTGTAAACCTTACTC	2	1.45108	1.32401	0.63106	0.917557	0.910885
INTS8	4	3219;6498;17962;48696	AATGCACAGATTTACTCTAG;CTACTTATAAGGTCGGATGG;CCAACTTACACACTTAACTG;AACCAAAGAACTAATTGCAG	2	1.45035	1.14243	0.632078	0.91811	0.910885
RPL22	4	3005;6500;35279;64487	AAAAAGCTTGTGGTGAAGGG;CAAGATCACCGTGACATCCG;TGGTCACCACCCCTCCACCA;CCATGATTCCATCTTCTACA	2	1.45011	1.15537	0.632399	0.917649	0.910885
C20orf27	4	6319;6502;12902;39898	CAGGGACGGGCACCACGCTG;TGTGGGATCCTTCTGCATCG;GCTGAGCAAGGATGTCCGCG;GAGTACTCGGCGCACAAAGA	2	1.44987	1.02352	0.632734	0.917209	0.910885
ENTPD1	4	2770;6505;35916;39755	AAATTGCAGAGCATTATCTG;TGATAGCTTTGCTTGCTGTG;TGATTGCATGGAAAGAGCTA;CAGGATCATTACTGGCCAAG	2	1.4495	1.1707	0.633181	0.916933	0.910885
ZCCHC2	4	4885;6510;34091;51263	GCCACGGTAAGTCCGTCCTG;TGCATGACACAGTGTAACGT;AGCAGGAGCGGGTATACGAG;GGCTCTGGACATGACACATG	2	1.4489	1.06592	0.633994	0.917186	0.910885
SPART	4	370;6512;11060;72488	AGCAGCAGGATGCTTTGTGG;TCCAGCCCTAAGGTCTCAAG;GGAGCTGAACTAAAAGACTG;GATGTGAAACAGTTGGACCA	2	1.44866	1.5868	0.634328	0.916747	0.910885
ECHS1	4	5730;6525;20734;66758	AGTAACAGTCCTGGAAACTC;ATGTGTGATATCATCTATGC;GAGGGAAGAATAACACCGTG;AGGCCTTATCCCCGCCGGTG	2	1.44708	1.038	0.636508	0.918974	0.910885
EIF2B3	4	606;6530;27314;72782	AACAGACGTTGCCTTACATG;AGTCATTGTGGTTACAACCA;CCAACCCAAGAACTGACCTA;AATATGGAATCAGTTCACTC	2	1.44648	1.48058	0.637364	0.919287	0.910885
PRPF8	4	6172;6531;22411;66847	GGGGTGTAGAACACAACCGG;TCCAGGTCGACACTCAAAGG;GGACGGGCCTTACATCACAG;GACGGGTGCGACCAGAGCGT	2	1.44636	1.02553	0.637531	0.918607	0.910885
ZNF559-ZNF177	4	4007;6533;32052;60860	GTGGCTGACAACCTGGTCAC;CAGCTGAAGACAGATGAAAG;CAGACACAGTCTGATCTCCA;GAGGCCAGCCTTACCTACTG	2	1.44612	1.09971	0.637835	0.918124	0.910885
PEX3	4	5615;6535;13190;29583	TTGTAGGAGTATATATTCTG;TCACAGCTCTGCTAAAAAAC;ATTAAGGCCTCTCTCAGTGT;AATTGGTGGATATATTTACC	2	1.44588	1.04075	0.638153	0.917663	0.910885
FITM1	4	1978;6536;34935;72837	CGGCTGCCCCTACTACCAGT;AAAATTTGTGAATTCAGCCT;AGACGGTGTAGCCTCGCCAC;TGGCTGGCGAAGATAGTCCG	2	1.44575	1.23508	0.638327	0.916998	0.910885
H2AB3	11	2046;2259;31747;37693;38840;41416;47271;52869;58430;60705;69677	CCAGGTGGAGCGCAGTCTAC;CGCCAGCACCGGAGGACCCT;AGACCGGCGCCGTGCGACTC;CCGCCCCCGGCCGCCAGCAC;GTGGAGCGCAGTCTACGGGA;GCTCCAGGACCTTGGCCGTC;CGCCGAGGGTCCTCCGGTGC;GGTACTCAATAACCGCAGCG;GGCCAAGGTCCTGGAGCTGG;CTGCTCTCGCACCGTCCGAG;AAACGAAAGCTCCGCTCGGA	2	1.44546	1.04921	0.638676	0.915669	0.910885
H2AB2	11	2046;2259;31747;37693;38840;41416;47271;52869;58430;60705;69677	CCAGGTGGAGCGCAGTCTAC;CGCCAGCACCGGAGGACCCT;AGACCGGCGCCGTGCGACTC;CCGCCCCCGGCCGCCAGCAC;GTGGAGCGCAGTCTACGGGA;GCTCCAGGACCTTGGCCGTC;CGCCGAGGGTCCTCCGGTGC;GGTACTCAATAACCGCAGCG;GGCCAAGGTCCTGGAGCTGG;CTGCTCTCGCACCGTCCGAG;AAACGAAAGCTCCGCTCGGA	2	1.44546	1.04921	0.638676	0.915669	0.910885
VWF	4	2202;6542;54040;55805	ATTCCCCACTAGGATCCGAA;GGCCTGTGTGGGAATTACAA;TTCATGCACTGTACCATGAG;TCTTTCCTGAGGCAAAACGC	2	1.44503	1.21335	0.639383	0.915769	0.910885
COPB1	4	1744;6543;39712;63446	AACATTCAGACAAGACCTTG;CGAGGAGCATTATGGATCCT;AGGAATGCAATGTTCGCACT;AGAAGGAATCCTCTCAAGGG	2	1.44491	1.25998	0.639554	0.915104	0.910885
CTXN3	4	3281;6546;22564;31272	CCAAAAGAATCCGGAAGCAC;CAAGGGGCACTAGGGATGAG;TCTGCTGATTCGTTCCCAAG;AGCAGATTCTAGCATGTCCC	2	1.44455	1.13593	0.640067	0.914927	0.910885
HNRNPDL	4	2231;6548;21545;67884	AGAGTACTTGTCTCGATTTG;GTTCATATCCTCCATAGTGA;CAACGCGAGCAAGAATCAGC;TGGAGCTGGATTTAAAATGG	2	1.44431	1.2104	0.640415	0.914515	0.910885
DNAJC24	4	2890;6549;16436;53913	AAGGATTGGTACAGCATCCT;AAAGAGAGTATGACCTGCAG;AGATATACTTGAGCATCTAC;CAAAGTACAGATGTACCAGC	2	1.44419	1.15988	0.640582	0.913846	0.910885
ZNF680	6	1539;4250;15475;32139;34878;37901	GGCCATAGAATTCTCTCTGG;GCCACATCCCTAAATGTCAG;TTTCAAAAAGTGATACTGAG;AATGCCTGGACACTGCACAA;AAGGATTGAGAATAAACTAA;TCCAAACAGGTTATCAGGTG	2	1.44313	1.20515	0.641929	0.91486	0.910885
RRS1	4	1208;6562;33162;57096	TACCGGACACCAGAGTAAGG;CAGCTGCATCTTGTGCGCGC;TGGAGGACCAGTTCGCCAAG;GCGGTGCGCCGGACCCACGC	2	1.44262	1.33398	0.64273	0.915095	0.910885
KNCN	4	574;6566;52228;65595	CCATCCAGGGGCAGACCACG;ATCAGCAGCAGAGACTTCCG;TATCGGCATCTCCGTATCCA;GCCAATAAAGACACCGCCCA	2	1.44214	1.48992	0.643433	0.915189	0.910885
NPIPB12	11	4439;5037;5731;11428;16335;20195;43353;45710;52047;56599;76320	GAGCCATACCTTCCTGTCTA;TTTGGCCCTACAGGTCAGAA;TCCAACCGCCGTAGACAGGA;AAGTTAGTATACTCACCCAA;GGAGTGAGCACACACTCGGG;CATGCCCATGCGAGTACCTG;GCAATAATGACATGTAACCA;ATAAAGTTGTCATTACCCTC;CCATACCTTCCTGTCTACGG;AAAGTTTCAGCTGTGAGGTA;CCAAAGGTAAACTATCCAGA	3	1.44187	0.931544	0.643809	0.913916	0.910885
NPIPB13	11	4439;5037;5731;11428;16335;20195;43353;45710;52047;56599;76320	GAGCCATACCTTCCTGTCTA;TTTGGCCCTACAGGTCAGAA;TCCAACCGCCGTAGACAGGA;AAGTTAGTATACTCACCCAA;GGAGTGAGCACACACTCGGG;CATGCCCATGCGAGTACCTG;GCAATAATGACATGTAACCA;ATAAAGTTGTCATTACCCTC;CCATACCTTCCTGTCTACGG;AAAGTTTCAGCTGTGAGGTA;CCAAAGGTAAACTATCCAGA	3	1.44187	0.931544	0.643809	0.913916	0.910885
TRIL	4	3781;6572;29705;32513	GCTGCAAAATGGATCCTGCG;TGGTTATGAAGTTGCCGCCG;CGGCTGGATCTAGACGGCAA;GCAGGGGCGATTTCTAGCTG	2	1.44142	1.10797	0.644518	0.914021	0.910885
VCX3A	13	1795;3764;4818;33351;36586;37746;41326;45796;54731;63411;69095;70229;71307	TGAGGCGGAGAGCGGGCCAG;GCTCGCTCTCCTGACTCAGG;CCTTCTTCTTCGGGTCACTG;AAGGGAAAAGCAGTTCGTAG;AGCCTCGGGACCTCCGGCCA;AGTCCAAAGCCGAGAGCCTC;CTCCGCCTCAGGTGCCGTCA;ACTACCAAGGTGGCCAAGAA;AGGCCACGGAGGCAGGAAAG;TCTTGGCCACCTTGGTAGTC;ACCTCCGGCCAAGGCCACGG;GTCCTTCCAGACTACCAAGG;AGGGGCTGCGACAAAGATGG	3	1.44091	1.01889	0.645203	0.914091	0.910885
GCLC	4	3469;6584;35058;55949	ATTGCCCATTCCAAATCCCA;AGAAATATCCGACATAGGAG;AGGCCAACATGCGAAAACGC;CAATGTCTGACACATAGCCT	2	1.43999	1.1232	0.646599	0.915166	0.910885
OPN4	4	5681;6585;10975;29742	ATGGTCTGGAACATCAACCG;GAGCTGTCCCACCAGCTGGG;TGTGGCGTCCAAGAGGCGTG;CATGTTCATTATCAACCTCG	2	1.43987	1.03581	0.646763	0.914499	0.910885
TMEM251	4	6171;6587;63489;73422	TTTCAAGGAGTGTGTCCATG;ATAGTAAAATGCTGCTGCAC;ATGAACTTCCGTCAGCGGAT;TGTCCACACCCAAAAAGGCA	2	1.43963	1.02219	0.647132	0.914121	0.910885
UBAP2	4	6201;6594;47197;61071	TTCGCAACACAACAATCAGA;CCGCCATACACTCACCGGGT;CTGACTCTGATGAACTCACA;ACATCAAACTTGCTAAGCGG	2	1.43879	1.02099	0.648329	0.914914	0.910885
MRGBP	4	2981;6597;8302;72510	TTCCATTCCCGAATCCAGAG;AGAGGCACACCTCCACCTCG;AGTTCAGCCAGAACATCGGG;TCCAGAAGAGATCATTCAGG	2	1.43843	1.15106	0.64886	0.914765	0.910885
ATXN7L2	4	3825;6599;9764;41647	GCTCAGGGGAGCAGATAACG;TGGTGACAGAAAGAAGACAT;GAAGGCCAACTCCCGCAAAG;ATCATCCAATTCACTCTCGG	2	1.43819	1.10424	0.649178	0.914318	0.910885
ITGA9	4	4794;6602;47071;58960	GGAAACATTGAAGGACACGT;GTATAAGAAGAAGTACGGAG;GTCCTGCGGAAAGACCTGCC;CCTGAGAAGAACCACGCTGT	2	1.43784	1.06365	0.64966	0.9141	0.910885
STAC	4	3885;6606;43945;48445	GAAACTGCAAGCACACATGG;AGGGTCCACCTTATTGCCAC;GTCTGCAACCACATGATAGT;AGCTTGCCCATGCACCGCTG	2	1.43736	1.10097	0.65035	0.914177	0.910885
ANAPC2	4	5329;6607;61553;70901	GGACGCGGGAGGACACAGTG;GGAGCCGGTAGTACCGGCGA;CCAGGACCGAGTGTAGCCCG;CTGACAGTGGATCGAGCGGG	2	1.43724	1.0452	0.650514	0.913514	0.910885
MFSD1	4	4175;6608;16644;45457	GATGATAAATATAAGCCACA;GGCTCCTGGTGGATAAAACA;TAAGTTGAAGTCCAAACACC;AATCATAAGTGTGATCCCGA	2	1.43712	1.08779	0.650677	0.912853	0.910885
RBX1	4	2449;6610;9512;15044	AGAAGAGTGTACTGTCGCAT;GTTATCAACCACAATATCCC;ATGGATGTGGATACCCCGAG;AGTACACTCTTCTGAAGTAG	2	1.43688	1.18834	0.651009	0.912428	0.910885
OR2T33	5	5144;5198;25474;57849;76161	AAACCAGCATCATGTCCATG;AGCCAAACGCACCAGCACGG;ACCACAATATGGGAAGCTCA;TGAGGATGACCATGTCGTGT;CATGAGGGAATTGCCAAACA	2	1.43679	1.01745	0.651029	0.911567	0.910885
SOX4	4	2275;6611;10965;63445	CTTGCACCAGCTCGGGTCGT;GCTCCGCCTCTCGAATGAAA;TCCGCGCCTTGTACAGCGAG;GGCACGTCGTCGTCGCCCGT	2	1.43676	1.20277	0.651175	0.910885	0.910885
TAGAP	4	2641;6615;24903;40898	TCACCGCAGATAATTGACAA;CGCTTGAAAGTAGCTTCCGG;CATGTTGGGTCCAATGCAGA;TCCAAACGAGAGCCTACCCG	2	1.43629	1.17332	0.651846	0.910937	0.910937
ZNF584	4	1483;6621;14424;38501	TGGAGGATGATGAACAGTCG;CAGCTTAGACGGGTAACTGA;AATGCGTTATCAGATGGTCA;TGTGACGGTATATTTCTCCA	2	1.43557	1.28827	0.652809	0.911398	0.911398
SLC38A11	4	4943;6629;36297;59986	AAATATAGCAAAGCTTGGAA;AAGAACCCACAGTAGCTAAG;AAAGCCCAATGCCATTCAAG;TTGTCACAAAGCATTCCATA	2	1.43462	1.05674	0.65416	0.912398	0.91143
SMC3	4	1505;6633;21039;31107	TAGAGTGTATGACGAACGAA;ACAAAAGCAGAAATAACACG;TAGCAGGCAATAGTGAACAA;ACAGTCCATAGTGAAAGCAC	2	1.43415	1.28455	0.654861	0.91249	0.91143
CNGA4	4	4479;6635;56062;72506	GCTATACCTACTAGACATGG;CACGCTGATACTGACTACAG;TGGAGCGGCGAGTTATTGAC;AGTAGTAGTAATCCCCAGAT	2	1.43391	1.07363	0.655198	0.912076	0.91143
CLIP4	4	4902;6636;19404;59997	GGAACAACTGAATTTGCAAG;TCTGTCATGTAACATCTCAA;GCTGCTGACAGATCCAAGCA;GCAGCATACAACTTGTGTGC	2	1.43379	1.05776	0.655368	0.91143	0.91143
PGK2	4	6157;6641;37581;72017	CCTTAAGGTACTCAACAACA;CCGCGCTCATAGTTCCATGG;CTAGCTTGGAAAGTGATGCT;ACTCATAAGAACTACTGCCT	2	1.4332	1.01934	0.656223	0.911737	0.911737
ZNF236	4	2936;6647;23116;42366	GGCAGCTTACGGCGACACAT;GCATGTGCGGTCGCACACCG;TGGTCTACGTGCCCTCGCAG;ATCACGGAAGTCTCGTCCTG	2	1.43249	1.151	0.657234	0.912262	0.91183
ZNF83	4	747;6649;25148;76986	GATCAGATGTTGTACAAGGT;GAATTGTCCGATGTTGTGCA;GAATCCTGCGATGCTGTGCA;ACAGTAGAAGAAATACGTTG	2	1.43225	1.42924	0.657557	0.91183	0.91183
PRRT2	4	3066;6653;12135;59808	AAAATCCCCCCCAGCCAATG;CACTCTCAGACAGAATCTCA;ACAGACCTCAGCTTAAGCCC;GCCAGGTCCAAACACCACTG	2	1.43178	1.14237	0.658201	0.911843	0.911843
NEURL4	4	3616;6657;8598;44464	TGAATTCGCAGTACTCCCGG;GGCTGACCACACTAGCACCG;AAGACGCGTCCATCGCGCAA;AACGCAGTCATCACTAACGG	2	1.43131	1.11115	0.658869	0.91189	0.91189
IFT57	4	1285;6662;10039;28547	CTAATCGTGACTTTCAGTTG;ACTTACAAATGACCGAAGCT;GCTGAAGCTGCTCCGCTACG;GCTTGGTTGATTAATAAAGC	2	1.43071	1.31526	0.65975	0.912231	0.912231
TMEM159	4	4913;6669;38012;71974	ATACGAAGCCCAAACCACAG;CTCCTTCCAGAATAACTCAA;CTGGGGGTCATAATATTGGA;AGGTGAAGGCCAGAAACGGA	2	1.42989	1.05542	0.66099	0.913068	0.912659
CASC4	4	2708;6676;8111;45214	CAAGAAACAGATCGACCAGA;TGCTCCAGTAGTTGAAGGCG;GGGCCTCGGGAAGAGATGCG;CAAGCAATCATATTCCACAT	2	1.42906	1.16485	0.662176	0.913828	0.912659
PRKX	4	2334;6678;11449;60489	CGACGTCATCCGCCTAAAGC;CCGCACTCACTCACCCACGG;GGCGCTTCTCCAGCACCACG;CAAAGTCCGTGAGCTTAATG	2	1.42883	1.19375	0.662532	0.913443	0.912659
ARID3C	4	3302;6679;19957;76120	GCGCCGATTGCTGTCTATGG;GTGTGGCGGGAAGTCACGCG;CCAGGCGAAACAGAGCGTAC;GTTCCTCGTAGGTCCACTCG	2	1.42871	1.12681	0.662727	0.912837	0.912659
EFCAB2	4	2630;6687;12299;56792	CCATGAGTCGAATAATACAG;GTCATTAGGATGCTGTCCTA;GCTGCATGATCTGATTGCAG;TTCGAATCGAATGTATCCAG	2	1.42777	1.16987	0.664146	0.913915	0.912659
INPP5F	4	4033;6688;37707;43316	TTCTAACTCTGCCTACTACG;GCATTACAGCTCGCAATGTG;ACCTGACCAATTCCGTGCAG;CGAATTAGAATAAGCCACCA	2	1.42765	1.08931	0.664325	0.913288	0.912659
GSTZ1	4	5753;6689;26102;43235	CTGAGGCAGAAGTCGCGGAG;GTCAGAAATCATACGCACGC;GAAAGGCATCGACTACGAGA;CTGTCTGTCCTGAAGCAAGT	2	1.42753	1.02756	0.664502	0.912659	0.912659
KYNU	4	490;6693;38476;44707	GGTGGCTCTCCACCTAGATG;AAGCCAACATAACAACCCTA;GCGGATGATAAAGCCAAGAG;CTTCCCCACTTCATGACCAT	2	1.42706	1.51602	0.665246	0.912809	0.912809
KIAA0930	4	843;6699;22472;42264	GTGTTCAGCGACATGACCGT;GCGAAAGCGGTGCAGACGGG;GTGTGCACACGTGCTGACGG;GTCCCCCAGTAAACACCCCA	2	1.42636	1.40085	0.666314	0.913403	0.913403
INO80E	4	2160;6707;39465;54606	AGGAGCTGAGGAAAGCGCAA;ATCATCAGATAACAGCGAGA;AAGAGAAGCCCTCCGCTGGG;CGTTCTCGTACTGCAGAAGT	2	1.42542	1.20737	0.66774	0.914486	0.914486
LAMTOR4	4	6009;6717;29534;42614	CGTCTGCATGCAGTCATCTG;GAGCGAATCCCAGACCAGCT;TGAAGGGCACATTCATGCCG;GCGGTGCAGCCGGAAACCGC	2	1.42425	1.0188	0.669504	0.916029	0.915625
BICC1	4	6514;6719;24532;63860	AAAGCCCAAACAGCCAAGCA;GGTGCTACTGTCATAGTACG;GGGATGCCTACCTTGTAACA;AGTGCTGAGTGCAAATCACG	2	1.42401	1.00578	0.669845	0.915625	0.915625
MPC1	4	5825;6740;12946;41100	TGTCAAAGAATAGCAACAGA;GCGGCGCTCGTCACCTCATG;AGCAATGGGAAGACCCCAGT;AGTCTCCAGAGATTATCAGT	2	1.42156	1.02253	0.673512	0.919763	0.919425
[truncated: 385 more rows]

## Sheet: CRISPR Screen Negative Hits
p-value=0 means <8.21290477293e-07, FDR=0 means <0.00105782213475
[truncated: 1,289 more rows]

## Sheet: GSEA ORF Positive
NAME	GS<br> follow link to MSigDB	GS DETAILS	SIZE	ES	NES	NOM p-val	FDR q-val	FWER p-val	RANK AT MAX	LEADING EDGE
[truncated: 1,573 more rows]

[truncated: 4 more sheets: GSEA ORF Negative, GSEA CRISPR Positive, GSEA CRISPR Negative, Screen Overlap Hits]
