# Supplementary material for: Reversal of viral and epigenetic HLA class I repression in Merkel cell carcinoma
Source: J Clin Invest. 2022 Jul 1;132(13):e151666. doi: 10.1172/JCI151666 (PMC9246387; doi:10.1172/JCI151666)
Supplement: Supplemental table 3 [file jci-132-151666-s197.xlsx]

## Sheet: MKL-1 shMYCL GSEA
NAME	GS<br> follow link to MSigDB	GS DETAILS	SIZE	ES	NES	NOM p-val	FDR q-val	FWER p-val	RANK AT MAX	LEADING EDGE
KEGG_CELL_ADHESION_MOLECULES_CAMS	KEGG_CELL_ADHESION_MOLECULES_CAMS	Details ...	100	0.681348	1.89475	0	0.00165067	0.002	1777	tags=33%, list=10%, signal=36%
KEGG_CYTOKINE_CYTOKINE_RECEPTOR_INTERACTION	KEGG_CYTOKINE_CYTOKINE_RECEPTOR_INTERACTION	Details ...	168	0.645856	1.84897	0	0.002089	0.005	2834	tags=33%, list=15%, signal=39%
KEGG_HEMATOPOIETIC_CELL_LINEAGE	KEGG_HEMATOPOIETIC_CELL_LINEAGE	Details ...	56	0.694051	1.81682	0	0.00447342	0.016	2034	tags=29%, list=11%, signal=32%
KEGG_GRAFT_VERSUS_HOST_DISEASE	KEGG_GRAFT_VERSUS_HOST_DISEASE	Details ...	16	0.811034	1.73518	0.002886	0.0194655	0.091	1349	tags=44%, list=7%, signal=47%
KEGG_AUTOIMMUNE_THYROID_DISEASE	KEGG_AUTOIMMUNE_THYROID_DISEASE	Details ...	17	0.785481	1.7226	0	0.0189384	0.109	1349	tags=35%, list=7%, signal=38%
KEGG_PRIMARY_IMMUNODEFICIENCY	KEGG_PRIMARY_IMMUNODEFICIENCY	Details ...	24	0.729447	1.68971	0.0026738	0.0301381	0.198	2289	tags=33%, list=12%, signal=38%
KEGG_PATHWAYS_IN_CANCER	KEGG_PATHWAYS_IN_CANCER	Details ...	302	0.572724	1.6889	0	0.026311	0.202	1972	tags=25%, list=11%, signal=27%
KEGG_ALLOGRAFT_REJECTION	KEGG_ALLOGRAFT_REJECTION	Details ...	16	0.775559	1.66493	0.00139665	0.0349261	0.294	1349	tags=38%, list=7%, signal=40%
KEGG_ARRHYTHMOGENIC_RIGHT_VENTRICULAR_CARDIOMYOPATHY_ARVC	KEGG_ARRHYTHMOGENIC_RIGHT_VENTRICULAR_CARDIOMYOPATHY_ARVC	Details ...	67	0.609437	1.64546	0.00113122	0.0432235	0.379	3358	tags=39%, list=18%, signal=47%
KEGG_TIGHT_JUNCTION	KEGG_TIGHT_JUNCTION	Details ...	112	0.583345	1.64252	0	0.040652	0.389	2911	tags=29%, list=16%, signal=34%
KEGG_ANTIGEN_PROCESSING_AND_PRESENTATION	KEGG_ANTIGEN_PROCESSING_AND_PRESENTATION	Details ...	49	0.633119	1.63332	0.00472813	0.0430279	0.438	2506	tags=29%, list=13%, signal=33%
KEGG_BASAL_CELL_CARCINOMA	KEGG_BASAL_CELL_CARCINOMA	Details ...	49	0.624507	1.62078	0.00362757	0.0478588	0.503	1972	tags=37%, list=11%, signal=41%
KEGG_ECM_RECEPTOR_INTERACTION	KEGG_ECM_RECEPTOR_INTERACTION	Details ...	78	0.591101	1.61902	0.0032967	0.0453982	0.513	1977	tags=29%, list=11%, signal=33%
KEGG_ABC_TRANSPORTERS	KEGG_ABC_TRANSPORTERS	Details ...	38	0.650516	1.61589	0.00247525	0.0445515	0.53	2555	tags=32%, list=14%, signal=37%
KEGG_ENDOCYTOSIS	KEGG_ENDOCYTOSIS	Details ...	168	0.549845	1.59772	0.00103093	0.0519933	0.602	2158	tags=18%, list=12%, signal=20%
KEGG_JAK_STAT_SIGNALING_PATHWAY	KEGG_JAK_STAT_SIGNALING_PATHWAY	Details ...	110	0.567548	1.5896	0	0.0546798	0.648	3363	tags=35%, list=18%, signal=43%
KEGG_TYPE_I_DIABETES_MELLITUS	KEGG_TYPE_I_DIABETES_MELLITUS	Details ...	23	0.675537	1.55654	0.0172872	0.081031	0.804	1720	tags=35%, list=9%, signal=38%
KEGG_COMPLEMENT_AND_COAGULATION_CASCADES	KEGG_COMPLEMENT_AND_COAGULATION_CASCADES	Details ...	37	0.620595	1.5564	0.0157959	0.0767174	0.805	1249	tags=19%, list=7%, signal=20%
KEGG_AXON_GUIDANCE	KEGG_AXON_GUIDANCE	Details ...	125	0.544593	1.54674	0.00316456	0.0815901	0.843	1782	tags=21%, list=10%, signal=23%
KEGG_FOCAL_ADHESION	KEGG_FOCAL_ADHESION	Details ...	187	0.531498	1.54641	0	0.077931	0.844	3409	tags=30%, list=18%, signal=37%
KEGG_HEDGEHOG_SIGNALING_PATHWAY	KEGG_HEDGEHOG_SIGNALING_PATHWAY		51	0.591435	1.54525	0.012987	0.0751285	0.848	3384	tags=39%, list=18%, signal=48%
KEGG_LEUKOCYTE_TRANSENDOTHELIAL_MIGRATION	KEGG_LEUKOCYTE_TRANSENDOTHELIAL_MIGRATION		99	0.554521	1.5446	0.00210748	0.0722859	0.85	3047	tags=29%, list=16%, signal=35%
KEGG_SMALL_CELL_LUNG_CANCER	KEGG_SMALL_CELL_LUNG_CANCER		82	0.547588	1.51324	0.00870511	0.0972781	0.925	2420	tags=27%, list=13%, signal=31%
KEGG_FC_GAMMA_R_MEDIATED_PHAGOCYTOSIS	KEGG_FC_GAMMA_R_MEDIATED_PHAGOCYTOSIS		86	0.535724	1.49936	0.00772627	0.108962	0.958	1619	tags=17%, list=9%, signal=19%
KEGG_HYPERTROPHIC_CARDIOMYOPATHY_HCM	KEGG_HYPERTROPHIC_CARDIOMYOPATHY_HCM		72	0.547623	1.48487	0.0147059	0.121044	0.974	4205	tags=42%, list=23%, signal=54%
KEGG_REGULATION_OF_ACTIN_CYTOSKELETON	KEGG_REGULATION_OF_ACTIN_CYTOSKELETON		193	0.503996	1.47572	0.00204918	0.127409	0.983	2412	tags=22%, list=13%, signal=25%
KEGG_MELANOGENESIS	KEGG_MELANOGENESIS		93	0.526673	1.45206	0.0168955	0.153847	0.993	3298	tags=33%, list=18%, signal=40%
KEGG_O_GLYCAN_BIOSYNTHESIS	KEGG_O_GLYCAN_BIOSYNTHESIS		23	0.632935	1.45012	0.0544747	0.15139	0.994	3650	tags=43%, list=20%, signal=54%
KEGG_ALDOSTERONE_REGULATED_SODIUM_REABSORPTION	KEGG_ALDOSTERONE_REGULATED_SODIUM_REABSORPTION		35	0.592155	1.44907	0.0335404	0.147599	0.994	2139	tags=29%, list=11%, signal=32%
KEGG_SYSTEMIC_LUPUS_ERYTHEMATOSUS	KEGG_SYSTEMIC_LUPUS_ERYTHEMATOSUS		24	0.595562	1.37813	0.0810811	0.265363	1	3000	tags=29%, list=16%, signal=35%
KEGG_INTESTINAL_IMMUNE_NETWORK_FOR_IGA_PRODUCTION	KEGG_INTESTINAL_IMMUNE_NETWORK_FOR_IGA_PRODUCTION		24	0.595305	1.36918	0.104222	0.274391	1	2929	tags=42%, list=16%, signal=49%
KEGG_NATURAL_KILLER_CELL_MEDIATED_CYTOTOXICITY	KEGG_NATURAL_KILLER_CELL_MEDIATED_CYTOTOXICITY		90	0.488692	1.36559	0.0462863	0.272897	1	2022	tags=17%, list=11%, signal=19%
KEGG_DILATED_CARDIOMYOPATHY	KEGG_DILATED_CARDIOMYOPATHY		77	0.491787	1.35249	0.0669594	0.29175	1	4742	tags=49%, list=25%, signal=66%
KEGG_ADHERENS_JUNCTION	KEGG_ADHERENS_JUNCTION		68	0.503513	1.35148	0.0827664	0.285384	1	2948	tags=29%, list=16%, signal=35%
KEGG_LEISHMANIA_INFECTION	KEGG_LEISHMANIA_INFECTION		50	0.514757	1.33625	0.0979929	0.307564	1	5469	tags=50%, list=29%, signal=71%
KEGG_NITROGEN_METABOLISM	KEGG_NITROGEN_METABOLISM		21	0.581467	1.32194	0.150538	0.330123	1	3380	tags=38%, list=18%, signal=46%
KEGG_CHEMOKINE_SIGNALING_PATHWAY	KEGG_CHEMOKINE_SIGNALING_PATHWAY		149	0.462139	1.31849	0.0507246	0.329453	1	4357	tags=33%, list=23%, signal=43%
KEGG_PRION_DISEASES	KEGG_PRION_DISEASES		25	0.558118	1.3041	0.137885	0.354726	1	172	tags=8%, list=1%, signal=8%
KEGG_PROSTATE_CANCER	KEGG_PROSTATE_CANCER		86	0.470947	1.29495	0.104639	0.366987	1	2573	tags=21%, list=14%, signal=24%
KEGG_RENAL_CELL_CARCINOMA	KEGG_RENAL_CELL_CARCINOMA		65	0.486889	1.2949	0.116022	0.357938	1	1425	tags=15%, list=8%, signal=17%
KEGG_MAPK_SIGNALING_PATHWAY	KEGG_MAPK_SIGNALING_PATHWAY		238	0.44342	1.2887	0.0385396	0.363239	1	3724	tags=29%, list=20%, signal=36%
KEGG_NON_SMALL_CELL_LUNG_CANCER	KEGG_NON_SMALL_CELL_LUNG_CANCER		51	0.486719	1.27177	0.141509	0.395294	1	4132	tags=35%, list=22%, signal=45%
KEGG_VIRAL_MYOCARDITIS	KEGG_VIRAL_MYOCARDITIS		48	0.486872	1.26598	0.164015	0.400495	1	3882	tags=35%, list=21%, signal=45%
KEGG_GAP_JUNCTION	KEGG_GAP_JUNCTION		81	0.457403	1.24432	0.136714	0.444697	1	3298	tags=28%, list=18%, signal=34%
KEGG_NEUROACTIVE_LIGAND_RECEPTOR_INTERACTION	KEGG_NEUROACTIVE_LIGAND_RECEPTOR_INTERACTION		185	0.426231	1.23974	0.0870902	0.445763	1	2836	tags=23%, list=15%, signal=27%
KEGG_GLYCEROPHOSPHOLIPID_METABOLISM	KEGG_GLYCEROPHOSPHOLIPID_METABOLISM		63	0.467302	1.23956	0.139955	0.436575	1	2991	tags=22%, list=16%, signal=26%
KEGG_P53_SIGNALING_PATHWAY	KEGG_P53_SIGNALING_PATHWAY		65	0.45404	1.21706	0.184181	0.485853	1	3363	tags=26%, list=18%, signal=32%
KEGG_VASCULAR_SMOOTH_MUSCLE_CONTRACTION	KEGG_VASCULAR_SMOOTH_MUSCLE_CONTRACTION		91	0.433222	1.19639	0.198919	0.531505	1	3298	tags=29%, list=18%, signal=35%
KEGG_LONG_TERM_DEPRESSION	KEGG_LONG_TERM_DEPRESSION		58	0.448402	1.19524	0.197474	0.524107	1	1949	tags=12%, list=10%, signal=13%
KEGG_MELANOMA	KEGG_MELANOMA		62	0.450876	1.18372	0.235838	0.545695	1	1828	tags=18%, list=10%, signal=20%
KEGG_ERBB_SIGNALING_PATHWAY	KEGG_ERBB_SIGNALING_PATHWAY		83	0.431727	1.17566	0.197368	0.557149	1	1947	tags=17%, list=10%, signal=19%
KEGG_DRUG_METABOLISM_CYTOCHROME_P450	KEGG_DRUG_METABOLISM_CYTOCHROME_P450		31	0.48253	1.16699	0.274936	0.569698	1	4855	tags=48%, list=26%, signal=65%
KEGG_RIG_I_LIKE_RECEPTOR_SIGNALING_PATHWAY	KEGG_RIG_I_LIKE_RECEPTOR_SIGNALING_PATHWAY		54	0.440311	1.1607	0.258824	0.576476	1	3000	tags=22%, list=16%, signal=26%
KEGG_FC_EPSILON_RI_SIGNALING_PATHWAY	KEGG_FC_EPSILON_RI_SIGNALING_PATHWAY		65	0.42804	1.16022	0.250562	0.567063	1	4265	tags=32%, list=23%, signal=42%
KEGG_LINOLEIC_ACID_METABOLISM	KEGG_LINOLEIC_ACID_METABOLISM		15	0.536977	1.15809	0.312945	0.563017	1	3731	tags=33%, list=20%, signal=42%
KEGG_INSULIN_SIGNALING_PATHWAY	KEGG_INSULIN_SIGNALING_PATHWAY		129	0.400914	1.14884	0.243469	0.578214	1	2948	tags=19%, list=16%, signal=23%
KEGG_WNT_SIGNALING_PATHWAY	KEGG_WNT_SIGNALING_PATHWAY		137	0.400022	1.13828	0.253333	0.596189	1	1967	tags=16%, list=11%, signal=18%
KEGG_APOPTOSIS	KEGG_APOPTOSIS		78	0.413932	1.13696	0.29097	0.589268	1	3595	tags=22%, list=19%, signal=27%
KEGG_T_CELL_RECEPTOR_SIGNALING_PATHWAY	KEGG_T_CELL_RECEPTOR_SIGNALING_PATHWAY		90	0.408299	1.13549	0.27897	0.583515	1	4806	tags=33%, list=26%, signal=45%
KEGG_EPITHELIAL_CELL_SIGNALING_IN_HELICOBACTER_PYLORI_INFECTION	KEGG_EPITHELIAL_CELL_SIGNALING_IN_HELICOBACTER_PYLORI_INFECTION		63	0.423601	1.1345	0.294318	0.576582	1	2672	tags=24%, list=14%, signal=28%
KEGG_BLADDER_CANCER	KEGG_BLADDER_CANCER		39	0.461467	1.13263	0.303289	0.571685	1	3455	tags=28%, list=18%, signal=35%
KEGG_RETINOL_METABOLISM	KEGG_RETINOL_METABOLISM		30	0.470779	1.13235	0.324841	0.563215	1	3488	tags=27%, list=19%, signal=33%
KEGG_LYSINE_DEGRADATION	KEGG_LYSINE_DEGRADATION		39	0.443427	1.12266	0.311193	0.578958	1	1429	tags=13%, list=8%, signal=14%
KEGG_REGULATION_OF_AUTOPHAGY	KEGG_REGULATION_OF_AUTOPHAGY		20	0.497889	1.11664	0.329218	0.585275	1	100	tags=5%, list=1%, signal=5%
KEGG_ADIPOCYTOKINE_SIGNALING_PATHWAY	KEGG_ADIPOCYTOKINE_SIGNALING_PATHWAY		63	0.416945	1.11526	0.314059	0.579696	1	3595	tags=27%, list=19%, signal=33%
KEGG_CALCIUM_SIGNALING_PATHWAY	KEGG_CALCIUM_SIGNALING_PATHWAY		151	0.38758	1.10995	0.278297	0.58359	1	3534	tags=26%, list=19%, signal=32%
KEGG_PATHOGENIC_ESCHERICHIA_COLI_INFECTION	KEGG_PATHOGENIC_ESCHERICHIA_COLI_INFECTION		53	0.429692	1.10388	0.32785	0.58932	1	4737	tags=42%, list=25%, signal=55%
KEGG_ETHER_LIPID_METABOLISM	KEGG_ETHER_LIPID_METABOLISM		22	0.464966	1.05938	0.422192	0.691843	1	2497	tags=23%, list=13%, signal=26%
KEGG_GLYCINE_SERINE_AND_THREONINE_METABOLISM	KEGG_GLYCINE_SERINE_AND_THREONINE_METABOLISM		27	0.44857	1.05021	0.403947	0.705786	1	1009	tags=11%, list=5%, signal=12%
KEGG_GNRH_SIGNALING_PATHWAY	KEGG_GNRH_SIGNALING_PATHWAY		87	0.374566	1.03579	0.438034	0.732184	1	4337	tags=37%, list=23%, signal=48%
KEGG_TGF_BETA_SIGNALING_PATHWAY	KEGG_TGF_BETA_SIGNALING_PATHWAY		80	0.379794	1.03523	0.450168	0.723412	1	3281	tags=24%, list=18%, signal=29%
KEGG_ARACHIDONIC_ACID_METABOLISM	KEGG_ARACHIDONIC_ACID_METABOLISM		43	0.402027	1.03049	0.453571	0.725679	1	4541	tags=42%, list=24%, signal=55%
KEGG_VEGF_SIGNALING_PATHWAY	KEGG_VEGF_SIGNALING_PATHWAY		64	0.385495	1.03	0.448237	0.717038	1	3703	tags=25%, list=20%, signal=31%
KEGG_ACUTE_MYELOID_LEUKEMIA	KEGG_ACUTE_MYELOID_LEUKEMIA		56	0.397931	1.02764	0.443407	0.713051	1	1788	tags=11%, list=10%, signal=12%
KEGG_GLYCOSAMINOGLYCAN_BIOSYNTHESIS_CHONDROITIN_SULFATE	KEGG_GLYCOSAMINOGLYCAN_BIOSYNTHESIS_CHONDROITIN_SULFATE		22	0.448578	1.02408	0.463415	0.712314	1	2837	tags=32%, list=15%, signal=37%
KEGG_GLIOMA	KEGG_GLIOMA		60	0.384137	1.01484	0.47099	0.724736	1	4120	tags=33%, list=22%, signal=43%
KEGG_PROGESTERONE_MEDIATED_OOCYTE_MATURATION	KEGG_PROGESTERONE_MEDIATED_OOCYTE_MATURATION		80	0.373051	0.999579	0.495028	0.751193	1	3633	tags=24%, list=19%, signal=29%
KEGG_B_CELL_RECEPTOR_SIGNALING_PATHWAY	KEGG_B_CELL_RECEPTOR_SIGNALING_PATHWAY		68	0.368182	0.993568	0.493757	0.755577	1	1352	tags=10%, list=7%, signal=11%
KEGG_TYPE_II_DIABETES_MELLITUS	KEGG_TYPE_II_DIABETES_MELLITUS		43	0.392471	0.989434	0.511628	0.755461	1	3587	tags=33%, list=19%, signal=40%
KEGG_PANCREATIC_CANCER	KEGG_PANCREATIC_CANCER		67	0.372638	0.98332	0.515258	0.759593	1	4117	tags=27%, list=22%, signal=34%
KEGG_DORSO_VENTRAL_AXIS_FORMATION	KEGG_DORSO_VENTRAL_AXIS_FORMATION		23	0.425343	0.976377	0.511936	0.765574	1	4518	tags=35%, list=24%, signal=46%
KEGG_STARCH_AND_SUCROSE_METABOLISM	KEGG_STARCH_AND_SUCROSE_METABOLISM		27	0.413548	0.974026	0.537879	0.761283	1	2916	tags=19%, list=16%, signal=22%
KEGG_AMINO_SUGAR_AND_NUCLEOTIDE_SUGAR_METABOLISM	KEGG_AMINO_SUGAR_AND_NUCLEOTIDE_SUGAR_METABOLISM		42	0.388969	0.971941	0.514963	0.756801	1	3959	tags=29%, list=21%, signal=36%
KEGG_TASTE_TRANSDUCTION	KEGG_TASTE_TRANSDUCTION		39	0.379167	0.963264	0.538922	0.766126	1	3766	tags=26%, list=20%, signal=32%
KEGG_PPAR_SIGNALING_PATHWAY	KEGG_PPAR_SIGNALING_PATHWAY		54	0.365326	0.941994	0.594186	0.801288	1	2172	tags=17%, list=12%, signal=19%
KEGG_MTOR_SIGNALING_PATHWAY	KEGG_MTOR_SIGNALING_PATHWAY		48	0.354829	0.917924	0.603325	0.842508	1	150	tags=4%, list=1%, signal=4%
KEGG_PHOSPHATIDYLINOSITOL_SIGNALING_SYSTEM	KEGG_PHOSPHATIDYLINOSITOL_SIGNALING_SYSTEM		71	0.338124	0.912338	0.636766	0.843765	1	3891	tags=31%, list=21%, signal=39%
KEGG_NEUROTROPHIN_SIGNALING_PATHWAY	KEGG_NEUROTROPHIN_SIGNALING_PATHWAY		119	0.31966	0.904628	0.660377	0.848741	1	4120	tags=28%, list=22%, signal=35%
KEGG_ENDOMETRIAL_CANCER	KEGG_ENDOMETRIAL_CANCER		51	0.343285	0.902215	0.643623	0.843688	1	3724	tags=24%, list=20%, signal=29%
KEGG_TOLL_LIKE_RECEPTOR_SIGNALING_PATHWAY	KEGG_TOLL_LIKE_RECEPTOR_SIGNALING_PATHWAY		78	0.330848	0.90031	0.636464	0.837905	1	4914	tags=32%, list=26%, signal=43%
KEGG_METABOLISM_OF_XENOBIOTICS_BY_CYTOCHROME_P450	KEGG_METABOLISM_OF_XENOBIOTICS_BY_CYTOCHROME_P450		34	0.362166	0.892036	0.650617	0.843835	1	3908	tags=35%, list=21%, signal=45%
KEGG_GLYCEROLIPID_METABOLISM	KEGG_GLYCEROLIPID_METABOLISM		36	0.357187	0.881169	0.637609	0.854953	1	794	tags=8%, list=4%, signal=9%
KEGG_LYSOSOME	KEGG_LYSOSOME		115	0.315883	0.879001	0.716062	0.849752	1	5711	tags=37%, list=31%, signal=52%
KEGG_GLYCOSAMINOGLYCAN_DEGRADATION	KEGG_GLYCOSAMINOGLYCAN_DEGRADATION		19	0.396174	0.866478	0.644537	0.863043	1	90	tags=5%, list=0%, signal=5%
KEGG_GLYCOSAMINOGLYCAN_BIOSYNTHESIS_HEPARAN_SULFATE	KEGG_GLYCOSAMINOGLYCAN_BIOSYNTHESIS_HEPARAN_SULFATE		26	0.371334	0.864549	0.675817	0.857368	1	2839	tags=31%, list=15%, signal=36%
KEGG_FRUCTOSE_AND_MANNOSE_METABOLISM	KEGG_FRUCTOSE_AND_MANNOSE_METABOLISM		32	0.353087	0.859871	0.673028	0.85643	1	3938	tags=25%, list=21%, signal=32%
KEGG_AMYOTROPHIC_LATERAL_SCLEROSIS_ALS	KEGG_AMYOTROPHIC_LATERAL_SCLEROSIS_ALS		50	0.323908	0.853385	0.706776	0.85806	1	3692	tags=30%, list=20%, signal=37%
KEGG_MATURITY_ONSET_DIABETES_OF_THE_YOUNG	KEGG_MATURITY_ONSET_DIABETES_OF_THE_YOUNG		18	0.379634	0.844678	0.699152	0.86411	1	345	tags=11%, list=2%, signal=11%
KEGG_NOD_LIKE_RECEPTOR_SIGNALING_PATHWAY	KEGG_NOD_LIKE_RECEPTOR_SIGNALING_PATHWAY		49	0.327702	0.840829	0.713598	0.861602	1	4914	tags=37%, list=26%, signal=50%
KEGG_VASOPRESSIN_REGULATED_WATER_REABSORPTION	KEGG_VASOPRESSIN_REGULATED_WATER_REABSORPTION		43	0.329034	0.839479	0.710495	0.855435	1	3055	tags=23%, list=16%, signal=28%
KEGG_LONG_TERM_POTENTIATION	KEGG_LONG_TERM_POTENTIATION		66	0.313045	0.838531	0.726244	0.848479	1	522	tags=6%, list=3%, signal=6%
KEGG_TRYPTOPHAN_METABOLISM	KEGG_TRYPTOPHAN_METABOLISM		32	0.338773	0.831957	0.707108	0.850665	1	963	tags=6%, list=5%, signal=7%
KEGG_NICOTINATE_AND_NICOTINAMIDE_METABOLISM	KEGG_NICOTINATE_AND_NICOTINAMIDE_METABOLISM		20	0.361866	0.813393	0.727901	0.870266	1	170	tags=5%, list=1%, signal=5%
KEGG_INOSITOL_PHOSPHATE_METABOLISM	KEGG_INOSITOL_PHOSPHATE_METABOLISM		52	0.306422	0.800465	0.76763	0.880506	1	3205	tags=21%, list=17%, signal=25%
KEGG_GLYCOSPHINGOLIPID_BIOSYNTHESIS_LACTO_AND_NEOLACTO_SERIES	KEGG_GLYCOSPHINGOLIPID_BIOSYNTHESIS_LACTO_AND_NEOLACTO_SERIES		22	0.346181	0.780705	0.746835	0.899129	1	23	tags=5%, list=0%, signal=5%
KEGG_UBIQUITIN_MEDIATED_PROTEOLYSIS	KEGG_UBIQUITIN_MEDIATED_PROTEOLYSIS		128	0.263551	0.74074	0.906513	0.941848	1	1700	tags=8%, list=9%, signal=9%
KEGG_PROPANOATE_METABOLISM	KEGG_PROPANOATE_METABOLISM		30	0.305736	0.734446	0.833547	0.940542	1	963	tags=10%, list=5%, signal=11%
KEGG_PROXIMAL_TUBULE_BICARBONATE_RECLAMATION	KEGG_PROXIMAL_TUBULE_BICARBONATE_RECLAMATION		21	0.327684	0.733292	0.807018	0.933314	1	3209	tags=24%, list=17%, signal=29%
KEGG_GLYCOSPHINGOLIPID_BIOSYNTHESIS_GANGLIO_SERIES	KEGG_GLYCOSPHINGOLIPID_BIOSYNTHESIS_GANGLIO_SERIES		15	0.343016	0.72829	0.8125	0.930627	1	1238	tags=13%, list=7%, signal=14%
KEGG_SPHINGOLIPID_METABOLISM	KEGG_SPHINGOLIPID_METABOLISM		33	0.301309	0.725862	0.827329	0.925158	1	4707	tags=36%, list=25%, signal=49%
KEGG_THYROID_CANCER	KEGG_THYROID_CANCER		29	0.297983	0.708823	0.864341	0.934909	1	4454	tags=34%, list=24%, signal=45%
KEGG_N_GLYCAN_BIOSYNTHESIS	KEGG_N_GLYCAN_BIOSYNTHESIS		46	0.265752	0.688258	0.895294	0.946513	1	1057	tags=7%, list=6%, signal=7%
KEGG_CHRONIC_MYELOID_LEUKEMIA	KEGG_CHRONIC_MYELOID_LEUKEMIA		71	0.227366	0.617049	0.970264	0.993059	1	4959	tags=31%, list=27%, signal=42%
KEGG_COLORECTAL_CANCER	KEGG_COLORECTAL_CANCER		61	0.225636	0.603494	0.966933	0.991943	1	3587	tags=18%, list=19%, signal=22%
KEGG_GLUTATHIONE_METABOLISM	KEGG_GLUTATHIONE_METABOLISM		39	0.232898	0.582347	0.969231	0.9938	1	4438	tags=33%, list=24%, signal=44%
KEGG_CELL_CYCLE	KEGG_CELL_CYCLE		122	0.201921	0.576259	0.990364	0.987595	1	4193	tags=19%, list=22%, signal=24%
KEGG_DNA_REPLICATION	KEGG_DNA_REPLICATION		36	0.204006	0.507075	0.98375	0.999015	1	7394	tags=44%, list=40%, signal=73%
KEGG_HOMOLOGOUS_RECOMBINATION	KEGG_HOMOLOGOUS_RECOMBINATION		26	0.192005	0.445983	0.998683	0.997136	1	7233	tags=42%, list=39%, signal=69%
