# Supplementary material for: Reversal of viral and epigenetic HLA class I repression in Merkel cell carcinoma
Source: J Clin Invest. 2022 Jul 1;132(13):e151666. doi: 10.1172/JCI151666 (PMC9246387; doi:10.1172/JCI151666)
Supplement: Supplemental table 4 [file jci-132-151666-s198.xlsx]

## Sheet: TP53WT_POS_GSEA_neglogPval
NAME	GS<br> follow link to MSigDB	GS DETAILS	SIZE	ES	NES	NOM p-val	FDR q-val	FWER p-val	RANK AT MAX	LEADING EDGE
GO_RIBOSOME_BIOGENESIS	GO_RIBOSOME_BIOGENESIS	Details ...	279	0.560097	2.47623	0	0	0	1773	tags=34%, list=10%, signal=37%
GO_PRERIBOSOME	GO_PRERIBOSOME	Details ...	73	0.689662	2.47431	0	0	0	1289	tags=44%, list=7%, signal=47%
GO_RRNA_METABOLIC_PROCESS	GO_RRNA_METABOLIC_PROCESS	Details ...	213	0.556027	2.40691	0	0	0	1773	tags=36%, list=10%, signal=40%
GO_SMALL_SUBUNIT_PROCESSOME	GO_SMALL_SUBUNIT_PROCESSOME	Details ...	35	0.720372	2.30202	0	0.00232489	0.008	1289	tags=49%, list=7%, signal=52%
GO_NEGATIVE_REGULATION_OF_TELOMERE_MAINTENANCE_VIA_TELOMERE_LENGTHENING	GO_NEGATIVE_REGULATION_OF_TELOMERE_MAINTENANCE_VIA_TELOMERE_LENGTHENING	Details ...	25	0.791067	2.29795	0	0.00185991	0.008	835	tags=36%, list=5%, signal=38%
GO_NEGATIVE_REGULATION_OF_TELOMERE_MAINTENANCE_VIA_TELOMERASE	GO_NEGATIVE_REGULATION_OF_TELOMERE_MAINTENANCE_VIA_TELOMERASE	Details ...	20	0.802535	2.28003	0	0.00232796	0.012	835	tags=35%, list=5%, signal=37%
GO_NCRNA_PROCESSING	GO_NCRNA_PROCESSING	Details ...	355	0.505861	2.2675	0	0.00249208	0.015	2131	tags=32%, list=12%, signal=35%
GO_RRNA_BINDING	GO_RRNA_BINDING	Details ...	58	0.630744	2.2633	0	0.00218057	0.015	2122	tags=33%, list=12%, signal=37%
GO_RIBOSOMAL_LARGE_SUBUNIT_BIOGENESIS	GO_RIBOSOMAL_LARGE_SUBUNIT_BIOGENESIS	Details ...	67	0.614298	2.21122	0	0.00439723	0.034	1976	tags=39%, list=11%, signal=43%
GO_TELOMERASE_RNA_BINDING	GO_TELOMERASE_RNA_BINDING	Details ...	22	0.737315	2.20299	0	0.00455001	0.039	1085	tags=32%, list=6%, signal=34%
GO_EXORIBONUCLEASE_COMPLEX	GO_EXORIBONUCLEASE_COMPLEX	Details ...	26	0.718579	2.19323	0	0.00498232	0.047	782	tags=31%, list=4%, signal=32%
GO_90S_PRERIBOSOME	GO_90S_PRERIBOSOME	Details ...	30	0.718249	2.19044	0	0.00476012	0.049	860	tags=40%, list=5%, signal=42%
GO_NCRNA_METABOLIC_PROCESS	GO_NCRNA_METABOLIC_PROCESS	Details ...	429	0.477007	2.17442	0	0.00572591	0.063	2243	tags=30%, list=12%, signal=34%
GO_TRNA_WOBBLE_URIDINE_MODIFICATION	GO_TRNA_WOBBLE_URIDINE_MODIFICATION	Details ...	17	0.784445	2.11033	0	0.0158929	0.175	1285	tags=47%, list=7%, signal=51%
GO_ENDORIBONUCLEASE_ACTIVITY_PRODUCING_5_PHOSPHOMONOESTERS	GO_ENDORIBONUCLEASE_ACTIVITY_PRODUCING_5_PHOSPHOMONOESTERS	Details ...	27	0.685201	2.10931	0	0.0149916	0.177	1605	tags=44%, list=9%, signal=49%
GO_UBIQUITIN_BINDING	GO_UBIQUITIN_BINDING	Details ...	74	0.56397	2.10718	0	0.0148453	0.187	1243	tags=19%, list=7%, signal=20%
GO_RNA_5_END_PROCESSING	GO_RNA_5_END_PROCESSING	Details ...	19	0.7599	2.08636	0	0.0189166	0.245	1293	tags=47%, list=7%, signal=51%
GO_TRNA_WOBBLE_BASE_MODIFICATION	GO_TRNA_WOBBLE_BASE_MODIFICATION	Details ...	21	0.738684	2.08073	0	0.019032	0.258	1390	tags=43%, list=8%, signal=46%
GO_DNA_HELICASE_COMPLEX	GO_DNA_HELICASE_COMPLEX	Details ...	15	0.777736	2.04733	0	0.028448	0.378	736	tags=47%, list=4%, signal=49%
GO_RNA_PHOSPHODIESTER_BOND_HYDROLYSIS_EXONUCLEOLYTIC	GO_RNA_PHOSPHODIESTER_BOND_HYDROLYSIS_EXONUCLEOLYTIC	Details ...	43	0.608994	2.04615	0	0.0273161	0.381	1181	tags=30%, list=7%, signal=32%
GO_MATURATION_OF_SSU_RRNA_FROM_TRICISTRONIC_RRNA_TRANSCRIPT_SSU_RRNA_5_8S_RRNA_LSU_RRNA	GO_MATURATION_OF_SSU_RRNA_FROM_TRICISTRONIC_RRNA_TRANSCRIPT_SSU_RRNA_5_8S_RRNA_LSU_RRNA		34	0.640853	2.0386	0	0.0284003	0.405	2513	tags=47%, list=14%, signal=55%
GO_RIBONUCLEOPROTEIN_COMPLEX_BIOGENESIS	GO_RIBONUCLEOPROTEIN_COMPLEX_BIOGENESIS		403	0.444445	2.0322	0	0.028899	0.425	1413	tags=26%, list=8%, signal=27%
GO_POSITIVE_REGULATION_OF_TRANSCRIPTION_BY_RNA_POLYMERASE_I	GO_POSITIVE_REGULATION_OF_TRANSCRIPTION_BY_RNA_POLYMERASE_I		21	0.711958	2.02947	0	0.0287543	0.442	1029	tags=38%, list=6%, signal=40%
GO_AMYLOID_FIBRIL_FORMATION	GO_AMYLOID_FIBRIL_FORMATION		16	0.748341	2.02875	0	0.0276533	0.443	1983	tags=38%, list=11%, signal=42%
GO_SMALL_NUCLEOLAR_RIBONUCLEOPROTEIN_COMPLEX	GO_SMALL_NUCLEOLAR_RIBONUCLEOPROTEIN_COMPLEX		21	0.702211	2.02355	0	0.0283195	0.465	1293	tags=62%, list=7%, signal=67%
GO_NEGATIVE_REGULATION_OF_TELOMERE_MAINTENANCE	GO_NEGATIVE_REGULATION_OF_TELOMERE_MAINTENANCE		34	0.637962	2.02345	0	0.0272768	0.466	835	tags=29%, list=5%, signal=31%
GO_NUCLEAR_EXOSOME_RNASE_COMPLEX	GO_NUCLEAR_EXOSOME_RNASE_COMPLEX		16	0.750236	2.01393	0	0.0289727	0.502	364	tags=38%, list=2%, signal=38%
GO_POSITIVE_REGULATION_OF_VASCULAR_ASSOCIATED_SMOOTH_MUSCLE_CELL_MIGRATION	GO_POSITIVE_REGULATION_OF_VASCULAR_ASSOCIATED_SMOOTH_MUSCLE_CELL_MIGRATION		16	0.752719	2.00782	0	0.0302258	0.533	629	tags=13%, list=3%, signal=13%
GO_RNA_PHOSPHODIESTER_BOND_HYDROLYSIS	GO_RNA_PHOSPHODIESTER_BOND_HYDROLYSIS		146	0.487019	2.00747	0	0.0292233	0.533	1605	tags=26%, list=9%, signal=28%
GO_NEGATIVE_REGULATION_OF_LIPID_STORAGE	GO_NEGATIVE_REGULATION_OF_LIPID_STORAGE		19	0.707355	1.99537	0.00309597	0.0323147	0.582	2203	tags=42%, list=12%, signal=48%
GO_REGULATION_OF_TRANSCRIPTION_BY_RNA_POLYMERASE_I	GO_REGULATION_OF_TRANSCRIPTION_BY_RNA_POLYMERASE_I		29	0.637827	1.9859	0	0.0352972	0.626	1029	tags=34%, list=6%, signal=37%
GO_TRANSCRIPTION_BY_RNA_POLYMERASE_I	GO_TRANSCRIPTION_BY_RNA_POLYMERASE_I		61	0.565985	1.98585	0	0.0341942	0.626	2064	tags=38%, list=11%, signal=42%
GO_NEGATIVE_REGULATION_OF_INTRINSIC_APOPTOTIC_SIGNALING_PATHWAY_BY_P53_CLASS_MEDIATOR	GO_NEGATIVE_REGULATION_OF_INTRINSIC_APOPTOTIC_SIGNALING_PATHWAY_BY_P53_CLASS_MEDIATOR		21	0.705298	1.9826	0.00301205	0.0343167	0.643	0	tags=5%, list=0%, signal=5%
GO_PRERIBOSOME_LARGE_SUBUNIT_PRECURSOR	GO_PRERIBOSOME_LARGE_SUBUNIT_PRECURSOR		23	0.678382	1.9813	0.00308642	0.0336153	0.646	1111	tags=48%, list=6%, signal=51%
GO_ATRIOVENTRICULAR_VALVE_DEVELOPMENT	GO_ATRIOVENTRICULAR_VALVE_DEVELOPMENT		25	0.654916	1.96782	0	0.0370173	0.687	0	tags=4%, list=0%, signal=4%
GO_TRACHEA_DEVELOPMENT	GO_TRACHEA_DEVELOPMENT		20	0.702433	1.95521	0	0.0410339	0.729	3433	tags=60%, list=19%, signal=74%
GO_RESPONSE_TO_MORPHINE	GO_RESPONSE_TO_MORPHINE		31	0.612119	1.94952	0.00657895	0.0424699	0.749	562	tags=13%, list=3%, signal=13%
GO_VASCULAR_ASSOCIATED_SMOOTH_MUSCLE_CELL_MIGRATION	GO_VASCULAR_ASSOCIATED_SMOOTH_MUSCLE_CELL_MIGRATION		22	0.690874	1.9426	0	0.0440826	0.774	629	tags=9%, list=3%, signal=9%
GO_RIBOSOMAL_SMALL_SUBUNIT_BIOGENESIS	GO_RIBOSOMAL_SMALL_SUBUNIT_BIOGENESIS		64	0.536507	1.94044	0	0.0442366	0.785	2667	tags=42%, list=15%, signal=49%
GO_RESPONSE_TO_IRON_ION	GO_RESPONSE_TO_IRON_ION		33	0.615817	1.93369	0	0.0463853	0.811	50	tags=6%, list=0%, signal=6%
GO_MATURATION_OF_SSU_RRNA	GO_MATURATION_OF_SSU_RRNA		46	0.569075	1.9318	0	0.0461319	0.818	2513	tags=43%, list=14%, signal=50%
GO_MATURATION_OF_5_8S_RRNA	GO_MATURATION_OF_5_8S_RRNA		26	0.645011	1.93014	0.00301205	0.0459228	0.823	1058	tags=35%, list=6%, signal=37%
GO_POSITIVE_REGULATION_OF_SMOOTH_MUSCLE_CELL_MIGRATION	GO_POSITIVE_REGULATION_OF_SMOOTH_MUSCLE_CELL_MIGRATION		37	0.602913	1.92678	0	0.0462374	0.829	730	tags=11%, list=4%, signal=11%
GO_NEGATIVE_REGULATION_OF_CELL_CYCLE_ARREST	GO_NEGATIVE_REGULATION_OF_CELL_CYCLE_ARREST		23	0.668249	1.92502	0	0.0458496	0.83	645	tags=30%, list=4%, signal=32%
GO_POSITIVE_REGULATION_OF_G1_S_TRANSITION_OF_MITOTIC_CELL_CYCLE	GO_POSITIVE_REGULATION_OF_G1_S_TRANSITION_OF_MITOTIC_CELL_CYCLE		36	0.594677	1.91968	0	0.0473525	0.846	1244	tags=22%, list=7%, signal=24%
GO_RESPONSE_TO_IMMOBILIZATION_STRESS	GO_RESPONSE_TO_IMMOBILIZATION_STRESS		24	0.652864	1.91312	0.00326797	0.0503084	0.869	2560	tags=29%, list=14%, signal=34%
GO_TRNA_SPECIFIC_RIBONUCLEASE_ACTIVITY	GO_TRNA_SPECIFIC_RIBONUCLEASE_ACTIVITY		15	0.743244	1.91218	0.0030303	0.0497862	0.872	2331	tags=67%, list=13%, signal=76%
GO_CLEAVAGE_INVOLVED_IN_RRNA_PROCESSING	GO_CLEAVAGE_INVOLVED_IN_RRNA_PROCESSING		21	0.677199	1.91118	0.00591716	0.0493317	0.876	518	tags=29%, list=3%, signal=29%
GO_RECEPTOR_SERINE_THREONINE_KINASE_BINDING	GO_RECEPTOR_SERINE_THREONINE_KINASE_BINDING		20	0.671075	1.90466	0.00296736	0.0512702	0.895	662	tags=10%, list=4%, signal=10%
GO_NEGATIVE_REGULATION_OF_SIGNAL_TRANSDUCTION_BY_P53_CLASS_MEDIATOR	GO_NEGATIVE_REGULATION_OF_SIGNAL_TRANSDUCTION_BY_P53_CLASS_MEDIATOR		31	0.614948	1.90222	0	0.0515255	0.901	0	tags=3%, list=0%, signal=3%
GO_NCRNA_3_END_PROCESSING	GO_NCRNA_3_END_PROCESSING		37	0.578563	1.89684	0	0.0537074	0.91	1085	tags=27%, list=6%, signal=29%
GO_CELLULAR_RESPONSE_TO_VITAMIN	GO_CELLULAR_RESPONSE_TO_VITAMIN		30	0.600023	1.88585	0.00358423	0.05835	0.926	2170	tags=30%, list=12%, signal=34%
GO_DNA_METHYLATION	GO_DNA_METHYLATION		65	0.516536	1.87605	0	0.0630026	0.939	2685	tags=37%, list=15%, signal=43%
GO_SMOOTH_MUSCLE_CELL_MIGRATION	GO_SMOOTH_MUSCLE_CELL_MIGRATION		65	0.517198	1.87597	0	0.0618994	0.939	887	tags=12%, list=5%, signal=13%
GO_POSITIVE_REGULATION_OF_CELL_CYCLE_G1_S_PHASE_TRANSITION	GO_POSITIVE_REGULATION_OF_CELL_CYCLE_G1_S_PHASE_TRANSITION		45	0.566544	1.87559	0	0.0609859	0.94	1313	tags=24%, list=7%, signal=26%
GO_INO80_TYPE_COMPLEX	GO_INO80_TYPE_COMPLEX		25	0.637327	1.86758	0.00315457	0.0645097	0.951	736	tags=36%, list=4%, signal=37%
GO_POSITIVE_REGULATION_OF_TELOMERASE_ACTIVITY	GO_POSITIVE_REGULATION_OF_TELOMERASE_ACTIVITY		36	0.576299	1.86625	0.00299401	0.0641754	0.953	1085	tags=31%, list=6%, signal=32%
GO_TELOMERE_CAPPING	GO_TELOMERE_CAPPING		38	0.563425	1.86407	0	0.0642279	0.954	807	tags=26%, list=4%, signal=27%
GO_RIBONUCLEASE_ACTIVITY	GO_RIBONUCLEASE_ACTIVITY		106	0.470643	1.86083	0	0.0653468	0.957	1605	tags=26%, list=9%, signal=29%
GO_POSITIVE_REGULATION_OF_GENE_EXPRESSION_EPIGENETIC	GO_POSITIVE_REGULATION_OF_GENE_EXPRESSION_EPIGENETIC		51	0.528179	1.8552	0	0.067713	0.965	2100	tags=35%, list=12%, signal=40%
GO_PROTEIN_ACETYLTRANSFERASE_COMPLEX	GO_PROTEIN_ACETYLTRANSFERASE_COMPLEX		91	0.47207	1.8542	0	0.067158	0.966	2080	tags=32%, list=11%, signal=36%
GO_MATURATION_OF_5_8S_RRNA_FROM_TRICISTRONIC_RRNA_TRANSCRIPT_SSU_RRNA_5_8S_RRNA_LSU_RRNA	GO_MATURATION_OF_5_8S_RRNA_FROM_TRICISTRONIC_RRNA_TRANSCRIPT_SSU_RRNA_5_8S_RRNA_LSU_RRNA		21	0.653847	1.84352	0.0056338	0.0725842	0.977	1058	tags=33%, list=6%, signal=35%
GO_TRNA_METABOLIC_PROCESS	GO_TRNA_METABOLIC_PROCESS		160	0.444264	1.83689	0	0.0755907	0.982	2226	tags=27%, list=12%, signal=30%
GO_RESPONSE_TO_MAGNESIUM_ION	GO_RESPONSE_TO_MAGNESIUM_ION		19	0.649268	1.83558	0.00877193	0.0750811	0.982	504	tags=16%, list=3%, signal=16%
GO_ESTABLISHMENT_OF_PROTEIN_LOCALIZATION_TO_MITOCHONDRIAL_MEMBRANE	GO_ESTABLISHMENT_OF_PROTEIN_LOCALIZATION_TO_MITOCHONDRIAL_MEMBRANE		17	0.675366	1.82973	0.0060423	0.0772331	0.989	2267	tags=53%, list=13%, signal=60%
GO_DNA_PACKAGING_COMPLEX	GO_DNA_PACKAGING_COMPLEX		25	0.619203	1.81712	0.00307692	0.0848144	0.994	1859	tags=40%, list=10%, signal=45%
GO_SNRNA_PROCESSING	GO_SNRNA_PROCESSING		26	0.605093	1.81657	0.00302115	0.0839125	0.994	573	tags=27%, list=3%, signal=28%
GO_HISTONE_H2A_ACETYLATION	GO_HISTONE_H2A_ACETYLATION		16	0.695197	1.81169	0.00288184	0.0859843	0.994	1690	tags=50%, list=9%, signal=55%
GO_SUMO_TRANSFERASE_ACTIVITY	GO_SUMO_TRANSFERASE_ACTIVITY		22	0.612498	1.80593	0.00619195	0.0886874	0.994	800	tags=14%, list=4%, signal=14%
GO_EXORIBONUCLEASE_ACTIVITY	GO_EXORIBONUCLEASE_ACTIVITY		39	0.53515	1.80427	0	0.0886011	0.994	1561	tags=28%, list=9%, signal=31%
GO_SNRNA_3_END_PROCESSING	GO_SNRNA_3_END_PROCESSING		20	0.631378	1.80317	0.00867052	0.0881896	0.994	573	tags=30%, list=3%, signal=31%
GO_REGULATION_OF_TELOMERE_MAINTENANCE	GO_REGULATION_OF_TELOMERE_MAINTENANCE		78	0.484142	1.80293	0	0.0871591	0.995	1085	tags=23%, list=6%, signal=24%
GO_UBIQUITIN_LIKE_PROTEIN_BINDING	GO_UBIQUITIN_LIKE_PROTEIN_BINDING		93	0.46906	1.80257	0	0.0862683	0.995	1243	tags=18%, list=7%, signal=20%
GO_SNORNA_METABOLIC_PROCESS	GO_SNORNA_METABOLIC_PROCESS		15	0.676364	1.79152	0	0.0925262	0.998	1085	tags=47%, list=6%, signal=50%
GO_ATRIAL_SEPTUM_DEVELOPMENT	GO_ATRIAL_SEPTUM_DEVELOPMENT		19	0.640615	1.78624	0.00591716	0.0954575	0.998	0	tags=5%, list=0%, signal=5%
GO_PROTEIN_DNA_COMPLEX_DISASSEMBLY	GO_PROTEIN_DNA_COMPLEX_DISASSEMBLY		19	0.663516	1.78575	0.00552486	0.0945683	0.998	1301	tags=26%, list=7%, signal=28%
GO_RRNA_CATABOLIC_PROCESS	GO_RRNA_CATABOLIC_PROCESS		18	0.63928	1.78521	0.0209581	0.0938528	0.998	504	tags=33%, list=3%, signal=34%
GO_SEX_CHROMOSOME	GO_SEX_CHROMOSOME		25	0.605645	1.76864	0.0162866	0.10568	1	1853	tags=36%, list=10%, signal=40%
GO_G0_TO_G1_TRANSITION	GO_G0_TO_G1_TRANSITION		42	0.524168	1.76817	0.004	0.104722	1	2570	tags=43%, list=14%, signal=50%
GO_MITOTIC_CHROMOSOME_CONDENSATION	GO_MITOTIC_CHROMOSOME_CONDENSATION		17	0.632006	1.76022	0.0148368	0.109954	1	1072	tags=29%, list=6%, signal=31%
GO_ENDORIBONUCLEASE_COMPLEX	GO_ENDORIBONUCLEASE_COMPLEX		29	0.574286	1.75852	0.0106383	0.110201	1	2451	tags=45%, list=14%, signal=52%
GO_CHROMATIN_ORGANIZATION_INVOLVED_IN_REGULATION_OF_TRANSCRIPTION	GO_CHROMATIN_ORGANIZATION_INVOLVED_IN_REGULATION_OF_TRANSCRIPTION		75	0.476093	1.75747	0	0.109795	1	2901	tags=35%, list=16%, signal=41%
GO_LUNG_MORPHOGENESIS	GO_LUNG_MORPHOGENESIS		51	0.526256	1.75727	0	0.10864	1	2115	tags=29%, list=12%, signal=33%
GO_ENDONUCLEASE_ACTIVITY_ACTIVE_WITH_EITHER_RIBO_OR_DEOXYRIBONUCLEIC_ACIDS_AND_PRODUCING_5_PHOSPHOMONOESTERS	GO_ENDONUCLEASE_ACTIVITY_ACTIVE_WITH_EITHER_RIBO_OR_DEOXYRIBONUCLEIC_ACIDS_AND_PRODUCING_5_PHOSPHOMONOESTERS		36	0.555503	1.75644	0.00350877	0.107986	1	2231	tags=39%, list=12%, signal=44%
GO_NCRNA_CATABOLIC_PROCESS	GO_NCRNA_CATABOLIC_PROCESS		32	0.556081	1.75587	0.00977199	0.107151	1	1413	tags=25%, list=8%, signal=27%
GO_RNA_PHOSPHODIESTER_BOND_HYDROLYSIS_ENDONUCLEOLYTIC	GO_RNA_PHOSPHODIESTER_BOND_HYDROLYSIS_ENDONUCLEOLYTIC		69	0.491509	1.75274	0.00420168	0.108252	1	2331	tags=33%, list=13%, signal=38%
GO_ENDONUCLEASE_COMPLEX	GO_ENDONUCLEASE_COMPLEX		35	0.546162	1.74948	0.0104895	0.109864	1	3673	tags=54%, list=20%, signal=68%
GO_RESPONSE_TO_EPIDERMAL_GROWTH_FACTOR	GO_RESPONSE_TO_EPIDERMAL_GROWTH_FACTOR		46	0.502101	1.74327	0.00338983	0.11393	1	1635	tags=26%, list=9%, signal=29%
GO_H4_HISTONE_ACETYLTRANSFERASE_COMPLEX	GO_H4_HISTONE_ACETYLTRANSFERASE_COMPLEX		41	0.529595	1.74203	0.00337838	0.113646	1	2048	tags=39%, list=11%, signal=44%
GO_TELOMERE_MAINTENANCE_VIA_TELOMERE_LENGTHENING	GO_TELOMERE_MAINTENANCE_VIA_TELOMERE_LENGTHENING		79	0.459696	1.74152	0	0.112745	1	1085	tags=23%, list=6%, signal=24%
GO_MESENCHYME_MORPHOGENESIS	GO_MESENCHYME_MORPHOGENESIS		52	0.501768	1.74078	0	0.112238	1	1959	tags=17%, list=11%, signal=19%
GO_TRNA_PROCESSING	GO_TRNA_PROCESSING		122	0.429161	1.73948	0	0.112198	1	2177	tags=28%, list=12%, signal=31%
GO_SNORNA_BINDING	GO_SNORNA_BINDING		25	0.583237	1.73783	0.00869565	0.112517	1	1289	tags=36%, list=7%, signal=39%
GO_REGULATION_OF_TELOMERE_MAINTENANCE_VIA_TELOMERE_LENGTHENING	GO_REGULATION_OF_TELOMERE_MAINTENANCE_VIA_TELOMERE_LENGTHENING		60	0.485625	1.73619	0	0.112624	1	1085	tags=25%, list=6%, signal=27%
GO_REGULATION_OF_FATTY_ACID_BIOSYNTHETIC_PROCESS	GO_REGULATION_OF_FATTY_ACID_BIOSYNTHETIC_PROCESS		46	0.495551	1.73349	0.00408163	0.113732	1	2879	tags=30%, list=16%, signal=36%
GO_MUSCLE_CELL_MIGRATION	GO_MUSCLE_CELL_MIGRATION		78	0.468968	1.73207	0.00413223	0.113625	1	887	tags=12%, list=5%, signal=12%
GO_PYRIMIDINE_NUCLEOBASE_METABOLIC_PROCESS	GO_PYRIMIDINE_NUCLEOBASE_METABOLIC_PROCESS		16	0.644921	1.73058	0.00826446	0.113559	1	2737	tags=50%, list=15%, signal=59%
GO_POSITIVE_REGULATION_OF_HISTONE_METHYLATION	GO_POSITIVE_REGULATION_OF_HISTONE_METHYLATION		40	0.517127	1.72598	0	0.116394	1	2852	tags=40%, list=16%, signal=47%
GO_REGULATION_OF_HISTONE_H3_K9_METHYLATION	GO_REGULATION_OF_HISTONE_H3_K9_METHYLATION		22	0.577844	1.72036	0.0183486	0.120282	1	2450	tags=36%, list=14%, signal=42%
GO_MITOTIC_RECOMBINATION	GO_MITOTIC_RECOMBINATION		22	0.613464	1.71965	0.0030303	0.119709	1	807	tags=27%, list=4%, signal=29%
GO_CARDIAC_ATRIUM_DEVELOPMENT	GO_CARDIAC_ATRIUM_DEVELOPMENT		33	0.542366	1.71447	0.00931677	0.122812	1	126	tags=6%, list=1%, signal=6%
GO_MAMMARY_GLAND_EPITHELIAL_CELL_PROLIFERATION	GO_MAMMARY_GLAND_EPITHELIAL_CELL_PROLIFERATION		27	0.581324	1.71352	0.00958466	0.12259	1	115	tags=15%, list=1%, signal=15%
GO_DNA_SECONDARY_STRUCTURE_BINDING	GO_DNA_SECONDARY_STRUCTURE_BINDING		23	0.588747	1.71114	0.00898204	0.123658	1	768	tags=22%, list=4%, signal=23%
GO_ENDORIBONUCLEASE_ACTIVITY	GO_ENDORIBONUCLEASE_ACTIVITY		56	0.483559	1.70993	0	0.123444	1	3395	tags=43%, list=19%, signal=53%
GO_CENTRIOLE_ASSEMBLY	GO_CENTRIOLE_ASSEMBLY		40	0.51607	1.70951	0.0035461	0.122524	1	1088	tags=25%, list=6%, signal=27%
GO_CELLULAR_RESPONSE_TO_NUTRIENT	GO_CELLULAR_RESPONSE_TO_NUTRIENT		71	0.461273	1.70301	0.0045045	0.127358	1	2395	tags=27%, list=13%, signal=31%
GO_DNA_METHYLATION_OR_DEMETHYLATION	GO_DNA_METHYLATION_OR_DEMETHYLATION		87	0.445685	1.70224	0.00904977	0.126986	1	2685	tags=32%, list=15%, signal=38%
GO_NEGATIVE_REGULATION_OF_PROTEIN_MATURATION	GO_NEGATIVE_REGULATION_OF_PROTEIN_MATURATION		32	0.540879	1.70184	0.00315457	0.126335	1	0	tags=3%, list=0%, signal=3%
GO_PROTEIN_ADP_RIBOSYLATION	GO_PROTEIN_ADP_RIBOSYLATION		34	0.534929	1.68847	0.0169492	0.138317	1	1504	tags=21%, list=8%, signal=22%
GO_NEGATIVE_REGULATION_OF_CHROMOSOME_ORGANIZATION	GO_NEGATIVE_REGULATION_OF_CHROMOSOME_ORGANIZATION		126	0.412597	1.6856	0	0.139841	1	922	tags=20%, list=5%, signal=21%
GO_CENTROSOME_DUPLICATION	GO_CENTROSOME_DUPLICATION		66	0.462481	1.68284	0.0078125	0.141349	1	1120	tags=23%, list=6%, signal=24%
GO_POSITIVE_REGULATION_OF_VASCULAR_SMOOTH_MUSCLE_CELL_PROLIFERATION	GO_POSITIVE_REGULATION_OF_VASCULAR_SMOOTH_MUSCLE_CELL_PROLIFERATION		33	0.53128	1.68175	0.0105634	0.141085	1	1509	tags=18%, list=8%, signal=20%
GO_SNRNA_METABOLIC_PROCESS	GO_SNRNA_METABOLIC_PROCESS		34	0.522887	1.68136	0.00353357	0.140239	1	573	tags=24%, list=3%, signal=24%
GO_RIBONUCLEOPROTEIN_COMPLEX_BINDING	GO_RIBONUCLEOPROTEIN_COMPLEX_BINDING		125	0.416298	1.68119	0	0.139183	1	1704	tags=22%, list=9%, signal=24%
GO_H4_H2A_HISTONE_ACETYLTRANSFERASE_COMPLEX	GO_H4_H2A_HISTONE_ACETYLTRANSFERASE_COMPLEX		19	0.606286	1.67893	0.0269461	0.140393	1	1690	tags=47%, list=9%, signal=52%
GO_AU_RICH_ELEMENT_BINDING	GO_AU_RICH_ELEMENT_BINDING		26	0.557136	1.67192	0.0126582	0.146283	1	364	tags=12%, list=2%, signal=12%
GO_FACE_DEVELOPMENT	GO_FACE_DEVELOPMENT		49	0.492008	1.6681	0.00829876	0.149011	1	2949	tags=39%, list=16%, signal=46%
GO_DNA_REPLICATION_INDEPENDENT_NUCLEOSOME_ORGANIZATION	GO_DNA_REPLICATION_INDEPENDENT_NUCLEOSOME_ORGANIZATION		39	0.506217	1.66801	0.0138408	0.147818	1	1280	tags=23%, list=7%, signal=25%
GO_REGULATION_OF_TELOMERASE_ACTIVITY	GO_REGULATION_OF_TELOMERASE_ACTIVITY		48	0.483182	1.66597	0.00364964	0.148664	1	1085	tags=27%, list=6%, signal=29%
GO_REGULATION_OF_LIPID_STORAGE	GO_REGULATION_OF_LIPID_STORAGE		45	0.499314	1.66546	0.00757576	0.147918	1	2203	tags=27%, list=12%, signal=30%
GO_CYTOPLASMIC_TRANSLATIONAL_INITIATION	GO_CYTOPLASMIC_TRANSLATIONAL_INITIATION		29	0.540576	1.66524	0.00319489	0.146916	1	1645	tags=34%, list=9%, signal=38%
GO_RIBOSOME_ASSEMBLY	GO_RIBOSOME_ASSEMBLY		57	0.463432	1.66374	0.00374532	0.147192	1	1976	tags=28%, list=11%, signal=31%
GO_CYTOSOLIC_RIBOSOME	GO_CYTOSOLIC_RIBOSOME		97	0.419918	1.65991	0.00518135	0.14997	1	1401	tags=29%, list=8%, signal=31%
GO_TELOMERASE_HOLOENZYME_COMPLEX	GO_TELOMERASE_HOLOENZYME_COMPLEX		20	0.582947	1.65286	0.0120482	0.156504	1	1085	tags=25%, list=6%, signal=27%
GO_RNA_DEPENDENT_DNA_BIOSYNTHETIC_PROCESS	GO_RNA_DEPENDENT_DNA_BIOSYNTHETIC_PROCESS		71	0.456485	1.65266	0.00873363	0.155486	1	1085	tags=23%, list=6%, signal=24%
GO_INTEGRATOR_COMPLEX	GO_INTEGRATOR_COMPLEX		18	0.609929	1.64734	0.0247934	0.160306	1	304	tags=22%, list=2%, signal=23%
GO_RIBOSOMAL_LARGE_SUBUNIT_ASSEMBLY	GO_RIBOSOMAL_LARGE_SUBUNIT_ASSEMBLY		28	0.52797	1.64679	0.0128205	0.15966	1	1976	tags=29%, list=11%, signal=32%
GO_TELOMERE_ORGANIZATION	GO_TELOMERE_ORGANIZATION		140	0.399336	1.63953	0	0.16664	1	1085	tags=21%, list=6%, signal=22%
GO_MEDIATOR_COMPLEX	GO_MEDIATOR_COMPLEX		36	0.503055	1.63857	0.00628931	0.166333	1	2162	tags=39%, list=12%, signal=44%
GO_NUCLEAR_TRANSCRIBED_MRNA_CATABOLIC_PROCESS_NONSENSE_MEDIATED_DECAY	GO_NUCLEAR_TRANSCRIBED_MRNA_CATABOLIC_PROCESS_NONSENSE_MEDIATED_DECAY		118	0.410912	1.63524	0.00537634	0.169048	1	1401	tags=23%, list=8%, signal=25%
GO_HISTONE_H3_K9_METHYLATION	GO_HISTONE_H3_K9_METHYLATION		36	0.502482	1.62972	0.0070922	0.17464	1	2573	tags=36%, list=14%, signal=42%
GO_LUNG_EPITHELIUM_DEVELOPMENT	GO_LUNG_EPITHELIUM_DEVELOPMENT		37	0.498582	1.62765	0.00348432	0.175784	1	4066	tags=51%, list=22%, signal=66%
GO_REGULATION_OF_SMOOTH_MUSCLE_CELL_DIFFERENTIATION	GO_REGULATION_OF_SMOOTH_MUSCLE_CELL_DIFFERENTIATION		30	0.528913	1.627	0.00925926	0.175028	1	2089	tags=33%, list=12%, signal=38%
GO_CELLULAR_RESPONSE_TO_ALKALOID	GO_CELLULAR_RESPONSE_TO_ALKALOID		35	0.495454	1.62338	0.0137931	0.177726	1	1314	tags=11%, list=7%, signal=12%
GO_FIBRILLAR_CENTER	GO_FIBRILLAR_CENTER		125	0.409085	1.62059	0	0.17982	1	1958	tags=26%, list=11%, signal=29%
GO_REGULATION_OF_STEM_CELL_POPULATION_MAINTENANCE	GO_REGULATION_OF_STEM_CELL_POPULATION_MAINTENANCE		32	0.516895	1.62028	0.00638978	0.178926	1	2255	tags=34%, list=12%, signal=39%
GO_NEGATIVE_REGULATION_OF_GLUCONEOGENESIS	GO_NEGATIVE_REGULATION_OF_GLUCONEOGENESIS		16	0.596827	1.60545	0.039548	0.196531	1	3621	tags=44%, list=20%, signal=55%
GO_DNA_MODIFICATION	GO_DNA_MODIFICATION		109	0.406332	1.60045	0	0.202074	1	2685	tags=29%, list=15%, signal=34%
GO_ENDONUCLEASE_ACTIVITY	GO_ENDONUCLEASE_ACTIVITY		114	0.4026	1.59874	0	0.202968	1	2626	tags=31%, list=14%, signal=36%
GO_REGULATION_OF_CHOLESTEROL_BIOSYNTHETIC_PROCESS	GO_REGULATION_OF_CHOLESTEROL_BIOSYNTHETIC_PROCESS		43	0.475898	1.59647	0.0137457	0.2046	1	2104	tags=33%, list=12%, signal=37%
GO_ENDOCARDIAL_CUSHION_MORPHOGENESIS	GO_ENDOCARDIAL_CUSHION_MORPHOGENESIS		35	0.507734	1.59436	0.0218069	0.205948	1	1959	tags=17%, list=11%, signal=19%
GO_TRNA_MODIFICATION	GO_TRNA_MODIFICATION		83	0.420156	1.59335	0.00440529	0.205916	1	2177	tags=24%, list=12%, signal=27%
GO_EXONUCLEASE_ACTIVITY_ACTIVE_WITH_EITHER_RIBO_OR_DEOXYRIBONUCLEIC_ACIDS_AND_PRODUCING_5_PHOSPHOMONOESTERS	GO_EXONUCLEASE_ACTIVITY_ACTIVE_WITH_EITHER_RIBO_OR_DEOXYRIBONUCLEIC_ACIDS_AND_PRODUCING_5_PHOSPHOMONOESTERS		55	0.453926	1.59296	0.00387597	0.205103	1	1181	tags=27%, list=7%, signal=29%
GO_PROTEIN_DESTABILIZATION	GO_PROTEIN_DESTABILIZATION		46	0.468156	1.58873	0.0169492	0.209481	1	2314	tags=24%, list=13%, signal=27%
GO_POSITIVE_REGULATION_OF_MICROTUBULE_POLYMERIZATION_OR_DEPOLYMERIZATION	GO_POSITIVE_REGULATION_OF_MICROTUBULE_POLYMERIZATION_OR_DEPOLYMERIZATION		32	0.508496	1.58292	0.0355987	0.216532	1	471	tags=16%, list=3%, signal=16%
GO_CENTRIOLE	GO_CENTRIOLE		139	0.385267	1.57941	0	0.220456	1	1502	tags=19%, list=8%, signal=21%
GO_BLASTOCYST_FORMATION	GO_BLASTOCYST_FORMATION		38	0.484695	1.57786	0.0163399	0.221095	1	1759	tags=34%, list=10%, signal=38%
GO_BLASTOCYST_DEVELOPMENT	GO_BLASTOCYST_DEVELOPMENT		96	0.399424	1.57502	0.00436681	0.22377	1	1759	tags=27%, list=10%, signal=30%
GO_TERMINATION_OF_RNA_POLYMERASE_I_TRANSCRIPTION	GO_TERMINATION_OF_RNA_POLYMERASE_I_TRANSCRIPTION		31	0.501731	1.56654	0.0306122	0.234697	1	1889	tags=35%, list=10%, signal=40%
GO_INHIBITORY_EXTRACELLULAR_LIGAND_GATED_ION_CHANNEL_ACTIVITY	GO_INHIBITORY_EXTRACELLULAR_LIGAND_GATED_ION_CHANNEL_ACTIVITY		15	0.597577	1.56563	0.0383481	0.234404	1	2472	tags=27%, list=14%, signal=31%
GO_SCAFFOLD_PROTEIN_BINDING	GO_SCAFFOLD_PROTEIN_BINDING		55	0.440712	1.56059	0.0114504	0.240234	1	1406	tags=13%, list=8%, signal=14%
GO_NEGATIVE_REGULATION_OF_GENE_EXPRESSION_EPIGENETIC	GO_NEGATIVE_REGULATION_OF_GENE_EXPRESSION_EPIGENETIC		79	0.416266	1.55952	0.0097561	0.240184	1	3110	tags=34%, list=17%, signal=41%
GO_PSEUDOURIDINE_SYNTHESIS	GO_PSEUDOURIDINE_SYNTHESIS		17	0.579927	1.55735	0.0507463	0.241914	1	1703	tags=24%, list=9%, signal=26%
GO_NUCLEASE_ACTIVITY	GO_NUCLEASE_ACTIVITY		191	0.367051	1.55566	0	0.243124	1	2626	tags=29%, list=14%, signal=34%
GO_NEGATIVE_REGULATION_OF_FATTY_ACID_BIOSYNTHETIC_PROCESS	GO_NEGATIVE_REGULATION_OF_FATTY_ACID_BIOSYNTHETIC_PROCESS		15	0.590062	1.55448	0.0591716	0.243439	1	2380	tags=33%, list=13%, signal=38%
GO_MATURATION_OF_LSU_RRNA	GO_MATURATION_OF_LSU_RRNA		21	0.550833	1.55434	0.0238806	0.242081	1	1845	tags=43%, list=10%, signal=48%
GO_SEQUESTERING_OF_TRIGLYCERIDE	GO_SEQUESTERING_OF_TRIGLYCERIDE		15	0.58708	1.5537	0.0315457	0.241586	1	2879	tags=40%, list=16%, signal=48%
GO_POSITIVE_REGULATION_OF_MYELINATION	GO_POSITIVE_REGULATION_OF_MYELINATION		17	0.577765	1.55323	0.0550725	0.240788	1	3260	tags=47%, list=18%, signal=57%
GO_NEGATIVE_REGULATION_OF_LIPID_LOCALIZATION	GO_NEGATIVE_REGULATION_OF_LIPID_LOCALIZATION		42	0.469707	1.55241	0.0265152	0.240654	1	2524	tags=33%, list=14%, signal=39%
GO_REGULATION_OF_EARLY_ENDOSOME_TO_LATE_ENDOSOME_TRANSPORT	GO_REGULATION_OF_EARLY_ENDOSOME_TO_LATE_ENDOSOME_TRANSPORT		16	0.589252	1.54692	0.0609756	0.247876	1	2949	tags=44%, list=16%, signal=52%
GO_REGULATION_OF_MRNA_POLYADENYLATION	GO_REGULATION_OF_MRNA_POLYADENYLATION		17	0.563171	1.54351	0.024	0.251536	1	428	tags=12%, list=2%, signal=12%
GO_OSTEOBLAST_DEVELOPMENT	GO_OSTEOBLAST_DEVELOPMENT		19	0.574522	1.53927	0.0404624	0.256665	1	2364	tags=42%, list=13%, signal=48%
GO_PROTEIN_AUTOPROCESSING	GO_PROTEIN_AUTOPROCESSING		15	0.590815	1.53807	0.0431035	0.256972	1	1547	tags=27%, list=9%, signal=29%
GO_NEGATIVE_REGULATION_OF_RESPONSE_TO_DNA_DAMAGE_STIMULUS	GO_NEGATIVE_REGULATION_OF_RESPONSE_TO_DNA_DAMAGE_STIMULUS		78	0.41068	1.53492	0.0176991	0.260391	1	922	tags=17%, list=5%, signal=17%
GO_HISTONE_H4_ACETYLATION	GO_HISTONE_H4_ACETYLATION		64	0.426229	1.53472	0.00858369	0.259146	1	2246	tags=31%, list=12%, signal=36%
GO_NEGATIVE_REGULATION_OF_DNA_BIOSYNTHETIC_PROCESS	GO_NEGATIVE_REGULATION_OF_DNA_BIOSYNTHETIC_PROCESS		37	0.477087	1.53243	0.0107914	0.261285	1	835	tags=24%, list=5%, signal=25%
GO_POSITIVE_REGULATION_OF_CILIUM_ASSEMBLY	GO_POSITIVE_REGULATION_OF_CILIUM_ASSEMBLY		22	0.533882	1.53009	0.0242424	0.263722	1	1502	tags=45%, list=8%, signal=50%
GO_FOUR_WAY_JUNCTION_DNA_BINDING	GO_FOUR_WAY_JUNCTION_DNA_BINDING		16	0.573195	1.52947	0.0545977	0.263121	1	768	tags=25%, list=4%, signal=26%
GO_POSITIVE_REGULATION_OF_HEART_GROWTH	GO_POSITIVE_REGULATION_OF_HEART_GROWTH		37	0.455543	1.52061	0.0278884	0.276659	1	1509	tags=30%, list=8%, signal=32%
GO_ANDROGEN_RECEPTOR_SIGNALING_PATHWAY	GO_ANDROGEN_RECEPTOR_SIGNALING_PATHWAY		57	0.425891	1.51603	0.00819672	0.283027	1	2468	tags=32%, list=14%, signal=36%
GO_POSITIVE_REGULATION_OF_PROTEIN_IMPORT	GO_POSITIVE_REGULATION_OF_PROTEIN_IMPORT		39	0.452527	1.51538	0.0198676	0.28244	1	2499	tags=36%, list=14%, signal=42%
GO_ENDOCARDIAL_CUSHION_DEVELOPMENT	GO_ENDOCARDIAL_CUSHION_DEVELOPMENT		45	0.447796	1.51487	0.032967	0.281838	1	0	tags=2%, list=0%, signal=2%
GO_MITOTIC_SISTER_CHROMATID_COHESION	GO_MITOTIC_SISTER_CHROMATID_COHESION		22	0.522619	1.51355	0.048433	0.28241	1	1819	tags=32%, list=10%, signal=35%
GO_TRANSLATION_PREINITIATION_COMPLEX	GO_TRANSLATION_PREINITIATION_COMPLEX		17	0.553018	1.51278	0.0466472	0.282051	1	3226	tags=59%, list=18%, signal=71%
GO_RESPONSE_TO_HEPATOCYTE_GROWTH_FACTOR	GO_RESPONSE_TO_HEPATOCYTE_GROWTH_FACTOR		19	0.534433	1.51186	0.0519878	0.282021	1	1583	tags=32%, list=9%, signal=35%
GO_PRENYLTRANSFERASE_ACTIVITY	GO_PRENYLTRANSFERASE_ACTIVITY		15	0.578947	1.51056	0.0517711	0.28258	1	1013	tags=33%, list=6%, signal=35%
GO_REGULATION_OF_STEROID_BIOSYNTHETIC_PROCESS	GO_REGULATION_OF_STEROID_BIOSYNTHETIC_PROCESS		86	0.387858	1.50693	0.00851064	0.286955	1	1752	tags=26%, list=10%, signal=28%
GO_NUCLEIC_ACID_PHOSPHODIESTER_BOND_HYDROLYSIS	GO_NUCLEIC_ACID_PHOSPHODIESTER_BOND_HYDROLYSIS		284	0.333394	1.50604	0	0.2872	1	1293	tags=18%, list=7%, signal=19%
GO_3_5_EXONUCLEASE_ACTIVITY	GO_3_5_EXONUCLEASE_ACTIVITY		55	0.426654	1.50405	0.0233463	0.28948	1	1181	tags=25%, list=7%, signal=27%
GO_ATPASE_COMPLEX	GO_ATPASE_COMPLEX		81	0.407681	1.50156	0.0142857	0.292324	1	3040	tags=33%, list=17%, signal=40%
GO_REGULATION_OF_FATTY_ACID_METABOLIC_PROCESS	GO_REGULATION_OF_FATTY_ACID_METABOLIC_PROCESS		85	0.392786	1.50088	0.01	0.291974	1	2879	tags=25%, list=16%, signal=29%
GO_REGULATION_OF_SISTER_CHROMATID_COHESION	GO_REGULATION_OF_SISTER_CHROMATID_COHESION		21	0.533494	1.49775	0.0747663	0.296256	1	234	tags=14%, list=1%, signal=14%
GO_LIGAND_GATED_ANION_CHANNEL_ACTIVITY	GO_LIGAND_GATED_ANION_CHANNEL_ACTIVITY		19	0.544083	1.49632	0.0538244	0.297233	1	2472	tags=26%, list=14%, signal=30%
GO_RNA_SURVEILLANCE	GO_RNA_SURVEILLANCE		15	0.567048	1.49428	0.0401146	0.299442	1	364	tags=27%, list=2%, signal=27%
GO_CHROMOSOME_ORGANIZATION_INVOLVED_IN_MEIOTIC_CELL_CYCLE	GO_CHROMOSOME_ORGANIZATION_INVOLVED_IN_MEIOTIC_CELL_CYCLE		64	0.420514	1.49334	0.0204082	0.299473	1	1431	tags=19%, list=8%, signal=20%
GO_HETEROCHROMATIN	GO_HETEROCHROMATIN		72	0.404689	1.49299	0.00823045	0.298625	1	2329	tags=26%, list=13%, signal=30%
GO_AXIS_ELONGATION	GO_AXIS_ELONGATION		30	0.487015	1.4928	0.044586	0.297364	1	1884	tags=23%, list=10%, signal=26%
GO_DNA_PACKAGING	GO_DNA_PACKAGING		129	0.367904	1.49228	0.0060241	0.296724	1	1394	tags=19%, list=8%, signal=21%
GO_POSITIVE_REGULATION_OF_MUSCLE_TISSUE_DEVELOPMENT	GO_POSITIVE_REGULATION_OF_MUSCLE_TISSUE_DEVELOPMENT		67	0.409736	1.49119	0.0307692	0.296912	1	1509	tags=24%, list=8%, signal=26%
GO_HEART_VALVE_DEVELOPMENT	GO_HEART_VALVE_DEVELOPMENT		60	0.418314	1.49016	0.0189394	0.297352	1	771	tags=5%, list=4%, signal=5%
GO_STRUCTURAL_CONSTITUENT_OF_RIBOSOME	GO_STRUCTURAL_CONSTITUENT_OF_RIBOSOME		155	0.361189	1.48645	0	0.302975	1	2592	tags=26%, list=14%, signal=31%
GO_NEGATIVE_REGULATION_OF_MUSCLE_CELL_DIFFERENTIATION	GO_NEGATIVE_REGULATION_OF_MUSCLE_CELL_DIFFERENTIATION		52	0.426731	1.48503	0.025641	0.303835	1	2492	tags=25%, list=14%, signal=29%
GO_REGULATION_OF_INTRACELLULAR_ESTROGEN_RECEPTOR_SIGNALING_PATHWAY	GO_REGULATION_OF_INTRACELLULAR_ESTROGEN_RECEPTOR_SIGNALING_PATHWAY		39	0.450912	1.48364	0.0381944	0.30493	1	1313	tags=23%, list=7%, signal=25%
GO_REGULATION_OF_MYELINATION	GO_REGULATION_OF_MYELINATION		41	0.456076	1.48326	0.030303	0.304007	1	4359	tags=54%, list=24%, signal=70%
GO_EMBRYO_IMPLANTATION	GO_EMBRYO_IMPLANTATION		46	0.426268	1.48281	0.0253623	0.303393	1	1755	tags=20%, list=10%, signal=22%
GO_SISTER_CHROMATID_COHESION	GO_SISTER_CHROMATID_COHESION		55	0.415907	1.47964	0.00438597	0.307628	1	1324	tags=18%, list=7%, signal=20%
GO_POSITIVE_REGULATION_OF_HISTONE_H3_K4_METHYLATION	GO_POSITIVE_REGULATION_OF_HISTONE_H3_K4_METHYLATION		17	0.550252	1.47859	0.0563798	0.308108	1	2551	tags=41%, list=14%, signal=48%
GO_CYTOSOLIC_LARGE_RIBOSOMAL_SUBUNIT	GO_CYTOSOLIC_LARGE_RIBOSOMAL_SUBUNIT		55	0.423304	1.4769	0.0494297	0.309623	1	1401	tags=29%, list=8%, signal=31%
GO_DEMETHYLATION	GO_DEMETHYLATION		67	0.403528	1.47673	0.0223214	0.30839	1	1846	tags=27%, list=10%, signal=30%
GO_RESPONSE_TO_POTASSIUM_ION	GO_RESPONSE_TO_POTASSIUM_ION		15	0.556887	1.47641	0.0897436	0.30747	1	1169	tags=33%, list=6%, signal=36%
GO_DISORDERED_DOMAIN_SPECIFIC_BINDING	GO_DISORDERED_DOMAIN_SPECIFIC_BINDING		31	0.478981	1.4764	0.0503356	0.305958	1	234	tags=6%, list=1%, signal=7%
GO_REGULATION_OF_INTRINSIC_APOPTOTIC_SIGNALING_PATHWAY_IN_RESPONSE_TO_DNA_DAMAGE	GO_REGULATION_OF_INTRINSIC_APOPTOTIC_SIGNALING_PATHWAY_IN_RESPONSE_TO_DNA_DAMAGE		38	0.446995	1.47623	0.0429043	0.304737	1	922	tags=16%, list=5%, signal=17%
GO_BLOOD_VESSEL_REMODELING	GO_BLOOD_VESSEL_REMODELING		39	0.451722	1.47484	0.0262295	0.30562	1	1626	tags=13%, list=9%, signal=14%
GO_LIGASE_ACTIVITY	GO_LIGASE_ACTIVITY		122	0.36327	1.47337	0.00546448	0.306936	1	661	tags=7%, list=4%, signal=7%
GO_PEPTIDYL_LYSINE_TRIMETHYLATION	GO_PEPTIDYL_LYSINE_TRIMETHYLATION		38	0.458758	1.46993	0.0472973	0.311804	1	1452	tags=24%, list=8%, signal=26%
GO_HSP90_PROTEIN_BINDING	GO_HSP90_PROTEIN_BINDING		40	0.454079	1.46918	0.0494297	0.311512	1	1901	tags=28%, list=10%, signal=31%
GO_NEGATIVE_REGULATION_OF_PHAGOCYTOSIS	GO_NEGATIVE_REGULATION_OF_PHAGOCYTOSIS		19	0.536191	1.46872	0.0920245	0.310785	1	1276	tags=26%, list=7%, signal=28%
GO_NUCLEAR_LOCALIZATION_SEQUENCE_BINDING	GO_NUCLEAR_LOCALIZATION_SEQUENCE_BINDING		26	0.496881	1.46665	0.0632911	0.31324	1	2831	tags=42%, list=16%, signal=50%
GO_THYROID_GLAND_DEVELOPMENT	GO_THYROID_GLAND_DEVELOPMENT		21	0.516012	1.46554	0.0515152	0.313851	1	3065	tags=52%, list=17%, signal=63%
GO_VENTRICULAR_SEPTUM_DEVELOPMENT	GO_VENTRICULAR_SEPTUM_DEVELOPMENT		69	0.394865	1.46387	0.015873	0.315211	1	2341	tags=17%, list=13%, signal=20%
GO_POSITIVE_REGULATION_OF_SIGNALING_RECEPTOR_ACTIVITY	GO_POSITIVE_REGULATION_OF_SIGNALING_RECEPTOR_ACTIVITY		33	0.459881	1.46368	0.0449827	0.314071	1	3515	tags=30%, list=19%, signal=38%
GO_CHROMOSOME_CONDENSATION	GO_CHROMOSOME_CONDENSATION		32	0.460968	1.46359	0.0498339	0.312721	1	1250	tags=28%, list=7%, signal=30%
GO_REGULATION_OF_DNA_METHYLATION	GO_REGULATION_OF_DNA_METHYLATION		22	0.504453	1.46349	0.0448718	0.311439	1	2551	tags=32%, list=14%, signal=37%
GO_PROTEIN_LOCALIZATION_TO_CHROMOSOME_TELOMERIC_REGION	GO_PROTEIN_LOCALIZATION_TO_CHROMOSOME_TELOMERIC_REGION		28	0.481612	1.46305	0.0290323	0.310885	1	128	tags=21%, list=1%, signal=22%
GO_REGULATION_OF_PROTEIN_IMPORT	GO_REGULATION_OF_PROTEIN_IMPORT		58	0.41149	1.45996	0.0246914	0.315298	1	2499	tags=29%, list=14%, signal=34%
GO_TRANSLATIONAL_INITIATION	GO_TRANSLATIONAL_INITIATION		183	0.343745	1.4595	0	0.314705	1	1704	tags=23%, list=9%, signal=25%
GO_TRANSCRIPTION_ELONGATION_FROM_RNA_POLYMERASE_I_PROMOTER	GO_TRANSCRIPTION_ELONGATION_FROM_RNA_POLYMERASE_I_PROMOTER		30	0.471385	1.4576	0.0688525	0.316836	1	328	tags=20%, list=2%, signal=20%
GO_METHYLATED_HISTONE_BINDING	GO_METHYLATED_HISTONE_BINDING		60	0.405247	1.4574	0.0365854	0.31577	1	1690	tags=27%, list=9%, signal=29%
GO_TELOMERIC_DNA_BINDING	GO_TELOMERIC_DNA_BINDING		37	0.449123	1.45662	0.056338	0.315791	1	807	tags=19%, list=4%, signal=20%
GO_LIPID_STORAGE	GO_LIPID_STORAGE		68	0.390586	1.45657	0.0272727	0.31444	1	1876	tags=21%, list=10%, signal=23%
GO_AMYLOID_BETA_FORMATION	GO_AMYLOID_BETA_FORMATION		33	0.464542	1.45634	0.0491803	0.313492	1	2547	tags=33%, list=14%, signal=39%
GO_NEGATIVE_REGULATION_OF_PEPTIDYL_LYSINE_ACETYLATION	GO_NEGATIVE_REGULATION_OF_PEPTIDYL_LYSINE_ACETYLATION		18	0.53791	1.4563	0.066474	0.312168	1	2246	tags=28%, list=12%, signal=32%
GO_POSITIVE_REGULATION_OF_CELL_CYCLE_PHASE_TRANSITION	GO_POSITIVE_REGULATION_OF_CELL_CYCLE_PHASE_TRANSITION		91	0.379765	1.45428	0.0104712	0.31444	1	1313	tags=15%, list=7%, signal=17%
GO_NUCLEAR_TRANSCRIBED_MRNA_CATABOLIC_PROCESS	GO_NUCLEAR_TRANSCRIBED_MRNA_CATABOLIC_PROCESS		202	0.345537	1.45404	0.00826446	0.313514	1	1401	tags=20%, list=8%, signal=21%
GO_POSITIVE_REGULATION_OF_NUCLEOCYTOPLASMIC_TRANSPORT	GO_POSITIVE_REGULATION_OF_NUCLEOCYTOPLASMIC_TRANSPORT		63	0.403243	1.45255	0.0368852	0.3147	1	411	tags=13%, list=2%, signal=13%
GO_PROTEIN_LOCALIZATION_TO_MICROTUBULE	GO_PROTEIN_LOCALIZATION_TO_MICROTUBULE		18	0.536334	1.45178	0.074184	0.314751	1	1231	tags=28%, list=7%, signal=30%
GO_THYROID_HORMONE_RECEPTOR_BINDING	GO_THYROID_HORMONE_RECEPTOR_BINDING		29	0.467333	1.44797	0.0447284	0.320446	1	2162	tags=38%, list=12%, signal=43%
GO_REGULATION_OF_POSTSYNAPTIC_DENSITY_ORGANIZATION	GO_REGULATION_OF_POSTSYNAPTIC_DENSITY_ORGANIZATION		16	0.544104	1.44513	0.0847458	0.324603	1	2972	tags=31%, list=16%, signal=37%
GO_ENDONUCLEASE_ACTIVITY_ACTIVE_WITH_EITHER_RIBO_OR_DEOXYRIBONUCLEIC_ACIDS_AND_PRODUCING_3_PHOSPHOMONOESTERS	GO_ENDONUCLEASE_ACTIVITY_ACTIVE_WITH_EITHER_RIBO_OR_DEOXYRIBONUCLEIC_ACIDS_AND_PRODUCING_3_PHOSPHOMONOESTERS		19	0.523005	1.44376	0.0684524	0.325796	1	3507	tags=42%, list=19%, signal=52%
GO_INTRACELLULAR_STEROID_HORMONE_RECEPTOR_SIGNALING_PATHWAY	GO_INTRACELLULAR_STEROID_HORMONE_RECEPTOR_SIGNALING_PATHWAY		124	0.356692	1.44322	0.0225989	0.325539	1	2468	tags=27%, list=14%, signal=32%
GO_HISTONE_BINDING	GO_HISTONE_BINDING		188	0.338591	1.44247	0	0.325519	1	922	tags=14%, list=5%, signal=15%
GO_TRANSCRIPTION_INITIATION_FROM_RNA_POLYMERASE_I_PROMOTER	GO_TRANSCRIPTION_INITIATION_FROM_RNA_POLYMERASE_I_PROMOTER		35	0.461699	1.44226	0.0487805	0.324568	1	328	tags=17%, list=2%, signal=17%
GO_RESPONSE_TO_ESTROGEN	GO_RESPONSE_TO_ESTROGEN		71	0.399264	1.44214	0.0337553	0.32341	1	1729	tags=13%, list=10%, signal=14%
GO_RIBOSOME	GO_RIBOSOME		219	0.335811	1.44048	0.018018	0.325147	1	2707	tags=25%, list=15%, signal=29%
GO_NEGATIVE_REGULATION_OF_HISTONE_ACETYLATION	GO_NEGATIVE_REGULATION_OF_HISTONE_ACETYLATION		15	0.553475	1.43993	0.0795455	0.324912	1	2246	tags=27%, list=12%, signal=30%
GO_REGULATION_OF_CELL_GROWTH_INVOLVED_IN_CARDIAC_MUSCLE_CELL_DEVELOPMENT	GO_REGULATION_OF_CELL_GROWTH_INVOLVED_IN_CARDIAC_MUSCLE_CELL_DEVELOPMENT		18	0.515716	1.43971	0.0782609	0.323875	1	1504	tags=44%, list=8%, signal=48%
GO_PEPTIDYL_SERINE_DEPHOSPHORYLATION	GO_PEPTIDYL_SERINE_DEPHOSPHORYLATION		19	0.518258	1.43848	0.065625	0.324967	1	1713	tags=26%, list=9%, signal=29%
GO_POSITIVE_REGULATION_OF_SMOOTHENED_SIGNALING_PATHWAY	GO_POSITIVE_REGULATION_OF_SMOOTHENED_SIGNALING_PATHWAY		37	0.445002	1.43612	0.0501672	0.328107	1	2605	tags=30%, list=14%, signal=35%
GO_VOCALIZATION_BEHAVIOR	GO_VOCALIZATION_BEHAVIOR		15	0.558463	1.43503	0.0985507	0.328775	1	1396	tags=27%, list=8%, signal=29%
GO_RESPONSE_TO_AMMONIUM_ION	GO_RESPONSE_TO_AMMONIUM_ION		176	0.339372	1.43478	0.0223881	0.327865	1	2450	tags=21%, list=14%, signal=24%
GO_REGULATION_OF_CELLULAR_RESPONSE_TO_HEAT	GO_REGULATION_OF_CELLULAR_RESPONSE_TO_HEAT		78	0.389101	1.43419	0.0136986	0.327679	1	922	tags=21%, list=5%, signal=22%
GO_REGULATION_OF_MESENCHYMAL_CELL_PROLIFERATION	GO_REGULATION_OF_MESENCHYMAL_CELL_PROLIFERATION		33	0.455729	1.43088	0.0520833	0.332961	1	1509	tags=27%, list=8%, signal=30%
GO_SCHWANN_CELL_DEVELOPMENT	GO_SCHWANN_CELL_DEVELOPMENT		29	0.460016	1.43057	0.0481481	0.332132	1	2431	tags=38%, list=13%, signal=44%
GO_RIG_I_SIGNALING_PATHWAY	GO_RIG_I_SIGNALING_PATHWAY		19	0.496984	1.43043	0.0762712	0.331091	1	452	tags=11%, list=2%, signal=11%
GO_NEGATIVE_REGULATION_OF_SMOOTH_MUSCLE_CELL_DIFFERENTIATION	GO_NEGATIVE_REGULATION_OF_SMOOTH_MUSCLE_CELL_DIFFERENTIATION		16	0.540927	1.4303	0.0888889	0.329996	1	2089	tags=31%, list=12%, signal=35%
GO_STEROID_HORMONE_MEDIATED_SIGNALING_PATHWAY	GO_STEROID_HORMONE_MEDIATED_SIGNALING_PATHWAY		175	0.335534	1.4294	0.00653595	0.330391	1	1780	tags=21%, list=10%, signal=23%
GO_ESTABLISHMENT_OF_PROTEIN_LOCALIZATION_TO_ENDOPLASMIC_RETICULUM	GO_ESTABLISHMENT_OF_PROTEIN_LOCALIZATION_TO_ENDOPLASMIC_RETICULUM		110	0.356352	1.42908	0.00574713	0.329751	1	1613	tags=25%, list=9%, signal=28%
GO_REGULATION_OF_DNA_BINDING	GO_REGULATION_OF_DNA_BINDING		121	0.348272	1.42862	0.0163934	0.329271	1	1492	tags=18%, list=8%, signal=20%
GO_INTRACELLULAR_ESTROGEN_RECEPTOR_SIGNALING_PATHWAY	GO_INTRACELLULAR_ESTROGEN_RECEPTOR_SIGNALING_PATHWAY		53	0.405516	1.42743	0.0319149	0.330249	1	917	tags=21%, list=5%, signal=22%
GO_POSITIVE_REGULATION_OF_MESENCHYMAL_CELL_PROLIFERATION	GO_POSITIVE_REGULATION_OF_MESENCHYMAL_CELL_PROLIFERATION		25	0.489302	1.42603	0.0729483	0.331622	1	1509	tags=32%, list=8%, signal=35%
GO_NEGATIVE_REGULATION_OF_INTRINSIC_APOPTOTIC_SIGNALING_PATHWAY	GO_NEGATIVE_REGULATION_OF_INTRINSIC_APOPTOTIC_SIGNALING_PATHWAY		94	0.371877	1.42508	0.0225225	0.332172	1	2314	tags=16%, list=13%, signal=18%
GO_NUCLEOSOME_ORGANIZATION	GO_NUCLEOSOME_ORGANIZATION		104	0.371974	1.42403	0.0218579	0.332995	1	2680	tags=28%, list=15%, signal=33%
GO_LARGE_RIBOSOMAL_SUBUNIT	GO_LARGE_RIBOSOMAL_SUBUNIT		115	0.358027	1.4236	0	0.332453	1	2707	tags=27%, list=15%, signal=31%
GO_RIBOSOMAL_SUBUNIT	GO_RIBOSOMAL_SUBUNIT		179	0.338519	1.42233	0.0142857	0.333684	1	2707	tags=26%, list=15%, signal=30%
GO_POSITIVE_REGULATION_OF_CARDIAC_MUSCLE_TISSUE_DEVELOPMENT	GO_POSITIVE_REGULATION_OF_CARDIAC_MUSCLE_TISSUE_DEVELOPMENT		44	0.431954	1.42186	0.0253623	0.333268	1	1509	tags=27%, list=8%, signal=30%
GO_NUCLEAR_HETEROCHROMATIN	GO_NUCLEAR_HETEROCHROMATIN		30	0.454497	1.42075	0.0588235	0.334043	1	1859	tags=30%, list=10%, signal=33%
GO_POSITIVE_REGULATION_OF_CARDIAC_MUSCLE_CELL_PROLIFERATION	GO_POSITIVE_REGULATION_OF_CARDIAC_MUSCLE_CELL_PROLIFERATION		25	0.477084	1.41922	0.0752351	0.335649	1	1509	tags=24%, list=8%, signal=26%
GO_ATP_DEPENDENT_CHROMATIN_REMODELING	GO_ATP_DEPENDENT_CHROMATIN_REMODELING		73	0.380322	1.41649	0.028169	0.339313	1	3040	tags=33%, list=17%, signal=39%
GO_REGULATION_OF_AMYLOID_BETA_FORMATION	GO_REGULATION_OF_AMYLOID_BETA_FORMATION		27	0.46736	1.41292	0.0588235	0.345099	1	2353	tags=33%, list=13%, signal=38%
GO_CELLULAR_RESPONSE_TO_HYDROGEN_PEROXIDE	GO_CELLULAR_RESPONSE_TO_HYDROGEN_PEROXIDE		87	0.371618	1.41234	0.0452261	0.344911	1	1630	tags=17%, list=9%, signal=19%
GO_NEGATIVE_REGULATION_OF_DNA_METABOLIC_PROCESS	GO_NEGATIVE_REGULATION_OF_DNA_METABOLIC_PROCESS		106	0.357232	1.40915	0.00930233	0.34966	1	835	tags=19%, list=5%, signal=20%
GO_REGULATION_OF_CARDIAC_MUSCLE_TISSUE_DEVELOPMENT	GO_REGULATION_OF_CARDIAC_MUSCLE_TISSUE_DEVELOPMENT		78	0.364743	1.40508	0.0214592	0.356788	1	1585	tags=23%, list=9%, signal=25%
GO_HISTONE_UBIQUITINATION	GO_HISTONE_UBIQUITINATION		43	0.422369	1.40487	0.0412371	0.355917	1	1305	tags=21%, list=7%, signal=23%
GO_FEMALE_PREGNANCY	GO_FEMALE_PREGNANCY		183	0.329274	1.40453	0	0.355309	1	2375	tags=19%, list=13%, signal=21%
GO_INTRINSIC_COMPONENT_OF_MITOCHONDRIAL_INNER_MEMBRANE	GO_INTRINSIC_COMPONENT_OF_MITOCHONDRIAL_INNER_MEMBRANE		39	0.425257	1.40422	0.0388693	0.354527	1	1938	tags=28%, list=11%, signal=32%
GO_REGULATION_OF_GOLGI_ORGANIZATION	GO_REGULATION_OF_GOLGI_ORGANIZATION		15	0.526408	1.40365	0.0951009	0.354296	1	2949	tags=40%, list=16%, signal=48%
GO_MESENCHYME_DEVELOPMENT	GO_MESENCHYME_DEVELOPMENT		255	0.318505	1.40236	0	0.355553	1	2200	tags=18%, list=12%, signal=21%
GO_POSITIVE_REGULATION_OF_ORGAN_GROWTH	GO_POSITIVE_REGULATION_OF_ORGAN_GROWTH		48	0.40441	1.40216	0.0543478	0.354552	1	1509	tags=23%, list=8%, signal=25%
GO_RESPONSE_TO_TESTOSTERONE	GO_RESPONSE_TO_TESTOSTERONE		39	0.42858	1.40158	0.0533333	0.354395	1	922	tags=18%, list=5%, signal=19%
GO_REGULATION_OF_EXIT_FROM_MITOSIS	GO_REGULATION_OF_EXIT_FROM_MITOSIS		16	0.520073	1.40106	0.0843023	0.354153	1	557	tags=25%, list=3%, signal=26%
GO_DNA_TEMPLATED_TRANSCRIPTION_ELONGATION	GO_DNA_TEMPLATED_TRANSCRIPTION_ELONGATION		108	0.355732	1.39983	0.0144928	0.355432	1	1552	tags=25%, list=9%, signal=27%
GO_HISTONE_METHYLATION	GO_HISTONE_METHYLATION		129	0.342285	1.39813	0.0165746	0.357448	1	2852	tags=28%, list=16%, signal=33%
GO_CHROMATIN_REMODELING	GO_CHROMATIN_REMODELING		152	0.342529	1.39688	0.00609756	0.358602	1	3565	tags=32%, list=20%, signal=39%
GO_HISTONE_H3_K9_MODIFICATION	GO_HISTONE_H3_K9_MODIFICATION		47	0.403905	1.39633	0.0576923	0.358312	1	2573	tags=32%, list=14%, signal=37%
GO_PHOSPHATASE_COMPLEX	GO_PHOSPHATASE_COMPLEX		43	0.426559	1.3961	0.0748299	0.357565	1	492	tags=12%, list=3%, signal=12%
GO_P53_BINDING	GO_P53_BINDING		65	0.389087	1.39513	0.0456432	0.358293	1	922	tags=18%, list=5%, signal=19%
GO_RESPONSE_TO_COCAINE	GO_RESPONSE_TO_COCAINE		50	0.404921	1.39336	0.0572519	0.360614	1	2607	tags=28%, list=14%, signal=33%
GO_COTRANSLATIONAL_PROTEIN_TARGETING_TO_MEMBRANE	GO_COTRANSLATIONAL_PROTEIN_TARGETING_TO_MEMBRANE		98	0.363218	1.39198	0.00900901	0.362115	1	2029	tags=30%, list=11%, signal=33%
GO_CYTOSOLIC_SMALL_RIBOSOMAL_SUBUNIT	GO_CYTOSOLIC_SMALL_RIBOSOMAL_SUBUNIT		39	0.416012	1.39171	0.0660066	0.3613	1	1903	tags=33%, list=11%, signal=37%
GO_PERICENTRIOLAR_MATERIAL	GO_PERICENTRIOLAR_MATERIAL		21	0.48938	1.39034	0.0812325	0.362737	1	1134	tags=24%, list=6%, signal=25%
GO_NEGATIVE_REGULATION_OF_PROTEIN_ACETYLATION	GO_NEGATIVE_REGULATION_OF_PROTEIN_ACETYLATION		20	0.48942	1.38982	0.0635838	0.362459	1	2246	tags=25%, list=12%, signal=29%
GO_EXONUCLEASE_ACTIVITY	GO_EXONUCLEASE_ACTIVITY		78	0.371998	1.38956	0.0313901	0.361726	1	1181	tags=21%, list=7%, signal=22%
GO_MORPHOGENESIS_OF_AN_EPITHELIAL_BUD	GO_MORPHOGENESIS_OF_AN_EPITHELIAL_BUD		16	0.531635	1.38866	0.110193	0.362312	1	2178	tags=38%, list=12%, signal=43%
GO_ACETYL_COA_METABOLIC_PROCESS	GO_ACETYL_COA_METABOLIC_PROCESS		38	0.421523	1.38832	0.0598007	0.361755	1	1748	tags=21%, list=10%, signal=23%
GO_POSITIVE_REGULATION_OF_DNA_BINDING	GO_POSITIVE_REGULATION_OF_DNA_BINDING		56	0.390944	1.38813	0.0233463	0.360882	1	1454	tags=20%, list=8%, signal=21%
GO_CHROMATIN_DISASSEMBLY	GO_CHROMATIN_DISASSEMBLY		19	0.500953	1.38677	0.102339	0.362519	1	3603	tags=37%, list=20%, signal=46%
GO_SAGA_TYPE_COMPLEX	GO_SAGA_TYPE_COMPLEX		26	0.462783	1.38598	0.101266	0.3627	1	1905	tags=31%, list=11%, signal=34%
GO_POSITIVE_REGULATION_OF_ORGANELLE_ASSEMBLY	GO_POSITIVE_REGULATION_OF_ORGANELLE_ASSEMBLY		70	0.377504	1.38501	0.0495868	0.363488	1	1502	tags=24%, list=8%, signal=26%
GO_REGULATION_OF_LIPID_BIOSYNTHETIC_PROCESS	GO_REGULATION_OF_LIPID_BIOSYNTHETIC_PROCESS		184	0.326185	1.38399	0.00847458	0.364334	1	2380	tags=23%, list=13%, signal=26%
GO_CELLULAR_RESPONSE_TO_OXYGEN_RADICAL	GO_CELLULAR_RESPONSE_TO_OXYGEN_RADICAL		25	0.464638	1.38316	0.0822785	0.364762	1	3626	tags=52%, list=20%, signal=65%
GO_REGULATION_OF_ACTIVIN_RECEPTOR_SIGNALING_PATHWAY	GO_REGULATION_OF_ACTIVIN_RECEPTOR_SIGNALING_PATHWAY		24	0.468031	1.38211	0.0844156	0.365875	1	2365	tags=29%, list=13%, signal=34%
GO_MICROTUBULE_PLUS_END	GO_MICROTUBULE_PLUS_END		21	0.490708	1.38169	0.081761	0.365443	1	91	tags=14%, list=1%, signal=14%
GO_DNA_TEMPLATED_TRANSCRIPTION_INITIATION	GO_DNA_TEMPLATED_TRANSCRIPTION_INITIATION		227	0.320429	1.38137	0.00847458	0.364903	1	2236	tags=23%, list=12%, signal=26%
GO_INTRACELLULAR_RECEPTOR_SIGNALING_PATHWAY	GO_INTRACELLULAR_RECEPTOR_SIGNALING_PATHWAY		267	0.311246	1.38136	0	0.363682	1	1780	tags=17%, list=10%, signal=19%
GO_PROTEIN_LOCALIZATION_TO_ENDOPLASMIC_RETICULUM	GO_PROTEIN_LOCALIZATION_TO_ENDOPLASMIC_RETICULUM		134	0.342453	1.38134	0.0117647	0.362504	1	2029	tags=27%, list=11%, signal=30%
GO_REGULATION_OF_TRANSCRIPTION_ELONGATION_FROM_RNA_POLYMERASE_II_PROMOTER	GO_REGULATION_OF_TRANSCRIPTION_ELONGATION_FROM_RNA_POLYMERASE_II_PROMOTER		31	0.445744	1.38092	0.0833333	0.362113	1	1446	tags=29%, list=8%, signal=31%
GO_REGULATION_OF_FLAGELLATED_SPERM_MOTILITY	GO_REGULATION_OF_FLAGELLATED_SPERM_MOTILITY		17	0.512579	1.38072	0.12069	0.361308	1	1382	tags=24%, list=8%, signal=25%
GO_HISTONE_LYSINE_N_METHYLTRANSFERASE_ACTIVITY	GO_HISTONE_LYSINE_N_METHYLTRANSFERASE_ACTIVITY		44	0.416637	1.37791	0.0974729	0.3657	1	2573	tags=34%, list=14%, signal=40%
GO_PROTEIN_N_TERMINUS_BINDING	GO_PROTEIN_N_TERMINUS_BINDING		109	0.343799	1.37778	0.0139535	0.364781	1	641	tags=11%, list=4%, signal=11%
GO_REGULATION_OF_INTRINSIC_APOPTOTIC_SIGNALING_PATHWAY_BY_P53_CLASS_MEDIATOR	GO_REGULATION_OF_INTRINSIC_APOPTOTIC_SIGNALING_PATHWAY_BY_P53_CLASS_MEDIATOR		29	0.457923	1.37699	0.0779661	0.365203	1	1049	tags=10%, list=6%, signal=11%
GO_PEPTIDYL_ASPARAGINE_MODIFICATION	GO_PEPTIDYL_ASPARAGINE_MODIFICATION		34	0.437655	1.37648	0.0616883	0.365059	1	1574	tags=24%, list=9%, signal=26%
GO_CAJAL_BODY	GO_CAJAL_BODY		52	0.399894	1.37564	0.0551471	0.365536	1	2208	tags=35%, list=12%, signal=39%
GO_ENDODERMAL_CELL_FATE_COMMITMENT	GO_ENDODERMAL_CELL_FATE_COMMITMENT		15	0.527134	1.37542	0.103064	0.36475	1	1450	tags=40%, list=8%, signal=43%
GO_NEGATIVE_REGULATION_OF_NUCLEOCYTOPLASMIC_TRANSPORT	GO_NEGATIVE_REGULATION_OF_NUCLEOCYTOPLASMIC_TRANSPORT		20	0.480587	1.3745	0.106195	0.365426	1	4120	tags=55%, list=23%, signal=71%
GO_HISTONE_H4_K16_ACETYLATION	GO_HISTONE_H4_K16_ACETYLATION		20	0.495852	1.37382	0.0868263	0.365589	1	4440	tags=60%, list=25%, signal=79%
GO_REGULATION_OF_ERAD_PATHWAY	GO_REGULATION_OF_ERAD_PATHWAY		29	0.444377	1.37318	0.089404	0.365574	1	3103	tags=45%, list=17%, signal=54%
GO_VIRAL_RNA_GENOME_REPLICATION	GO_VIRAL_RNA_GENOME_REPLICATION		32	0.429768	1.37295	0.0743243	0.364869	1	2901	tags=31%, list=16%, signal=37%
GO_STEROL_BIOSYNTHETIC_PROCESS	GO_STEROL_BIOSYNTHETIC_PROCESS		77	0.373007	1.37289	0.0373444	0.363748	1	3147	tags=34%, list=17%, signal=41%
GO_CELLULAR_RESPONSE_TO_REACTIVE_OXYGEN_SPECIES	GO_CELLULAR_RESPONSE_TO_REACTIVE_OXYGEN_SPECIES		155	0.329631	1.37279	0.0112994	0.362765	1	1998	tags=19%, list=11%, signal=22%
GO_UBIQUITIN_LIKE_PROTEIN_CONJUGATING_ENZYME_BINDING	GO_UBIQUITIN_LIKE_PROTEIN_CONJUGATING_ENZYME_BINDING		35	0.429644	1.37127	0.0821918	0.364599	1	489	tags=17%, list=3%, signal=18%
GO_REGULATION_OF_ALCOHOL_BIOSYNTHETIC_PROCESS	GO_REGULATION_OF_ALCOHOL_BIOSYNTHETIC_PROCESS		74	0.364808	1.36813	0.038961	0.36998	1	3400	tags=36%, list=19%, signal=45%
GO_NEGATIVE_REGULATION_OF_GLUCOSE_TRANSMEMBRANE_TRANSPORT	GO_NEGATIVE_REGULATION_OF_GLUCOSE_TRANSMEMBRANE_TRANSPORT		17	0.503038	1.36705	0.0900901	0.371007	1	3324	tags=35%, list=18%, signal=43%
GO_CATALYTIC_ACTIVITY_ACTING_ON_A_TRNA	GO_CATALYTIC_ACTIVITY_ACTING_ON_A_TRNA		99	0.350412	1.36635	0.014218	0.371236	1	3152	tags=26%, list=17%, signal=32%
GO_EPITHELIAL_TUBE_BRANCHING_INVOLVED_IN_LUNG_MORPHOGENESIS	GO_EPITHELIAL_TUBE_BRANCHING_INVOLVED_IN_LUNG_MORPHOGENESIS		28	0.45579	1.36532	0.081761	0.372187	1	1495	tags=18%, list=8%, signal=19%
GO_HISTONE_EXCHANGE	GO_HISTONE_EXCHANGE		45	0.399796	1.36498	0.0594796	0.371771	1	2667	tags=33%, list=15%, signal=39%
GO_REGULATION_OF_NUCLEOCYTOPLASMIC_TRANSPORT	GO_REGULATION_OF_NUCLEOCYTOPLASMIC_TRANSPORT		105	0.34858	1.3649	0.025	0.370793	1	545	tags=11%, list=3%, signal=12%
GO_REGULATION_OF_HEART_GROWTH	GO_REGULATION_OF_HEART_GROWTH		63	0.37981	1.36379	0.0472441	0.371939	1	1823	tags=27%, list=10%, signal=30%
GO_NEGATIVE_REGULATION_OF_PROTEIN_DEPHOSPHORYLATION	GO_NEGATIVE_REGULATION_OF_PROTEIN_DEPHOSPHORYLATION		60	0.384306	1.36226	0.048583	0.37394	1	1722	tags=17%, list=10%, signal=18%
GO_REGULATION_OF_CHROMATIN_SILENCING	GO_REGULATION_OF_CHROMATIN_SILENCING		23	0.465931	1.35913	0.0784884	0.379231	1	2901	tags=39%, list=16%, signal=47%
GO_PROTEIN_SUMOYLATION	GO_PROTEIN_SUMOYLATION		77	0.365992	1.35895	0.03125	0.378453	1	2637	tags=23%, list=15%, signal=27%
GO_ENTRY_OF_BACTERIUM_INTO_HOST_CELL	GO_ENTRY_OF_BACTERIUM_INTO_HOST_CELL		15	0.52893	1.35667	0.123123	0.381957	1	1652	tags=27%, list=9%, signal=29%
GO_RIBOSOME_BINDING	GO_RIBOSOME_BINDING		53	0.403875	1.3562	0.0882353	0.381823	1	1582	tags=25%, list=9%, signal=27%
GO_MICROTUBULE_ANCHORING	GO_MICROTUBULE_ANCHORING		23	0.472197	1.35565	0.0979827	0.381777	1	2354	tags=35%, list=13%, signal=40%
GO_DOSAGE_COMPENSATION	GO_DOSAGE_COMPENSATION		16	0.523477	1.35563	0.112805	0.380635	1	2246	tags=31%, list=12%, signal=36%
GO_DNA_BINDING_BENDING	GO_DNA_BINDING_BENDING		19	0.483729	1.35365	0.0932945	0.383629	1	6	tags=5%, list=0%, signal=5%
GO_EUCHROMATIN	GO_EUCHROMATIN		26	0.449294	1.35299	0.0946372	0.383869	1	1853	tags=35%, list=10%, signal=39%
GO_PEPTIDE_N_ACETYLTRANSFERASE_ACTIVITY	GO_PEPTIDE_N_ACETYLTRANSFERASE_ACTIVITY		70	0.366525	1.35253	0.0590551	0.38367	1	2931	tags=31%, list=16%, signal=37%
GO_SINGLE_STRANDED_DNA_BINDING	GO_SINGLE_STRANDED_DNA_BINDING		111	0.341319	1.35167	0.0149254	0.384313	1	835	tags=13%, list=5%, signal=13%
GO_PEPTIDYL_LYSINE_MODIFICATION	GO_PEPTIDYL_LYSINE_MODIFICATION		375	0.298495	1.35149	0	0.383541	1	3062	tags=26%, list=17%, signal=31%
GO_HISTONE_DEACETYLASE_COMPLEX	GO_HISTONE_DEACETYLASE_COMPLEX		69	0.368787	1.34816	0.0491803	0.389284	1	3005	tags=26%, list=17%, signal=31%
GO_RESPONSE_TO_ANESTHETIC	GO_RESPONSE_TO_ANESTHETIC		72	0.364026	1.34651	0.055794	0.391458	1	1964	tags=17%, list=11%, signal=19%
GO_CELLULAR_RESPONSE_TO_CADMIUM_ION	GO_CELLULAR_RESPONSE_TO_CADMIUM_ION		36	0.420718	1.34233	0.0934256	0.399293	1	488	tags=11%, list=3%, signal=11%
GO_FORMATION_OF_CYTOPLASMIC_TRANSLATION_INITIATION_COMPLEX	GO_FORMATION_OF_CYTOPLASMIC_TRANSLATION_INITIATION_COMPLEX		15	0.521845	1.34222	0.150602	0.398356	1	3226	tags=53%, list=18%, signal=65%
GO_POSITIVE_REGULATION_OF_MITOTIC_CELL_CYCLE	GO_POSITIVE_REGULATION_OF_MITOTIC_CELL_CYCLE		147	0.327401	1.34035	0.0179641	0.401399	1	1244	tags=14%, list=7%, signal=14%
GO_RESPONSE_TO_UV_C	GO_RESPONSE_TO_UV_C		16	0.514413	1.33988	0.127424	0.401185	1	109	tags=13%, list=1%, signal=13%
GO_REGULATION_OF_CELL_CYCLE_ARREST	GO_REGULATION_OF_CELL_CYCLE_ARREST		105	0.340861	1.33911	0.035533	0.401626	1	1916	tags=25%, list=11%, signal=28%
GO_REGULATION_OF_OLIGODENDROCYTE_DIFFERENTIATION	GO_REGULATION_OF_OLIGODENDROCYTE_DIFFERENTIATION		38	0.414383	1.33891	0.0860927	0.400857	1	1999	tags=24%, list=11%, signal=27%
GO_TETRAPYRROLE_BINDING	GO_TETRAPYRROLE_BINDING		132	0.329912	1.33889	0.00584795	0.399705	1	1957	tags=20%, list=11%, signal=23%
GO_TRANSCRIPTION_COREPRESSOR_ACTIVITY	GO_TRANSCRIPTION_COREPRESSOR_ACTIVITY		230	0.307552	1.33853	0.0322581	0.39931	1	2370	tags=21%, list=13%, signal=24%
GO_REGULATION_OF_CYTOPLASMIC_TRANSPORT	GO_REGULATION_OF_CYTOPLASMIC_TRANSPORT		23	0.455814	1.33846	0.117057	0.398273	1	2949	tags=43%, list=16%, signal=52%
GO_MODIFICATION_DEPENDENT_PROTEIN_BINDING	GO_MODIFICATION_DEPENDENT_PROTEIN_BINDING		139	0.329203	1.33816	0.0192308	0.397728	1	1729	tags=19%, list=10%, signal=21%
GO_CELLULAR_RESPONSE_TO_ANTIBIOTIC	GO_CELLULAR_RESPONSE_TO_ANTIBIOTIC		133	0.328152	1.33808	0.0346821	0.39674	1	1108	tags=12%, list=6%, signal=13%
GO_REGULATION_OF_NUCLEASE_ACTIVITY	GO_REGULATION_OF_NUCLEASE_ACTIVITY		22	0.460586	1.33702	0.134831	0.398019	1	922	tags=18%, list=5%, signal=19%
GO_UBIQUITIN_PROTEIN_TRANSFERASE_REGULATOR_ACTIVITY	GO_UBIQUITIN_PROTEIN_TRANSFERASE_REGULATOR_ACTIVITY		17	0.508252	1.33603	0.144144	0.398956	1	1343	tags=35%, list=7%, signal=38%
GO_NUCLEAR_IMPORT_SIGNAL_RECEPTOR_ACTIVITY	GO_NUCLEAR_IMPORT_SIGNAL_RECEPTOR_ACTIVITY		20	0.468617	1.33598	0.120846	0.397934	1	1550	tags=30%, list=9%, signal=33%
GO_NEGATIVE_REGULATION_OF_PROTEIN_MODIFICATION_BY_SMALL_PROTEIN_CONJUGATION_OR_REMOVAL	GO_NEGATIVE_REGULATION_OF_PROTEIN_MODIFICATION_BY_SMALL_PROTEIN_CONJUGATION_OR_REMOVAL		81	0.350361	1.33544	0.0533981	0.398096	1	2655	tags=31%, list=15%, signal=36%
GO_MEIOTIC_CELL_CYCLE_PROCESS	GO_MEIOTIC_CELL_CYCLE_PROCESS		182	0.312585	1.33482	0.00675676	0.398182	1	1473	tags=15%, list=8%, signal=16%
GO_REGULATION_OF_GENE_EXPRESSION_EPIGENETIC	GO_REGULATION_OF_GENE_EXPRESSION_EPIGENETIC		272	0.304064	1.33257	0	0.402007	1	2100	tags=19%, list=12%, signal=22%
GO_PROTEIN_METHYLTRANSFERASE_ACTIVITY	GO_PROTEIN_METHYLTRANSFERASE_ACTIVITY		84	0.356193	1.33253	0.088983	0.400942	1	2573	tags=29%, list=14%, signal=33%
GO_RESPONSE_TO_OXYGEN_RADICAL	GO_RESPONSE_TO_OXYGEN_RADICAL		28	0.436899	1.33222	0.105919	0.400483	1	3626	tags=46%, list=20%, signal=58%
GO_PROTEIN_METHYLATION	GO_PROTEIN_METHYLATION		167	0.318721	1.32958	0.0261438	0.405036	1	3062	tags=28%, list=17%, signal=34%
GO_DIGESTIVE_TRACT_MORPHOGENESIS	GO_DIGESTIVE_TRACT_MORPHOGENESIS		48	0.399345	1.3286	0.0666667	0.405956	1	2407	tags=33%, list=13%, signal=38%
GO_PROTEIN_DEMETHYLATION	GO_PROTEIN_DEMETHYLATION		29	0.439102	1.32832	0.112462	0.405419	1	1722	tags=28%, list=10%, signal=30%
GO_REGULATION_OF_INTRINSIC_APOPTOTIC_SIGNALING_PATHWAY	GO_REGULATION_OF_INTRINSIC_APOPTOTIC_SIGNALING_PATHWAY		157	0.318873	1.32823	0.037594	0.404482	1	2013	tags=17%, list=11%, signal=18%
GO_NEGATIVE_REGULATION_OF_DEPHOSPHORYLATION	GO_NEGATIVE_REGULATION_OF_DEPHOSPHORYLATION		105	0.335547	1.32808	0.0366492	0.403648	1	1900	tags=18%, list=10%, signal=20%
GO_MICROTUBULE_END	GO_MICROTUBULE_END		32	0.428345	1.32793	0.1	0.40288	1	91	tags=9%, list=1%, signal=9%
GO_REGULATION_OF_ORGAN_GROWTH	GO_REGULATION_OF_ORGAN_GROWTH		92	0.344501	1.32593	0.0349345	0.406002	1	1585	tags=22%, list=9%, signal=24%
GO_VIRAL_GENE_EXPRESSION	GO_VIRAL_GENE_EXPRESSION		189	0.311304	1.32577	0.0215827	0.405241	1	1446	tags=21%, list=8%, signal=23%
GO_ANDROGEN_METABOLIC_PROCESS	GO_ANDROGEN_METABOLIC_PROCESS		27	0.435579	1.32559	0.0976431	0.404594	1	3382	tags=44%, list=19%, signal=55%
GO_EXOGENOUS_DRUG_CATABOLIC_PROCESS	GO_EXOGENOUS_DRUG_CATABOLIC_PROCESS		22	0.460599	1.3252	0.110749	0.404305	1	2721	tags=27%, list=15%, signal=32%
GO_PROTEIN_DISULFIDE_ISOMERASE_ACTIVITY	GO_PROTEIN_DISULFIDE_ISOMERASE_ACTIVITY		18	0.484833	1.32484	0.136499	0.404025	1	3463	tags=39%, list=19%, signal=48%
GO_NEGATIVE_REGULATION_OF_PEPTIDYL_SERINE_PHOSPHORYLATION	GO_NEGATIVE_REGULATION_OF_PEPTIDYL_SERINE_PHOSPHORYLATION		25	0.44357	1.32363	0.096463	0.405517	1	1898	tags=24%, list=10%, signal=27%
GO_CONVERGENT_EXTENSION	GO_CONVERGENT_EXTENSION		15	0.507389	1.32319	0.110795	0.405387	1	659	tags=13%, list=4%, signal=14%
GO_PEPTIDYL_LYSINE_ACETYLATION	GO_PEPTIDYL_LYSINE_ACETYLATION		162	0.321094	1.32315	0.0390625	0.404334	1	3032	tags=30%, list=17%, signal=36%
GO_REGULATION_OF_RESPONSE_TO_ENDOPLASMIC_RETICULUM_STRESS	GO_REGULATION_OF_RESPONSE_TO_ENDOPLASMIC_RETICULUM_STRESS		84	0.34811	1.32297	0.0486726	0.403572	1	2407	tags=30%, list=13%, signal=34%
GO_DNA_RECOMBINATION	GO_DNA_RECOMBINATION		266	0.299304	1.32258	0	0.403455	1	857	tags=13%, list=5%, signal=13%
GO_R_SMAD_BINDING	GO_R_SMAD_BINDING		23	0.461097	1.32248	0.125348	0.402514	1	1514	tags=26%, list=8%, signal=28%
GO_NEGATIVE_REGULATION_OF_CELLULAR_RESPONSE_TO_DRUG	GO_NEGATIVE_REGULATION_OF_CELLULAR_RESPONSE_TO_DRUG		20	0.474164	1.32155	0.122951	0.40354	1	1525	tags=30%, list=8%, signal=33%
GO_SMOOTH_MUSCLE_CELL_DIFFERENTIATION	GO_SMOOTH_MUSCLE_CELL_DIFFERENTIATION		56	0.379679	1.32142	0.0803213	0.402739	1	2089	tags=23%, list=12%, signal=26%
GO_REGULATION_OF_CHOLESTEROL_METABOLIC_PROCESS	GO_REGULATION_OF_CHOLESTEROL_METABOLIC_PROCESS		56	0.378701	1.32108	0.0736434	0.402292	1	1752	tags=25%, list=10%, signal=28%
GO_NUCLEAR_TRANSCRIPTIONAL_REPRESSOR_COMPLEX	GO_NUCLEAR_TRANSCRIPTIONAL_REPRESSOR_COMPLEX		29	0.429695	1.32107	0.111465	0.401233	1	3511	tags=41%, list=19%, signal=51%
GO_REGULATION_OF_MUSCLE_CELL_DIFFERENTIATION	GO_REGULATION_OF_MUSCLE_CELL_DIFFERENTIATION		146	0.326814	1.31868	0.0555556	0.40515	1	2655	tags=23%, list=15%, signal=27%
GO_RNA_MODIFICATION	GO_RNA_MODIFICATION		155	0.319133	1.31857	0.0178571	0.404301	1	2177	tags=20%, list=12%, signal=23%
GO_TRANSLATION_FACTOR_ACTIVITY_RNA_BINDING	GO_TRANSLATION_FACTOR_ACTIVITY_RNA_BINDING		81	0.351865	1.31734	0.0601852	0.405794	1	3625	tags=36%, list=20%, signal=45%
GO_MACROMOLECULE_METHYLATION	GO_MACROMOLECULE_METHYLATION		285	0.298451	1.31729	0	0.404827	1	2852	tags=24%, list=16%, signal=28%
GO_REGULATION_OF_MAMMARY_GLAND_EPITHELIAL_CELL_PROLIFERATION	GO_REGULATION_OF_MAMMARY_GLAND_EPITHELIAL_CELL_PROLIFERATION		16	0.487682	1.31646	0.136752	0.405545	1	109	tags=13%, list=1%, signal=13%
GO_CHROMOSOME_TELOMERIC_REGION	GO_CHROMOSOME_TELOMERIC_REGION		133	0.32731	1.31588	0.0236686	0.405685	1	1624	tags=22%, list=9%, signal=24%
GO_REGULATION_OF_DNA_BIOSYNTHETIC_PROCESS	GO_REGULATION_OF_DNA_BIOSYNTHETIC_PROCESS		107	0.336372	1.31238	0.0274725	0.412167	1	1085	tags=20%, list=6%, signal=21%
GO_VITAMIN_D_RECEPTOR_BINDING	GO_VITAMIN_D_RECEPTOR_BINDING		15	0.502327	1.31177	0.136111	0.412334	1	2162	tags=53%, list=12%, signal=61%
GO_POSITIVE_REGULATION_OF_AMYLOID_BETA_FORMATION	GO_POSITIVE_REGULATION_OF_AMYLOID_BETA_FORMATION		16	0.483344	1.31053	0.158537	0.413786	1	1983	tags=31%, list=11%, signal=35%
GO_REGULATION_OF_DNA_METABOLIC_PROCESS	GO_REGULATION_OF_DNA_METABOLIC_PROCESS		325	0.295491	1.31037	0	0.412993	1	1108	tags=14%, list=6%, signal=14%
GO_CYTOPLASMIC_TRANSLATION	GO_CYTOPLASMIC_TRANSLATION		94	0.336482	1.30999	0.0502283	0.412731	1	1401	tags=20%, list=8%, signal=22%
GO_GASTRULATION_WITH_MOUTH_FORMING_SECOND	GO_GASTRULATION_WITH_MOUTH_FORMING_SECOND		27	0.43455	1.30803	0.113636	0.415823	1	2364	tags=33%, list=13%, signal=38%
GO_TRANSCRIPTION_ELONGATION_FROM_RNA_POLYMERASE_II_PROMOTER	GO_TRANSCRIPTION_ELONGATION_FROM_RNA_POLYMERASE_II_PROMOTER		80	0.350597	1.30785	0.0825688	0.415086	1	1552	tags=25%, list=9%, signal=27%
GO_TRANSLATION_INITIATION_FACTOR_ACTIVITY	GO_TRANSLATION_INITIATION_FACTOR_ACTIVITY		48	0.380158	1.30606	0.0694981	0.417979	1	1704	tags=25%, list=9%, signal=28%
GO_OXIDOREDUCTASE_ACTIVITY_ACTING_ON_PAIRED_DONORS_WITH_INCORPORATION_OR_REDUCTION_OF_MOLECULAR_OXYGEN_REDUCED_FLAVIN_OR_FLAVOPROTEIN_AS_ONE_DONOR_AND_INCORPORATION_OF_ONE_ATOM_OF_OXYGEN	GO_OXIDOREDUCTASE_ACTIVITY_ACTING_ON_PAIRED_DONORS_WITH_INCORPORATION_OR_REDUCTION_OF_MOLECULAR_OXYGEN_REDUCED_FLAVIN_OR_FLAVOPROTEIN_AS_ONE_DONOR_AND_INCORPORATION_OF_ONE_ATOM_OF_OXYGEN		33	0.408657	1.30297	0.106383	0.423829	1	2721	tags=24%, list=15%, signal=28%
GO_REGULATION_OF_PHOSPHATASE_ACTIVITY	GO_REGULATION_OF_PHOSPHATASE_ACTIVITY		167	0.316115	1.30289	0.0310559	0.422915	1	1900	tags=17%, list=10%, signal=19%
GO_REGULATION_OF_CARDIAC_MUSCLE_CELL_DIFFERENTIATION	GO_REGULATION_OF_CARDIAC_MUSCLE_CELL_DIFFERENTIATION		36	0.398519	1.2991	0.120567	0.430433	1	1504	tags=25%, list=8%, signal=27%
GO_NUCLEOSOME_BINDING	GO_NUCLEOSOME_BINDING		53	0.387497	1.29889	0.0901639	0.429844	1	2927	tags=26%, list=16%, signal=31%
GO_PHOTOTRANSDUCTION_VISIBLE_LIGHT	GO_PHOTOTRANSDUCTION_VISIBLE_LIGHT		33	0.404258	1.29671	0.0971223	0.433813	1	812	tags=15%, list=4%, signal=16%
GO_REGULATION_OF_INTRACELLULAR_STEROID_HORMONE_RECEPTOR_SIGNALING_PATHWAY	GO_REGULATION_OF_INTRACELLULAR_STEROID_HORMONE_RECEPTOR_SIGNALING_PATHWAY		75	0.353959	1.2963	0.0896861	0.433585	1	1357	tags=17%, list=7%, signal=19%
GO_POSITIVE_REGULATION_OF_UBIQUITIN_DEPENDENT_PROTEIN_CATABOLIC_PROCESS	GO_POSITIVE_REGULATION_OF_UBIQUITIN_DEPENDENT_PROTEIN_CATABOLIC_PROCESS		98	0.335078	1.29608	0.0622222	0.433034	1	1898	tags=16%, list=10%, signal=18%
GO_ENDOPLASMIC_RETICULUM_TO_CYTOSOL_TRANSPORT	GO_ENDOPLASMIC_RETICULUM_TO_CYTOSOL_TRANSPORT		28	0.427341	1.29589	0.109422	0.432329	1	2318	tags=39%, list=13%, signal=45%
GO_CHROMATIN_ASSEMBLY	GO_CHROMATIN_ASSEMBLY		86	0.331075	1.29549	0.0472103	0.432136	1	2680	tags=28%, list=15%, signal=33%
GO_REGULATION_OF_HISTONE_METHYLATION	GO_REGULATION_OF_HISTONE_METHYLATION		63	0.358619	1.29525	0.0714286	0.431551	1	2852	tags=32%, list=16%, signal=38%
GO_REGULATION_OF_FIBROBLAST_GROWTH_FACTOR_RECEPTOR_SIGNALING_PATHWAY	GO_REGULATION_OF_FIBROBLAST_GROWTH_FACTOR_RECEPTOR_SIGNALING_PATHWAY		29	0.422912	1.29435	0.105431	0.432428	1	955	tags=21%, list=5%, signal=22%
GO_NEGATIVE_REGULATION_OF_CHROMATIN_ORGANIZATION	GO_NEGATIVE_REGULATION_OF_CHROMATIN_ORGANIZATION		47	0.379432	1.29356	0.103943	0.433202	1	2450	tags=26%, list=14%, signal=29%
GO_NEGATIVE_REGULATION_OF_HISTONE_MODIFICATION	GO_NEGATIVE_REGULATION_OF_HISTONE_MODIFICATION		38	0.400713	1.2896	0.127517	0.441113	1	2450	tags=26%, list=14%, signal=30%
GO_POSITIVE_REGULATION_OF_DNA_METABOLIC_PROCESS	GO_POSITIVE_REGULATION_OF_DNA_METABOLIC_PROCESS		186	0.304773	1.28929	0.0191083	0.44072	1	1085	tags=15%, list=6%, signal=16%
GO_REGULATION_OF_CENTROSOME_CYCLE	GO_REGULATION_OF_CENTROSOME_CYCLE		57	0.365448	1.28808	0.0746269	0.442443	1	1120	tags=18%, list=6%, signal=19%
GO_POSITIVE_REGULATION_OF_STEROID_BIOSYNTHETIC_PROCESS	GO_POSITIVE_REGULATION_OF_STEROID_BIOSYNTHETIC_PROCESS		18	0.476062	1.2846	0.130435	0.449399	1	3355	tags=39%, list=19%, signal=48%
GO_NUCLEAR_CHROMOSOME_TELOMERIC_REGION	GO_NUCLEAR_CHROMOSOME_TELOMERIC_REGION		100	0.328573	1.28255	0.0574163	0.452963	1	807	tags=17%, list=4%, signal=18%
GO_CYCLIN_DEPENDENT_PROTEIN_SERINE_THREONINE_KINASE_REGULATOR_ACTIVITY	GO_CYCLIN_DEPENDENT_PROTEIN_SERINE_THREONINE_KINASE_REGULATOR_ACTIVITY		46	0.375804	1.2823	0.109091	0.452422	1	1878	tags=26%, list=10%, signal=29%
GO_REGULATION_OF_VIRAL_INDUCED_CYTOPLASMIC_PATTERN_RECOGNITION_RECEPTOR_SIGNALING_PATHWAY	GO_REGULATION_OF_VIRAL_INDUCED_CYTOPLASMIC_PATTERN_RECOGNITION_RECEPTOR_SIGNALING_PATHWAY		20	0.468368	1.28211	0.142424	0.45172	1	452	tags=10%, list=2%, signal=10%
GO_NEGATIVE_REGULATION_OF_FATTY_ACID_METABOLIC_PROCESS	GO_NEGATIVE_REGULATION_OF_FATTY_ACID_METABOLIC_PROCESS		25	0.428338	1.28162	0.132686	0.451756	1	2380	tags=24%, list=13%, signal=28%
GO_PROTEIN_PHOSPHATASE_TYPE_2A_COMPLEX	GO_PROTEIN_PHOSPHATASE_TYPE_2A_COMPLEX		18	0.463454	1.28147	0.173252	0.451005	1	492	tags=17%, list=3%, signal=17%
GO_C_ACYLTRANSFERASE_ACTIVITY	GO_C_ACYLTRANSFERASE_ACTIVITY		20	0.451947	1.28147	0.157738	0.449908	1	2758	tags=30%, list=15%, signal=35%
GO_NUCLEAR_HORMONE_RECEPTOR_BINDING	GO_NUCLEAR_HORMONE_RECEPTOR_BINDING		150	0.31531	1.28045	0.037037	0.451312	1	2565	tags=26%, list=14%, signal=30%
GO_REGULATION_OF_WATER_LOSS_VIA_SKIN	GO_REGULATION_OF_WATER_LOSS_VIA_SKIN		27	0.428707	1.28017	0.142384	0.450914	1	1793	tags=30%, list=10%, signal=33%
GO_POSITIVE_REGULATION_OF_FATTY_ACID_METABOLIC_PROCESS	GO_POSITIVE_REGULATION_OF_FATTY_ACID_METABOLIC_PROCESS		34	0.403389	1.28009	0.144	0.450015	1	2879	tags=24%, list=16%, signal=28%
GO_REGULATION_OF_PROTEIN_DEPHOSPHORYLATION	GO_REGULATION_OF_PROTEIN_DEPHOSPHORYLATION		132	0.313407	1.27985	0.0615385	0.449463	1	1722	tags=14%, list=10%, signal=15%
GO_ESTABLISHMENT_OF_PROTEIN_LOCALIZATION_TO_CHROMOSOME	GO_ESTABLISHMENT_OF_PROTEIN_LOCALIZATION_TO_CHROMOSOME		24	0.434191	1.27945	0.140575	0.449211	1	128	tags=21%, list=1%, signal=21%
GO_NEUTRAL_AMINO_ACID_TRANSPORT	GO_NEUTRAL_AMINO_ACID_TRANSPORT		36	0.389996	1.27726	0.118467	0.453133	1	2022	tags=22%, list=11%, signal=25%
GO_CYTOKINE_SECRETION_INVOLVED_IN_IMMUNE_RESPONSE	GO_CYTOKINE_SECRETION_INVOLVED_IN_IMMUNE_RESPONSE		19	0.465409	1.27651	0.163987	0.453657	1	2499	tags=32%, list=14%, signal=37%
GO_NUCLEAR_TRANSCRIPTION_FACTOR_COMPLEX	GO_NUCLEAR_TRANSCRIPTION_FACTOR_COMPLEX		198	0.294513	1.2765	0.00769231	0.452581	1	1930	tags=18%, list=11%, signal=20%
GO_RRNA_MODIFICATION	GO_RRNA_MODIFICATION		32	0.404182	1.27512	0.152866	0.454732	1	1773	tags=25%, list=10%, signal=28%
GO_REGULATION_OF_CENTROSOME_DUPLICATION	GO_REGULATION_OF_CENTROSOME_DUPLICATION		42	0.387646	1.27496	0.105634	0.454065	1	1120	tags=19%, list=6%, signal=20%
GO_POSITIVE_REGULATION_OF_INTRACELLULAR_PROTEIN_TRANSPORT	GO_POSITIVE_REGULATION_OF_INTRACELLULAR_PROTEIN_TRANSPORT		150	0.30996	1.27463	0.0529412	0.453848	1	2544	tags=21%, list=14%, signal=25%
GO_POSITIVE_REGULATION_OF_CELL_CYCLE	GO_POSITIVE_REGULATION_OF_CELL_CYCLE		364	0.288396	1.27457	0	0.452917	1	1250	tags=14%, list=7%, signal=15%
GO_METHYLATION	GO_METHYLATION		338	0.279015	1.27455	0	0.451872	1	2852	tags=23%, list=16%, signal=27%
GO_NEGATIVE_REGULATION_OF_ANDROGEN_RECEPTOR_SIGNALING_PATHWAY	GO_NEGATIVE_REGULATION_OF_ANDROGEN_RECEPTOR_SIGNALING_PATHWAY		15	0.483096	1.2745	0.167173	0.450914	1	3112	tags=33%, list=17%, signal=40%
GO_PROTEIN_DNA_COMPLEX_SUBUNIT_ORGANIZATION	GO_PROTEIN_DNA_COMPLEX_SUBUNIT_ORGANIZATION		205	0.300649	1.27448	0.0387597	0.449871	1	2680	tags=26%, list=15%, signal=31%
GO_MRNA_TRANSCRIPTION_BY_RNA_POLYMERASE_II	GO_MRNA_TRANSCRIPTION_BY_RNA_POLYMERASE_II		19	0.444951	1.2744	0.151976	0.448981	1	1759	tags=26%, list=10%, signal=29%
GO_BLASTOCYST_GROWTH	GO_BLASTOCYST_GROWTH		18	0.469646	1.27332	0.154321	0.45038	1	1089	tags=39%, list=6%, signal=41%
GO_NEGATIVE_REGULATION_OF_STEROID_METABOLIC_PROCESS	GO_NEGATIVE_REGULATION_OF_STEROID_METABOLIC_PROCESS		24	0.428997	1.2731	0.150888	0.449823	1	1752	tags=29%, list=10%, signal=32%
GO_PROTEIN_ACETYLATION	GO_PROTEIN_ACETYLATION		192	0.297045	1.2716	0.015625	0.452284	1	3032	tags=28%, list=17%, signal=33%
GO_REGULATION_OF_MUSCLE_ORGAN_DEVELOPMENT	GO_REGULATION_OF_MUSCLE_ORGAN_DEVELOPMENT		132	0.314456	1.27091	0.0689655	0.452987	1	1585	tags=20%, list=9%, signal=21%
GO_NUCLEAR_CHROMOSOME_SEGREGATION	GO_NUCLEAR_CHROMOSOME_SEGREGATION		252	0.293192	1.2709	0.0444444	0.451964	1	1431	tags=17%, list=8%, signal=18%
GO_REGULATION_OF_VASCULAR_SMOOTH_MUSCLE_CELL_PROLIFERATION	GO_REGULATION_OF_VASCULAR_SMOOTH_MUSCLE_CELL_PROLIFERATION		50	0.367116	1.27059	0.103943	0.451707	1	1509	tags=14%, list=8%, signal=15%
GO_REGULATION_OF_PHOSPHOPROTEIN_PHOSPHATASE_ACTIVITY	GO_REGULATION_OF_PHOSPHOPROTEIN_PHOSPHATASE_ACTIVITY		110	0.329838	1.26982	0.0555556	0.452374	1	1495	tags=13%, list=8%, signal=14%
GO_SIGNAL_TRANSDUCTION_INVOLVED_IN_REGULATION_OF_GENE_EXPRESSION	GO_SIGNAL_TRANSDUCTION_INVOLVED_IN_REGULATION_OF_GENE_EXPRESSION		20	0.447591	1.26549	0.177049	0.46175	1	2143	tags=35%, list=12%, signal=40%
GO_RESPONSE_TO_VITAMIN	GO_RESPONSE_TO_VITAMIN		89	0.335018	1.26469	0.0848214	0.462645	1	2170	tags=19%, list=12%, signal=22%
GO_HISTONE_METHYLTRANSFERASE_ACTIVITY	GO_HISTONE_METHYLTRANSFERASE_ACTIVITY		54	0.362569	1.26355	0.120482	0.464409	1	2573	tags=30%, list=14%, signal=34%
GO_COFACTOR_TRANSMEMBRANE_TRANSPORTER_ACTIVITY	GO_COFACTOR_TRANSMEMBRANE_TRANSPORTER_ACTIVITY		21	0.442743	1.26313	0.161194	0.464283	1	718	tags=14%, list=4%, signal=15%
GO_RNA_3_END_PROCESSING	GO_RNA_3_END_PROCESSING		137	0.311791	1.26237	0.0387097	0.465063	1	1637	tags=17%, list=9%, signal=18%
GO_KINASE_REGULATOR_ACTIVITY	GO_KINASE_REGULATOR_ACTIVITY		200	0.294606	1.26233	0.056	0.464103	1	1330	tags=14%, list=7%, signal=14%
GO_OVULATION	GO_OVULATION		20	0.439136	1.26201	0.155425	0.463737	1	2644	tags=45%, list=15%, signal=53%
GO_NEGATIVE_REGULATION_OF_RESPONSE_TO_DRUG	GO_NEGATIVE_REGULATION_OF_RESPONSE_TO_DRUG		29	0.408573	1.26152	0.141935	0.463966	1	1525	tags=24%, list=8%, signal=26%
GO_POSITIVE_REGULATION_OF_CELL_CYCLE_PROCESS	GO_POSITIVE_REGULATION_OF_CELL_CYCLE_PROCESS		275	0.282898	1.26047	0	0.465331	1	1244	tags=14%, list=7%, signal=15%
GO_MITOTIC_SPINDLE	GO_MITOTIC_SPINDLE		118	0.310592	1.2597	0.0658683	0.466236	1	1556	tags=14%, list=9%, signal=16%
GO_REGULATION_OF_RESPONSE_TO_DNA_DAMAGE_STIMULUS	GO_REGULATION_OF_RESPONSE_TO_DNA_DAMAGE_STIMULUS		207	0.299337	1.2587	0.0165289	0.467546	1	807	tags=11%, list=4%, signal=11%
GO_REGULATION_OF_SIGNAL_TRANSDUCTION_BY_P53_CLASS_MEDIATOR	GO_REGULATION_OF_SIGNAL_TRANSDUCTION_BY_P53_CLASS_MEDIATOR		177	0.298748	1.25765	0.0362319	0.468844	1	2931	tags=30%, list=16%, signal=35%
GO_UBIQUITIN_LIKE_PROTEIN_CONJUGATING_ENZYME_ACTIVITY	GO_UBIQUITIN_LIKE_PROTEIN_CONJUGATING_ENZYME_ACTIVITY		40	0.379156	1.25764	0.115523	0.467796	1	1822	tags=23%, list=10%, signal=25%
GO_HISTONE_H3_K27_METHYLATION	GO_HISTONE_H3_K27_METHYLATION		15	0.46992	1.25762	0.177465	0.466768	1	688	tags=27%, list=4%, signal=28%
GO_POSITIVE_REGULATION_OF_PROTEIN_EXPORT_FROM_NUCLEUS	GO_POSITIVE_REGULATION_OF_PROTEIN_EXPORT_FROM_NUCLEUS		21	0.440345	1.2575	0.156051	0.466067	1	188	tags=10%, list=1%, signal=10%
GO_PHYSIOLOGICAL_CARDIAC_MUSCLE_HYPERTROPHY	GO_PHYSIOLOGICAL_CARDIAC_MUSCLE_HYPERTROPHY		27	0.411322	1.25744	0.163333	0.465187	1	1504	tags=30%, list=8%, signal=32%
GO_ACETYLTRANSFERASE_ACTIVITY	GO_ACETYLTRANSFERASE_ACTIVITY		108	0.312136	1.25726	0.0717949	0.464549	1	2603	tags=25%, list=14%, signal=29%
GO_MORPHOGENESIS_OF_AN_EPITHELIAL_FOLD	GO_MORPHOGENESIS_OF_AN_EPITHELIAL_FOLD		25	0.422227	1.25725	0.158228	0.46354	1	2178	tags=32%, list=12%, signal=36%
GO_MAINTENANCE_OF_CELL_NUMBER	GO_MAINTENANCE_OF_CELL_NUMBER		160	0.297224	1.25643	0.0384615	0.464556	1	1798	tags=19%, list=10%, signal=21%
GO_THYMUS_DEVELOPMENT	GO_THYMUS_DEVELOPMENT		46	0.368402	1.25627	0.118959	0.463904	1	1998	tags=26%, list=11%, signal=29%
GO_AMINO_ACID_ACTIVATION	GO_AMINO_ACID_ACTIVATION		30	0.40981	1.25577	0.159468	0.464197	1	3547	tags=33%, list=20%, signal=41%
GO_PEPTIDYL_THREONINE_DEPHOSPHORYLATION	GO_PEPTIDYL_THREONINE_DEPHOSPHORYLATION		16	0.481591	1.25497	0.158683	0.465051	1	2160	tags=31%, list=12%, signal=35%
GO_CELL_CYCLE_ARREST	GO_CELL_CYCLE_ARREST		229	0.284863	1.25407	0.01	0.466059	1	1916	tags=18%, list=11%, signal=20%
GO_CHROMATIN_DNA_BINDING	GO_CHROMATIN_DNA_BINDING		88	0.333919	1.25397	0.0810811	0.465268	1	2373	tags=22%, list=13%, signal=25%
GO_REGULATION_OF_TRANSLATION_IN_RESPONSE_TO_STRESS	GO_REGULATION_OF_TRANSLATION_IN_RESPONSE_TO_STRESS		18	0.445052	1.251	0.18018	0.471119	1	4026	tags=50%, list=22%, signal=64%
GO_HISTONE_H4_K5_ACETYLATION	GO_HISTONE_H4_K5_ACETYLATION		16	0.458519	1.25025	0.174312	0.471918	1	990	tags=25%, list=5%, signal=26%
GO_PROTEIN_TARGETING_TO_MITOCHONDRION	GO_PROTEIN_TARGETING_TO_MITOCHONDRION		98	0.319101	1.24968	0.0945946	0.47218	1	2267	tags=20%, list=13%, signal=23%
GO_POSITIVE_REGULATION_OF_OLIGODENDROCYTE_DIFFERENTIATION	GO_POSITIVE_REGULATION_OF_OLIGODENDROCYTE_DIFFERENTIATION		22	0.431039	1.24817	0.180982	0.474566	1	1823	tags=27%, list=10%, signal=30%
GO_HORMONE_MEDIATED_SIGNALING_PATHWAY	GO_HORMONE_MEDIATED_SIGNALING_PATHWAY		221	0.280603	1.24794	0.0277778	0.474047	1	2468	tags=21%, list=14%, signal=24%
GO_POSITIVE_REGULATION_OF_SMOOTH_MUSCLE_CELL_PROLIFERATION	GO_POSITIVE_REGULATION_OF_SMOOTH_MUSCLE_CELL_PROLIFERATION		84	0.334404	1.24671	0.109091	0.475959	1	711	tags=7%, list=4%, signal=7%
GO_PEPTIDASE_ACTIVATOR_ACTIVITY	GO_PEPTIDASE_ACTIVATOR_ACTIVITY		36	0.382926	1.24668	0.120805	0.474982	1	2684	tags=31%, list=15%, signal=36%
GO_ANDROGEN_RECEPTOR_BINDING	GO_ANDROGEN_RECEPTOR_BINDING		43	0.370786	1.24637	0.116105	0.474778	1	2333	tags=30%, list=13%, signal=35%
GO_REGULATION_OF_INCLUSION_BODY_ASSEMBLY	GO_REGULATION_OF_INCLUSION_BODY_ASSEMBLY		16	0.478897	1.24603	0.19186	0.474554	1	40	tags=6%, list=0%, signal=6%
GO_CAMP_BINDING	GO_CAMP_BINDING		23	0.424505	1.24556	0.156805	0.474687	1	2870	tags=30%, list=16%, signal=36%
GO_REGULATION_OF_MRNA_3_END_PROCESSING	GO_REGULATION_OF_MRNA_3_END_PROCESSING		28	0.401158	1.2451	0.144781	0.474859	1	1528	tags=18%, list=8%, signal=19%
GO_REGULATION_OF_CARDIOCYTE_DIFFERENTIATION	GO_REGULATION_OF_CARDIOCYTE_DIFFERENTIATION		48	0.360524	1.24476	0.15	0.474649	1	1779	tags=25%, list=10%, signal=28%
GO_DEMETHYLASE_ACTIVITY	GO_DEMETHYLASE_ACTIVITY		35	0.390649	1.2447	0.139932	0.473757	1	1486	tags=23%, list=8%, signal=25%
GO_POSITIVE_REGULATION_OF_MITOCHONDRIAL_TRANSLATION	GO_POSITIVE_REGULATION_OF_MITOCHONDRIAL_TRANSLATION		17	0.457706	1.24248	0.184615	0.478026	1	2699	tags=29%, list=15%, signal=35%
GO_E_BOX_BINDING	GO_E_BOX_BINDING		51	0.364414	1.24235	0.143939	0.477349	1	1661	tags=18%, list=9%, signal=19%
GO_POSITIVE_REGULATION_OF_CYTOSKELETON_ORGANIZATION	GO_POSITIVE_REGULATION_OF_CYTOSKELETON_ORGANIZATION		214	0.292017	1.24223	0.0431655	0.476599	1	1946	tags=16%, list=11%, signal=18%
GO_RHODOPSIN_MEDIATED_SIGNALING_PATHWAY	GO_RHODOPSIN_MEDIATED_SIGNALING_PATHWAY		28	0.398587	1.242	0.148387	0.476248	1	440	tags=11%, list=2%, signal=11%
GO_REGULATION_OF_GLIAL_CELL_PROLIFERATION	GO_REGULATION_OF_GLIAL_CELL_PROLIFERATION		30	0.399818	1.2414	0.148515	0.476679	1	2879	tags=37%, list=16%, signal=44%
GO_POSITIVE_REGULATION_OF_MULTICELLULAR_ORGANISM_GROWTH	GO_POSITIVE_REGULATION_OF_MULTICELLULAR_ORGANISM_GROWTH		32	0.389677	1.23997	0.157706	0.479182	1	2390	tags=25%, list=13%, signal=29%
GO_REGULATION_OF_DEPHOSPHORYLATION	GO_REGULATION_OF_DEPHOSPHORYLATION		201	0.290124	1.23976	0.0217391	0.478736	1	1900	tags=15%, list=10%, signal=17%
GO_REGULATION_OF_NUCLEAR_CELL_CYCLE_DNA_REPLICATION	GO_REGULATION_OF_NUCLEAR_CELL_CYCLE_DNA_REPLICATION		17	0.454786	1.23966	0.211656	0.477964	1	807	tags=18%, list=4%, signal=18%
GO_PROTEIN_LOCALIZATION_TO_NUCLEOLUS	GO_PROTEIN_LOCALIZATION_TO_NUCLEOLUS		15	0.463938	1.23951	0.200542	0.477301	1	2667	tags=27%, list=15%, signal=31%
GO_POSITIVE_REGULATION_OF_BINDING	GO_POSITIVE_REGULATION_OF_BINDING		174	0.289951	1.23895	0.0340136	0.477688	1	2124	tags=18%, list=12%, signal=21%
GO_TRANSCRIPTION_ELONGATION_FACTOR_COMPLEX	GO_TRANSCRIPTION_ELONGATION_FACTOR_COMPLEX		52	0.360583	1.23803	0.111511	0.478824	1	1927	tags=27%, list=11%, signal=30%
GO_MITOGEN_ACTIVATED_PROTEIN_KINASE_KINASE_KINASE_BINDING	GO_MITOGEN_ACTIVATED_PROTEIN_KINASE_KINASE_KINASE_BINDING		18	0.458043	1.23753	0.1983	0.479177	1	685	tags=11%, list=4%, signal=12%
GO_PLACENTA_DEVELOPMENT	GO_PLACENTA_DEVELOPMENT		150	0.298237	1.23679	0.056962	0.479996	1	2132	tags=17%, list=12%, signal=19%
GO_PROTEIN_KINASE_COMPLEX	GO_PROTEIN_KINASE_COMPLEX		102	0.312523	1.23661	0.0788177	0.479444	1	1965	tags=20%, list=11%, signal=22%
GO_REGULATION_OF_CHROMOSOME_ORGANIZATION	GO_REGULATION_OF_CHROMOSOME_ORGANIZATION		322	0.279968	1.23579	0.0119048	0.480437	1	1229	tags=15%, list=7%, signal=16%
GO_SERINE_THREONINE_PROTEIN_KINASE_COMPLEX	GO_SERINE_THREONINE_PROTEIN_KINASE_COMPLEX		86	0.327278	1.2355	0.108491	0.48018	1	1965	tags=22%, list=11%, signal=25%
GO_REGULATION_OF_CENTRIOLE_REPLICATION	GO_REGULATION_OF_CENTRIOLE_REPLICATION		22	0.425542	1.23507	0.146552	0.480166	1	1088	tags=23%, list=6%, signal=24%
GO_NUCLEOTIDE_TRANSMEMBRANE_TRANSPORTER_ACTIVITY	GO_NUCLEOTIDE_TRANSMEMBRANE_TRANSPORTER_ACTIVITY		19	0.446814	1.23436	0.181818	0.481003	1	3419	tags=37%, list=19%, signal=45%
GO_POSITIVE_REGULATION_OF_RESPONSE_TO_DNA_DAMAGE_STIMULUS	GO_POSITIVE_REGULATION_OF_RESPONSE_TO_DNA_DAMAGE_STIMULUS		96	0.314105	1.23268	0.0645161	0.484207	1	922	tags=15%, list=5%, signal=15%
GO_PRONUCLEUS	GO_PRONUCLEUS		16	0.460368	1.23227	0.202346	0.484181	1	627	tags=25%, list=3%, signal=26%
GO_CHROMATIN_ASSEMBLY_OR_DISASSEMBLY	GO_CHROMATIN_ASSEMBLY_OR_DISASSEMBLY		111	0.316072	1.23204	0.0828402	0.483703	1	2680	tags=26%, list=15%, signal=30%
GO_PEPTIDYL_LYSINE_METHYLATION	GO_PEPTIDYL_LYSINE_METHYLATION		120	0.310906	1.23059	0.0920245	0.486255	1	2573	tags=24%, list=14%, signal=28%
GO_NUCLEAR_RECEPTOR_BINDING	GO_NUCLEAR_RECEPTOR_BINDING		108	0.314633	1.23025	0.113402	0.486083	1	2565	tags=25%, list=14%, signal=29%
GO_REGULATION_OF_STRIATED_MUSCLE_CELL_DIFFERENTIATION	GO_REGULATION_OF_STRIATED_MUSCLE_CELL_DIFFERENTIATION		96	0.314643	1.23018	0.0896226	0.485247	1	3074	tags=28%, list=17%, signal=34%
GO_PROTEIN_AUTOUBIQUITINATION	GO_PROTEIN_AUTOUBIQUITINATION		64	0.338989	1.22963	0.136546	0.485484	1	282	tags=5%, list=2%, signal=5%
GO_MICROTUBULE_ORGANIZING_CENTER_ORGANIZATION	GO_MICROTUBULE_ORGANIZING_CENTER_ORGANIZATION		130	0.304022	1.22889	0.0659898	0.486267	1	1120	tags=15%, list=6%, signal=15%
GO_POSITIVE_REGULATION_OF_EPITHELIAL_CELL_PROLIFERATION	GO_POSITIVE_REGULATION_OF_EPITHELIAL_CELL_PROLIFERATION		185	0.291117	1.22758	0.0564516	0.488586	1	1509	tags=14%, list=8%, signal=15%
GO_TRANSLATION_REGULATOR_ACTIVITY_NUCLEIC_ACID_BINDING	GO_TRANSLATION_REGULATOR_ACTIVITY_NUCLEIC_ACID_BINDING		100	0.312296	1.22745	0.0418605	0.487949	1	3625	tags=32%, list=20%, signal=40%
GO_ALCOHOL_BIOSYNTHETIC_PROCESS	GO_ALCOHOL_BIOSYNTHETIC_PROCESS		169	0.291777	1.22715	0.0496454	0.487712	1	3147	tags=30%, list=17%, signal=35%
GO_UDP_N_ACETYLGLUCOSAMINE_METABOLIC_PROCESS	GO_UDP_N_ACETYLGLUCOSAMINE_METABOLIC_PROCESS		16	0.466358	1.22711	0.215584	0.486843	1	3036	tags=38%, list=17%, signal=45%
GO_DOUBLE_STRAND_BREAK_REPAIR	GO_DOUBLE_STRAND_BREAK_REPAIR		226	0.282624	1.22706	0.037037	0.485985	1	857	tags=14%, list=5%, signal=15%
GO_TRANSITION_METAL_ION_TRANSMEMBRANE_TRANSPORTER_ACTIVITY	GO_TRANSITION_METAL_ION_TRANSMEMBRANE_TRANSPORTER_ACTIVITY		37	0.38309	1.22625	0.176259	0.486942	1	2049	tags=22%, list=11%, signal=24%
GO_NEGATIVE_REGULATION_OF_FAT_CELL_DIFFERENTIATION	GO_NEGATIVE_REGULATION_OF_FAT_CELL_DIFFERENTIATION		44	0.358466	1.22616	0.166667	0.4862	1	1919	tags=27%, list=11%, signal=30%
GO_OXIDATIVE_DEMETHYLATION	GO_OXIDATIVE_DEMETHYLATION		19	0.440835	1.22564	0.206349	0.486513	1	1846	tags=37%, list=10%, signal=41%
GO_EMBRYONIC_DIGESTIVE_TRACT_DEVELOPMENT	GO_EMBRYONIC_DIGESTIVE_TRACT_DEVELOPMENT		34	0.379748	1.2225	0.157051	0.493444	1	3187	tags=44%, list=18%, signal=53%
GO_NEGATIVE_REGULATION_OF_CYSTEINE_TYPE_ENDOPEPTIDASE_ACTIVITY	GO_NEGATIVE_REGULATION_OF_CYSTEINE_TYPE_ENDOPEPTIDASE_ACTIVITY		90	0.32073	1.22211	0.108247	0.493422	1	827	tags=7%, list=5%, signal=7%
GO_ACTIVATION_OF_PROTEIN_KINASE_B_ACTIVITY	GO_ACTIVATION_OF_PROTEIN_KINASE_B_ACTIVITY		32	0.396885	1.22122	0.169279	0.494744	1	722	tags=22%, list=4%, signal=23%
GO_REGULATION_OF_DNA_DAMAGE_RESPONSE_SIGNAL_TRANSDUCTION_BY_P53_CLASS_MEDIATOR	GO_REGULATION_OF_DNA_DAMAGE_RESPONSE_SIGNAL_TRANSDUCTION_BY_P53_CLASS_MEDIATOR		34	0.377707	1.22117	0.142349	0.493864	1	413	tags=6%, list=2%, signal=6%
GO_INNER_MITOCHONDRIAL_MEMBRANE_ORGANIZATION	GO_INNER_MITOCHONDRIAL_MEMBRANE_ORGANIZATION		43	0.371186	1.22104	0.128814	0.493198	1	1912	tags=23%, list=11%, signal=26%
GO_N_ACETYLTRANSFERASE_ACTIVITY	GO_N_ACETYLTRANSFERASE_ACTIVITY		88	0.314293	1.22092	0.1	0.492554	1	2603	tags=25%, list=14%, signal=29%
GO_PROSTATE_GLAND_DEVELOPMENT	GO_PROSTATE_GLAND_DEVELOPMENT		47	0.350368	1.2209	0.140288	0.491633	1	3628	tags=43%, list=20%, signal=53%
GO_INTRAMOLECULAR_TRANSFERASE_ACTIVITY	GO_INTRAMOLECULAR_TRANSFERASE_ACTIVITY		26	0.407023	1.21987	0.17134	0.493311	1	3077	tags=38%, list=17%, signal=46%
GO_INTERSTRAND_CROSS_LINK_REPAIR	GO_INTERSTRAND_CROSS_LINK_REPAIR		51	0.346855	1.21898	0.149091	0.494551	1	4373	tags=57%, list=24%, signal=75%
GO_REGULATION_OF_PROTEIN_KINASE_A_SIGNALING	GO_REGULATION_OF_PROTEIN_KINASE_A_SIGNALING		20	0.440128	1.21819	0.231454	0.495636	1	2775	tags=40%, list=15%, signal=47%
GO_HISTONE_DEMETHYLASE_ACTIVITY	GO_HISTONE_DEMETHYLASE_ACTIVITY		25	0.4082	1.21709	0.196203	0.497396	1	1486	tags=24%, list=8%, signal=26%
GO_HORMONE_CATABOLIC_PROCESS	GO_HORMONE_CATABOLIC_PROCESS		16	0.458825	1.21683	0.234421	0.497121	1	2376	tags=31%, list=13%, signal=36%
GO_REGULATION_OF_AMYLOID_BETA_CLEARANCE	GO_REGULATION_OF_AMYLOID_BETA_CLEARANCE		16	0.467043	1.21407	0.205634	0.502942	1	2529	tags=31%, list=14%, signal=36%
GO_CARDIAC_SEPTUM_MORPHOGENESIS	GO_CARDIAC_SEPTUM_MORPHOGENESIS		70	0.332198	1.2129	0.117391	0.504723	1	1959	tags=16%, list=11%, signal=18%
GO_BITTER_TASTE_RECEPTOR_ACTIVITY	GO_BITTER_TASTE_RECEPTOR_ACTIVITY		22	0.419371	1.21249	0.2	0.504753	1	1130	tags=18%, list=6%, signal=19%
GO_RESPIRATORY_SYSTEM_DEVELOPMENT	GO_RESPIRATORY_SYSTEM_DEVELOPMENT		197	0.2831	1.21219	0.0606061	0.504559	1	2407	tags=21%, list=13%, signal=24%
GO_PROTEIN_DNA_COMPLEX	GO_PROTEIN_DNA_COMPLEX		108	0.311472	1.21218	0.105023	0.503587	1	895	tags=15%, list=5%, signal=15%
GO_ACETYL_COA_BIOSYNTHETIC_PROCESS	GO_ACETYL_COA_BIOSYNTHETIC_PROCESS		22	0.414583	1.21095	0.20122	0.505725	1	1228	tags=18%, list=7%, signal=19%
GO_OXYGEN_BINDING	GO_OXYGEN_BINDING		33	0.378034	1.21066	0.153025	0.505428	1	1846	tags=24%, list=10%, signal=27%
GO_RESPONSE_TO_HYDROGEN_PEROXIDE	GO_RESPONSE_TO_HYDROGEN_PEROXIDE		130	0.296251	1.21036	0.0797872	0.505151	1	1630	tags=14%, list=9%, signal=15%
GO_MATERNAL_PLACENTA_DEVELOPMENT	GO_MATERNAL_PLACENTA_DEVELOPMENT		35	0.381271	1.2096	0.174377	0.506136	1	1998	tags=17%, list=11%, signal=19%
GO_CARDIAC_SEPTUM_DEVELOPMENT	GO_CARDIAC_SEPTUM_DEVELOPMENT		106	0.307314	1.20936	0.0909091	0.50578	1	2341	tags=17%, list=13%, signal=19%
GO_POSITIVE_REGULATION_OF_TELOMERE_MAINTENANCE	GO_POSITIVE_REGULATION_OF_TELOMERE_MAINTENANCE		49	0.35291	1.2092	0.134328	0.505197	1	234	tags=14%, list=1%, signal=14%
GO_PHOSPHATASE_REGULATOR_ACTIVITY	GO_PHOSPHATASE_REGULATOR_ACTIVITY		89	0.316123	1.20919	0.104545	0.50427	1	1369	tags=11%, list=8%, signal=12%
GO_IRON_SULFUR_CLUSTER_ASSEMBLY	GO_IRON_SULFUR_CLUSTER_ASSEMBLY		20	0.42366	1.20896	0.19697	0.503912	1	3124	tags=45%, list=17%, signal=54%
GO_ECTODERM_DEVELOPMENT	GO_ECTODERM_DEVELOPMENT		21	0.413195	1.20842	0.209524	0.504326	1	1352	tags=19%, list=7%, signal=21%
GO_REGULATION_OF_PROTEIN_EXIT_FROM_ENDOPLASMIC_RETICULUM	GO_REGULATION_OF_PROTEIN_EXIT_FROM_ENDOPLASMIC_RETICULUM		26	0.401937	1.20819	0.189759	0.503918	1	3082	tags=31%, list=17%, signal=37%
GO_STEROID_HYDROXYLASE_ACTIVITY	GO_STEROID_HYDROXYLASE_ACTIVITY		36	0.375729	1.20779	0.158672	0.503952	1	2861	tags=28%, list=16%, signal=33%
GO_MAGNESIUM_DEPENDENT_PROTEIN_SERINE_THREONINE_PHOSPHATASE_ACTIVITY	GO_MAGNESIUM_DEPENDENT_PROTEIN_SERINE_THREONINE_PHOSPHATASE_ACTIVITY		17	0.45509	1.20725	0.225627	0.504423	1	386	tags=12%, list=2%, signal=12%
GO_HEAT_SHOCK_PROTEIN_BINDING	GO_HEAT_SHOCK_PROTEIN_BINDING		117	0.298826	1.20619	0.113402	0.506118	1	1748	tags=18%, list=10%, signal=20%
GO_POSITIVE_REGULATION_OF_SKELETAL_MUSCLE_TISSUE_DEVELOPMENT	GO_POSITIVE_REGULATION_OF_SKELETAL_MUSCLE_TISSUE_DEVELOPMENT		23	0.412033	1.20603	0.198083	0.50553	1	3045	tags=30%, list=17%, signal=37%
GO_PROSTATE_GLAND_MORPHOGENESIS	GO_PROSTATE_GLAND_MORPHOGENESIS		27	0.397003	1.20595	0.184751	0.504809	1	3628	tags=48%, list=20%, signal=60%
GO_TRANSCRIPTION_FACTOR_TFIID_COMPLEX	GO_TRANSCRIPTION_FACTOR_TFIID_COMPLEX		37	0.363512	1.2056	0.166078	0.504846	1	667	tags=16%, list=4%, signal=17%
GO_PERICENTRIC_HETEROCHROMATIN	GO_PERICENTRIC_HETEROCHROMATIN		19	0.445019	1.20552	0.202941	0.504103	1	325	tags=16%, list=2%, signal=16%
GO_MESENCHYMAL_CELL_PROLIFERATION	GO_MESENCHYMAL_CELL_PROLIFERATION		44	0.359607	1.20515	0.16609	0.50407	1	1779	tags=23%, list=10%, signal=25%
GO_DNA_DAMAGE_RESPONSE_SIGNAL_TRANSDUCTION_BY_P53_CLASS_MEDIATOR	GO_DNA_DAMAGE_RESPONSE_SIGNAL_TRANSDUCTION_BY_P53_CLASS_MEDIATOR		105	0.313527	1.20471	0.111111	0.504326	1	1139	tags=13%, list=6%, signal=14%
GO_NBAF_COMPLEX	GO_NBAF_COMPLEX		15	0.460962	1.20469	0.225989	0.503462	1	3299	tags=33%, list=18%, signal=41%
GO_SIGNAL_SEQUENCE_BINDING	GO_SIGNAL_SEQUENCE_BINDING		47	0.355299	1.2038	0.162544	0.504725	1	2981	tags=34%, list=16%, signal=41%
GO_NUCLEAR_EUCHROMATIN	GO_NUCLEAR_EUCHROMATIN		19	0.441421	1.20226	0.236593	0.50757	1	2333	tags=42%, list=13%, signal=48%
GO_ORGAN_INDUCTION	GO_ORGAN_INDUCTION		22	0.415941	1.20205	0.216617	0.507129	1	2539	tags=23%, list=14%, signal=26%
GO_ESC_E_Z_COMPLEX	GO_ESC_E_Z_COMPLEX		16	0.455913	1.20028	0.24024	0.510447	1	922	tags=25%, list=5%, signal=26%
GO_GLIAL_CELL_MIGRATION	GO_GLIAL_CELL_MIGRATION		47	0.349704	1.20005	0.142857	0.510094	1	868	tags=13%, list=5%, signal=13%
GO_POSITIVE_REGULATION_OF_SUPRAMOLECULAR_FIBER_ORGANIZATION	GO_POSITIVE_REGULATION_OF_SUPRAMOLECULAR_FIBER_ORGANIZATION		191	0.282583	1.19994	0.0869565	0.509429	1	1946	tags=16%, list=11%, signal=17%
GO_CHROMOSOME_LOCALIZATION	GO_CHROMOSOME_LOCALIZATION		75	0.316804	1.19955	0.152466	0.50949	1	932	tags=17%, list=5%, signal=18%
GO_ANIMAL_ORGAN_FORMATION	GO_ANIMAL_ORGAN_FORMATION		63	0.328385	1.1994	0.118774	0.508893	1	2539	tags=27%, list=14%, signal=31%
GO_NUCLEAR_TRANSCRIBED_MRNA_POLY_A_TAIL_SHORTENING	GO_NUCLEAR_TRANSCRIBED_MRNA_POLY_A_TAIL_SHORTENING		33	0.36768	1.19836	0.167273	0.510614	1	1139	tags=18%, list=6%, signal=19%
GO_NEURAL_CREST_CELL_DIFFERENTIATION	GO_NEURAL_CREST_CELL_DIFFERENTIATION		85	0.318644	1.19824	0.132701	0.509979	1	3456	tags=31%, list=19%, signal=38%
GO_REGULATION_OF_ACTIN_FILAMENT_BUNDLE_ASSEMBLY	GO_REGULATION_OF_ACTIN_FILAMENT_BUNDLE_ASSEMBLY		88	0.310373	1.19759	0.135922	0.510563	1	1591	tags=15%, list=9%, signal=16%
GO_REGULATION_OF_OXIDATIVE_STRESS_INDUCED_INTRINSIC_APOPTOTIC_SIGNALING_PATHWAY	GO_REGULATION_OF_OXIDATIVE_STRESS_INDUCED_INTRINSIC_APOPTOTIC_SIGNALING_PATHWAY		27	0.396361	1.19745	0.20202	0.510003	1	1881	tags=22%, list=10%, signal=25%
GO_FATTY_ACID_HOMEOSTASIS	GO_FATTY_ACID_HOMEOSTASIS		15	0.460852	1.19706	0.24507	0.510055	1	2314	tags=27%, list=13%, signal=31%
GO_MEIOTIC_CELL_CYCLE	GO_MEIOTIC_CELL_CYCLE		238	0.277252	1.19698	0.03125	0.509329	1	1589	tags=14%, list=9%, signal=15%
GO_REGULATION_OF_RYANODINE_SENSITIVE_CALCIUM_RELEASE_CHANNEL_ACTIVITY	GO_REGULATION_OF_RYANODINE_SENSITIVE_CALCIUM_RELEASE_CHANNEL_ACTIVITY		26	0.396815	1.19682	0.224832	0.508814	1	2229	tags=27%, list=12%, signal=31%
GO_PEROXISOME_PROLIFERATOR_ACTIVATED_RECEPTOR_SIGNALING_PATHWAY	GO_PEROXISOME_PROLIFERATOR_ACTIVATED_RECEPTOR_SIGNALING_PATHWAY		20	0.423268	1.19654	0.223565	0.508595	1	2358	tags=25%, list=13%, signal=29%
GO_NF_KAPPAB_BINDING	GO_NF_KAPPAB_BINDING		30	0.38563	1.19636	0.22028	0.508125	1	870	tags=13%, list=5%, signal=14%
GO_DNA_BINDING_TRANSCRIPTION_REPRESSOR_ACTIVITY	GO_DNA_BINDING_TRANSCRIPTION_REPRESSOR_ACTIVITY		245	0.27057	1.19595	0.0384615	0.508154	1	2342	tags=17%, list=13%, signal=19%
GO_RNA_POLYMERASE_II_TRANSCRIPTION_FACTOR_COMPLEX	GO_RNA_POLYMERASE_II_TRANSCRIPTION_FACTOR_COMPLEX		160	0.289322	1.19516	0.0621118	0.509239	1	1930	tags=18%, list=11%, signal=20%
GO_HISTONE_METHYLTRANSFERASE_COMPLEX	GO_HISTONE_METHYLTRANSFERASE_COMPLEX		83	0.31604	1.19491	0.11588	0.50894	1	1182	tags=18%, list=7%, signal=19%
GO_RNA_CATABOLIC_PROCESS	GO_RNA_CATABOLIC_PROCESS		389	0.264746	1.1942	0.0151515	0.509749	1	1413	tags=15%, list=8%, signal=16%
GO_EUKARYOTIC_TRANSLATION_INITIATION_FACTOR_3_COMPLEX	GO_EUKARYOTIC_TRANSLATION_INITIATION_FACTOR_3_COMPLEX		15	0.461911	1.19358	0.252874	0.510362	1	1164	tags=27%, list=6%, signal=28%
GO_TRANSCRIPTIONALLY_ACTIVE_CHROMATIN	GO_TRANSCRIPTIONALLY_ACTIVE_CHROMATIN		21	0.409846	1.19323	0.240469	0.510294	1	746	tags=19%, list=4%, signal=20%
GO_PSEUDOPODIUM	GO_PSEUDOPODIUM		16	0.447217	1.19273	0.25	0.510708	1	752	tags=13%, list=4%, signal=13%
GO_SPERMATID_NUCLEUS_DIFFERENTIATION	GO_SPERMATID_NUCLEUS_DIFFERENTIATION		19	0.42239	1.19017	0.231481	0.516276	1	1394	tags=21%, list=8%, signal=23%
GO_COVALENT_CHROMATIN_MODIFICATION	GO_COVALENT_CHROMATIN_MODIFICATION		441	0.254487	1.18945	0.025	0.517228	1	2450	tags=22%, list=14%, signal=24%
GO_POSITIVE_REGULATION_OF_PLASMA_MEMBRANE_BOUNDED_CELL_PROJECTION_ASSEMBLY	GO_POSITIVE_REGULATION_OF_PLASMA_MEMBRANE_BOUNDED_CELL_PROJECTION_ASSEMBLY		95	0.306334	1.18945	0.13	0.516319	1	1759	tags=20%, list=10%, signal=22%
GO_FATTY_ACYL_COA_METABOLIC_PROCESS	GO_FATTY_ACYL_COA_METABOLIC_PROCESS		40	0.357702	1.18857	0.195122	0.517682	1	3147	tags=33%, list=17%, signal=39%
GO_POSITIVE_REGULATION_OF_DNA_REPAIR	GO_POSITIVE_REGULATION_OF_DNA_REPAIR		63	0.323962	1.18814	0.14786	0.51782	1	1317	tags=16%, list=7%, signal=17%
GO_REGULATION_OF_GASTRULATION	GO_REGULATION_OF_GASTRULATION		35	0.374347	1.1873	0.179054	0.519039	1	4659	tags=46%, list=26%, signal=61%
GO_DNA_CONFORMATION_CHANGE	GO_DNA_CONFORMATION_CHANGE		237	0.270571	1.18661	0.0416667	0.51983	1	1301	tags=13%, list=7%, signal=14%
GO_POSITIVE_REGULATION_OF_PROTEOLYSIS_INVOLVED_IN_CELLULAR_PROTEIN_CATABOLIC_PROCESS	GO_POSITIVE_REGULATION_OF_PROTEOLYSIS_INVOLVED_IN_CELLULAR_PROTEIN_CATABOLIC_PROCESS		121	0.287563	1.18654	0.0648649	0.519047	1	1898	tags=15%, list=10%, signal=17%
GO_NEGATIVE_REGULATION_OF_RESPONSE_TO_OXIDATIVE_STRESS	GO_NEGATIVE_REGULATION_OF_RESPONSE_TO_OXIDATIVE_STRESS		47	0.341511	1.18625	0.152416	0.518775	1	1881	tags=21%, list=10%, signal=24%
GO_CYTOPLASMIC_PATTERN_RECOGNITION_RECEPTOR_SIGNALING_PATHWAY_IN_RESPONSE_TO_VIRUS	GO_CYTOPLASMIC_PATTERN_RECOGNITION_RECEPTOR_SIGNALING_PATHWAY_IN_RESPONSE_TO_VIRUS		25	0.398927	1.18622	0.206997	0.517948	1	452	tags=8%, list=2%, signal=8%
GO_HEART_GROWTH	GO_HEART_GROWTH		85	0.308499	1.18582	0.135514	0.51809	1	1585	tags=19%, list=9%, signal=21%
GO_NEGATIVE_REGULATION_OF_RESPONSE_TO_ENDOPLASMIC_RETICULUM_STRESS	GO_NEGATIVE_REGULATION_OF_RESPONSE_TO_ENDOPLASMIC_RETICULUM_STRESS		44	0.352717	1.18517	0.165385	0.518912	1	2318	tags=30%, list=13%, signal=34%
GO_ROUGH_ENDOPLASMIC_RETICULUM_MEMBRANE	GO_ROUGH_ENDOPLASMIC_RETICULUM_MEMBRANE		27	0.390128	1.18503	0.189024	0.518407	1	1982	tags=33%, list=11%, signal=37%
GO_CAMERA_TYPE_EYE_PHOTORECEPTOR_CELL_DIFFERENTIATION	GO_CAMERA_TYPE_EYE_PHOTORECEPTOR_CELL_DIFFERENTIATION		25	0.401284	1.18439	0.214286	0.519113	1	1667	tags=24%, list=9%, signal=26%
GO_POSITIVE_REGULATION_OF_MUSCLE_CELL_DIFFERENTIATION	GO_POSITIVE_REGULATION_OF_MUSCLE_CELL_DIFFERENTIATION		85	0.314294	1.18438	0.142857	0.518224	1	3074	tags=29%, list=17%, signal=35%
GO_STEROID_HORMONE_RECEPTOR_BINDING	GO_STEROID_HORMONE_RECEPTOR_BINDING		89	0.310123	1.18365	0.120192	0.519199	1	2476	tags=25%, list=14%, signal=28%
GO_PROTEIN_KINASE_A_SIGNALING	GO_PROTEIN_KINASE_A_SIGNALING		33	0.371986	1.18273	0.190141	0.520598	1	2775	tags=30%, list=15%, signal=36%
GO_LACTATION	GO_LACTATION		47	0.351418	1.18242	0.202847	0.52056	1	2347	tags=30%, list=13%, signal=34%
GO_FATTY_ACID_BIOSYNTHETIC_PROCESS	GO_FATTY_ACID_BIOSYNTHETIC_PROCESS		148	0.284716	1.18218	0.0955056	0.520255	1	2879	tags=24%, list=16%, signal=28%
GO_NEGATIVE_REGULATION_OF_CARDIOCYTE_DIFFERENTIATION	GO_NEGATIVE_REGULATION_OF_CARDIOCYTE_DIFFERENTIATION		21	0.419774	1.18218	0.214286	0.519361	1	1269	tags=19%, list=7%, signal=20%
GO_CELLULAR_RESPONSE_TO_COPPER_ION	GO_CELLULAR_RESPONSE_TO_COPPER_ION		26	0.384764	1.18026	0.234899	0.523254	1	1238	tags=12%, list=7%, signal=12%
GO_NEGATIVE_REGULATION_OF_OXIDATIVE_STRESS_INDUCED_NEURON_DEATH	GO_NEGATIVE_REGULATION_OF_OXIDATIVE_STRESS_INDUCED_NEURON_DEATH		19	0.424595	1.17982	0.208723	0.523499	1	1526	tags=21%, list=8%, signal=23%
GO_TRANSCRIPTION_INITIATION_FROM_RNA_POLYMERASE_II_PROMOTER	GO_TRANSCRIPTION_INITIATION_FROM_RNA_POLYMERASE_II_PROMOTER		181	0.279332	1.1788	0.101449	0.525355	1	2370	tags=25%, list=13%, signal=28%
GO_REGULATION_OF_RESPONSE_TO_OXIDATIVE_STRESS	GO_REGULATION_OF_RESPONSE_TO_OXIDATIVE_STRESS		82	0.314081	1.17776	0.155963	0.527303	1	1908	tags=22%, list=11%, signal=24%
GO_POSITIVE_REGULATION_OF_GLYCOLYTIC_PROCESS	GO_POSITIVE_REGULATION_OF_GLYCOLYTIC_PROCESS		22	0.407055	1.17671	0.240688	0.529063	1	1238	tags=18%, list=7%, signal=19%
GO_MAINTENANCE_OF_PROTEIN_LOCATION	GO_MAINTENANCE_OF_PROTEIN_LOCATION		103	0.297373	1.17657	0.142157	0.528483	1	3047	tags=29%, list=17%, signal=35%
GO_REGULATION_OF_CHOLESTEROL_EFFLUX	GO_REGULATION_OF_CHOLESTEROL_EFFLUX		24	0.395296	1.17642	0.226837	0.527985	1	2524	tags=29%, list=14%, signal=34%
GO_CELLULAR_RESPONSE_TO_STEROID_HORMONE_STIMULUS	GO_CELLULAR_RESPONSE_TO_STEROID_HORMONE_STIMULUS		241	0.276768	1.17617	0.0769231	0.527709	1	1780	tags=17%, list=10%, signal=19%
GO_REGULATION_OF_PROTEIN_MATURATION	GO_REGULATION_OF_PROTEIN_MATURATION		66	0.323642	1.1758	0.171053	0.527748	1	0	tags=2%, list=0%, signal=2%
GO_REGULATION_OF_MULTICELLULAR_ORGANISM_GROWTH	GO_REGULATION_OF_MULTICELLULAR_ORGANISM_GROWTH		66	0.320731	1.1758	0.174797	0.526858	1	1911	tags=20%, list=11%, signal=22%
GO_POSITIVE_REGULATION_OF_ACTIN_FILAMENT_BUNDLE_ASSEMBLY	GO_POSITIVE_REGULATION_OF_ACTIN_FILAMENT_BUNDLE_ASSEMBLY		60	0.328849	1.17488	0.146341	0.528353	1	1946	tags=18%, list=11%, signal=20%
GO_SPECIFICATION_OF_ANIMAL_ORGAN_IDENTITY	GO_SPECIFICATION_OF_ANIMAL_ORGAN_IDENTITY		34	0.369215	1.17465	0.188312	0.528018	1	2539	tags=24%, list=14%, signal=27%
GO_RESPONSE_TO_ACETYLCHOLINE	GO_RESPONSE_TO_ACETYLCHOLINE		30	0.36966	1.17415	0.225806	0.528385	1	2156	tags=23%, list=12%, signal=26%
GO_ARF_GUANYL_NUCLEOTIDE_EXCHANGE_FACTOR_ACTIVITY	GO_ARF_GUANYL_NUCLEOTIDE_EXCHANGE_FACTOR_ACTIVITY		19	0.413919	1.17411	0.257294	0.527581	1	3697	tags=47%, list=20%, signal=59%
GO_POSITIVE_REGULATION_OF_RESPONSE_TO_OXIDATIVE_STRESS	GO_POSITIVE_REGULATION_OF_RESPONSE_TO_OXIDATIVE_STRESS		18	0.425762	1.17402	0.226629	0.5269	1	1495	tags=17%, list=8%, signal=18%
GO_EOSINOPHIL_MIGRATION	GO_EOSINOPHIL_MIGRATION		23	0.405906	1.1734	0.246951	0.527558	1	1857	tags=17%, list=10%, signal=19%
GO_MAMMARY_GLAND_EPITHELIUM_DEVELOPMENT	GO_MAMMARY_GLAND_EPITHELIUM_DEVELOPMENT		68	0.321731	1.17117	0.133891	0.532344	1	1392	tags=13%, list=8%, signal=14%
GO_NUCLEOBASE_METABOLIC_PROCESS	GO_NUCLEOBASE_METABOLIC_PROCESS		36	0.368204	1.17013	0.211039	0.534244	1	3609	tags=36%, list=20%, signal=45%
GO_EMBRYONIC_PLACENTA_DEVELOPMENT	GO_EMBRYONIC_PLACENTA_DEVELOPMENT		87	0.304726	1.16975	0.136585	0.534363	1	2132	tags=17%, list=12%, signal=19%
GO_SMALL_RIBOSOMAL_SUBUNIT	GO_SMALL_RIBOSOMAL_SUBUNIT		68	0.323972	1.16951	0.161943	0.53405	1	2122	tags=24%, list=12%, signal=27%
GO_POSITIVE_REGULATION_OF_CELLULAR_PROTEIN_CATABOLIC_PROCESS	GO_POSITIVE_REGULATION_OF_CELLULAR_PROTEIN_CATABOLIC_PROCESS		141	0.288086	1.16933	0.138728	0.533615	1	1898	tags=14%, list=10%, signal=16%
GO_FATTY_ACYL_COA_BIOSYNTHETIC_PROCESS	GO_FATTY_ACYL_COA_BIOSYNTHETIC_PROCESS		31	0.367874	1.16932	0.226115	0.532734	1	4249	tags=45%, list=23%, signal=59%
GO_TROPHECTODERMAL_CELL_DIFFERENTIATION	GO_TROPHECTODERMAL_CELL_DIFFERENTIATION		15	0.45564	1.16924	0.256716	0.53207	1	2513	tags=40%, list=14%, signal=46%
GO_NEGATIVE_REGULATION_OF_DNA_REPLICATION	GO_NEGATIVE_REGULATION_OF_DNA_REPLICATION		34	0.369441	1.16885	0.242105	0.532229	1	1015	tags=21%, list=6%, signal=22%
GO_RESPONSE_TO_REACTIVE_OXYGEN_SPECIES	GO_RESPONSE_TO_REACTIVE_OXYGEN_SPECIES		215	0.269393	1.16641	0.0877193	0.537796	1	2004	tags=16%, list=11%, signal=18%
GO_EPIDERMIS_MORPHOGENESIS	GO_EPIDERMIS_MORPHOGENESIS		30	0.367979	1.16596	0.231293	0.53804	1	1793	tags=17%, list=10%, signal=18%
GO_VESICLE_MEDIATED_TRANSPORT_BETWEEN_ENDOSOMAL_COMPARTMENTS	GO_VESICLE_MEDIATED_TRANSPORT_BETWEEN_ENDOSOMAL_COMPARTMENTS		39	0.358682	1.16539	0.219595	0.538678	1	2949	tags=31%, list=16%, signal=37%
GO_CELL_SUBSTRATE_JUNCTION	GO_CELL_SUBSTRATE_JUNCTION		409	0.252356	1.16438	0.0392157	0.540443	1	1998	tags=16%, list=11%, signal=17%
GO_RESPONSE_TO_SALT	GO_RESPONSE_TO_SALT		17	0.430559	1.16413	0.26087	0.54025	1	2170	tags=29%, list=12%, signal=33%
GO_RESPONSE_TO_STEROID_HORMONE	GO_RESPONSE_TO_STEROID_HORMONE		374	0.256284	1.16401	0.0416667	0.539722	1	1848	tags=14%, list=10%, signal=16%
GO_NEGATIVE_REGULATION_OF_LIPID_BIOSYNTHETIC_PROCESS	GO_NEGATIVE_REGULATION_OF_LIPID_BIOSYNTHETIC_PROCESS		48	0.339737	1.16366	0.209059	0.539787	1	2380	tags=23%, list=13%, signal=26%
GO_N_TERMINAL_PROTEIN_AMINO_ACID_ACETYLATION	GO_N_TERMINAL_PROTEIN_AMINO_ACID_ACETYLATION		17	0.419712	1.1636	0.25	0.539062	1	3167	tags=35%, list=17%, signal=43%
GO_HORMONE_RECEPTOR_BINDING	GO_HORMONE_RECEPTOR_BINDING		181	0.273474	1.16341	0.0993378	0.538674	1	2565	tags=24%, list=14%, signal=27%
GO_NEGATIVE_REGULATION_OF_POTASSIUM_ION_TRANSMEMBRANE_TRANSPORT	GO_NEGATIVE_REGULATION_OF_POTASSIUM_ION_TRANSMEMBRANE_TRANSPORT		22	0.420307	1.1606	0.264331	0.545211	1	3445	tags=36%, list=19%, signal=45%
GO_CATALYTIC_ACTIVITY_ACTING_ON_RNA	GO_CATALYTIC_ACTIVITY_ACTING_ON_RNA		345	0.256026	1.1601	0.038961	0.545703	1	2243	tags=19%, list=12%, signal=21%
GO_MITOTIC_SPINDLE_POLE	GO_MITOTIC_SPINDLE_POLE		27	0.381621	1.15888	0.254181	0.548051	1	2108	tags=22%, list=12%, signal=25%
GO_NEGATIVE_REGULATION_OF_STRIATED_MUSCLE_CELL_DIFFERENTIATION	GO_NEGATIVE_REGULATION_OF_STRIATED_MUSCLE_CELL_DIFFERENTIATION		35	0.355688	1.15796	0.231317	0.549666	1	2492	tags=23%, list=14%, signal=26%
GO_ENSHEATHMENT_OF_NEURONS	GO_ENSHEATHMENT_OF_NEURONS		132	0.290573	1.1556	0.136646	0.554913	1	1149	tags=14%, list=6%, signal=15%
GO_AMYLOID_BETA_METABOLIC_PROCESS	GO_AMYLOID_BETA_METABOLIC_PROCESS		45	0.33827	1.15359	0.204947	0.559424	1	2547	tags=29%, list=14%, signal=34%
GO_POSITIVE_REGULATION_OF_ERAD_PATHWAY	GO_POSITIVE_REGULATION_OF_ERAD_PATHWAY		15	0.431368	1.153	0.268882	0.560123	1	1756	tags=33%, list=10%, signal=37%
GO_NEGATIVE_REGULATION_OF_DNA_DEPENDENT_DNA_REPLICATION	GO_NEGATIVE_REGULATION_OF_DNA_DEPENDENT_DNA_REPLICATION		19	0.411041	1.15247	0.235632	0.560716	1	807	tags=16%, list=4%, signal=17%
GO_POSITIVE_REGULATION_OF_CALCINEURIN_MEDIATED_SIGNALING	GO_POSITIVE_REGULATION_OF_CALCINEURIN_MEDIATED_SIGNALING		16	0.439445	1.1524	0.268222	0.559998	1	1495	tags=19%, list=8%, signal=20%
GO_OUTER_DYNEIN_ARM_ASSEMBLY	GO_OUTER_DYNEIN_ARM_ASSEMBLY		15	0.444532	1.15135	0.296296	0.561967	1	1412	tags=13%, list=8%, signal=14%
GO_RESPONSE_TO_ALKALOID	GO_RESPONSE_TO_ALKALOID		108	0.298026	1.15083	0.163043	0.562395	1	1964	tags=17%, list=11%, signal=19%
GO_REGULATION_OF_CYSTEINE_TYPE_ENDOPEPTIDASE_ACTIVITY	GO_REGULATION_OF_CYSTEINE_TYPE_ENDOPEPTIDASE_ACTIVITY		227	0.265431	1.15048	0.0695652	0.562436	1	2004	tags=14%, list=11%, signal=16%
GO_RECEPTOR_BIOSYNTHETIC_PROCESS	GO_RECEPTOR_BIOSYNTHETIC_PROCESS		26	0.375228	1.15037	0.238095	0.561872	1	1495	tags=23%, list=8%, signal=25%
GO_INDOLE_CONTAINING_COMPOUND_METABOLIC_PROCESS	GO_INDOLE_CONTAINING_COMPOUND_METABOLIC_PROCESS		23	0.388364	1.14942	0.232836	0.563604	1	3626	tags=43%, list=20%, signal=54%
GO_ALDITOL_METABOLIC_PROCESS	GO_ALDITOL_METABOLIC_PROCESS		23	0.387038	1.14868	0.258675	0.564675	1	1566	tags=30%, list=9%, signal=33%
GO_REGULATION_OF_GLUCAN_BIOSYNTHETIC_PROCESS	GO_REGULATION_OF_GLUCAN_BIOSYNTHETIC_PROCESS		28	0.375131	1.14846	0.23127	0.564378	1	2477	tags=29%, list=14%, signal=33%
GO_REGULATION_OF_PROTEASOMAL_UBIQUITIN_DEPENDENT_PROTEIN_CATABOLIC_PROCESS	GO_REGULATION_OF_PROTEASOMAL_UBIQUITIN_DEPENDENT_PROTEIN_CATABOLIC_PROCESS		122	0.280764	1.148	0.142857	0.564778	1	1898	tags=14%, list=10%, signal=15%
GO_PROTEIN_MONOUBIQUITINATION	GO_PROTEIN_MONOUBIQUITINATION		65	0.316384	1.14696	0.163265	0.566646	1	1081	tags=12%, list=6%, signal=13%
GO_REGULATION_OF_TRANSCRIPTION_REGULATORY_REGION_DNA_BINDING	GO_REGULATION_OF_TRANSCRIPTION_REGULATORY_REGION_DNA_BINDING		50	0.327976	1.14613	0.24055	0.5681	1	2158	tags=30%, list=12%, signal=34%
GO_PROTEIN_DEGLYCOSYLATION	GO_PROTEIN_DEGLYCOSYLATION		28	0.38695	1.1461	0.277778	0.567288	1	1781	tags=18%, list=10%, signal=20%
GO_PROTEIN_TARGETING_TO_MEMBRANE	GO_PROTEIN_TARGETING_TO_MEMBRANE		187	0.267692	1.14564	0.11811	0.567663	1	2057	tags=21%, list=11%, signal=24%
GO_GLIAL_CELL_DEVELOPMENT	GO_GLIAL_CELL_DEVELOPMENT		108	0.286001	1.14536	0.105263	0.567576	1	3277	tags=29%, list=18%, signal=35%
GO_PURINE_NUCLEOTIDE_TRANSMEMBRANE_TRANSPORTER_ACTIVITY	GO_PURINE_NUCLEOTIDE_TRANSMEMBRANE_TRANSPORTER_ACTIVITY		15	0.445445	1.14518	0.282192	0.567157	1	3419	tags=33%, list=19%, signal=41%
GO_IONOTROPIC_GLUTAMATE_RECEPTOR_SIGNALING_PATHWAY	GO_IONOTROPIC_GLUTAMATE_RECEPTOR_SIGNALING_PATHWAY		24	0.391572	1.14474	0.277955	0.567397	1	2696	tags=33%, list=15%, signal=39%
GO_CELLULAR_RESPONSE_TO_TOXIC_SUBSTANCE	GO_CELLULAR_RESPONSE_TO_TOXIC_SUBSTANCE		228	0.268734	1.14474	0.0992366	0.566518	1	1908	tags=15%, list=11%, signal=17%
GO_NEURON_DEATH_IN_RESPONSE_TO_OXIDATIVE_STRESS	GO_NEURON_DEATH_IN_RESPONSE_TO_OXIDATIVE_STRESS		27	0.375909	1.14462	0.27707	0.565967	1	1526	tags=19%, list=8%, signal=20%
GO_TRANSCRIPTION_COACTIVATOR_BINDING	GO_TRANSCRIPTION_COACTIVATOR_BINDING		23	0.400369	1.14456	0.251572	0.565256	1	1661	tags=22%, list=9%, signal=24%
GO_REGULATION_OF_PROTEIN_EXPORT_FROM_NUCLEUS	GO_REGULATION_OF_PROTEIN_EXPORT_FROM_NUCLEUS		38	0.354108	1.14434	0.261029	0.564973	1	327	tags=8%, list=2%, signal=8%
GO_REPRODUCTIVE_SYSTEM_DEVELOPMENT	GO_REPRODUCTIVE_SYSTEM_DEVELOPMENT		420	0.246546	1.14402	0.0434783	0.564869	1	2379	tags=17%, list=13%, signal=20%
GO_REGULATION_OF_MICROTUBULE_POLYMERIZATION	GO_REGULATION_OF_MICROTUBULE_POLYMERIZATION		49	0.33383	1.14357	0.187726	0.565122	1	471	tags=8%, list=3%, signal=8%
GO_CELLULAR_RESPONSE_TO_CAMP	GO_CELLULAR_RESPONSE_TO_CAMP		51	0.334126	1.1435	0.189591	0.564433	1	1661	tags=20%, list=9%, signal=22%
GO_STEROID_BIOSYNTHETIC_PROCESS	GO_STEROID_BIOSYNTHETIC_PROCESS		190	0.268482	1.14291	0.107383	0.565157	1	2879	tags=24%, list=16%, signal=28%
GO_EMBRYONIC_DIGESTIVE_TRACT_MORPHOGENESIS	GO_EMBRYONIC_DIGESTIVE_TRACT_MORPHOGENESIS		18	0.420431	1.1427	0.31761	0.564851	1	3112	tags=50%, list=17%, signal=60%
GO_MULTI_MULTICELLULAR_ORGANISM_PROCESS	GO_MULTI_MULTICELLULAR_ORGANISM_PROCESS		220	0.264081	1.14226	0.101695	0.565098	1	1314	tags=11%, list=7%, signal=12%
GO_RESPONSE_TO_NUTRIENT	GO_RESPONSE_TO_NUTRIENT		217	0.267844	1.14205	0.108333	0.564723	1	2573	tags=21%, list=14%, signal=24%
GO_PLACENTA_BLOOD_VESSEL_DEVELOPMENT	GO_PLACENTA_BLOOD_VESSEL_DEVELOPMENT		30	0.365335	1.14053	0.251497	0.56806	1	320	tags=10%, list=2%, signal=10%
GO_TRANSITION_METAL_ION_TRANSPORT	GO_TRANSITION_METAL_ION_TRANSPORT		121	0.291713	1.13997	0.136905	0.568634	1	2187	tags=20%, list=12%, signal=22%
GO_OSTEOBLAST_DIFFERENTIATION	GO_OSTEOBLAST_DIFFERENTIATION		203	0.268559	1.13885	0.110169	0.57074	1	2436	tags=22%, list=13%, signal=25%
GO_PROTEIN_N_LINKED_GLYCOSYLATION	GO_PROTEIN_N_LINKED_GLYCOSYLATION		78	0.31149	1.13875	0.208889	0.570114	1	2215	tags=22%, list=12%, signal=25%
GO_ANION_HOMEOSTASIS	GO_ANION_HOMEOSTASIS		58	0.32689	1.13817	0.220884	0.570771	1	2480	tags=22%, list=14%, signal=26%
GO_HEPATOCYTE_GROWTH_FACTOR_RECEPTOR_SIGNALING_PATHWAY	GO_HEPATOCYTE_GROWTH_FACTOR_RECEPTOR_SIGNALING_PATHWAY		16	0.423259	1.13779	0.283133	0.570916	1	2690	tags=38%, list=15%, signal=44%
GO_PROTEIN_TARGETING	GO_PROTEIN_TARGETING		417	0.249165	1.13654	0.0816327	0.57337	1	2267	tags=19%, list=13%, signal=22%
GO_CEREBRAL_CORTEX_DEVELOPMENT	GO_CEREBRAL_CORTEX_DEVELOPMENT		107	0.293418	1.1357	0.175824	0.574823	1	938	tags=11%, list=5%, signal=12%
GO_LUNG_CELL_DIFFERENTIATION	GO_LUNG_CELL_DIFFERENTIATION		22	0.384484	1.13551	0.266476	0.574519	1	4063	tags=55%, list=22%, signal=70%
GO_POSITIVE_REGULATION_OF_PROTEIN_POLYMERIZATION	GO_POSITIVE_REGULATION_OF_PROTEIN_POLYMERIZATION		124	0.280269	1.13539	0.198925	0.573985	1	1433	tags=12%, list=8%, signal=13%
GO_REGULATION_OF_DNA_REPAIR	GO_REGULATION_OF_DNA_REPAIR		115	0.289296	1.13496	0.181347	0.574289	1	922	tags=13%, list=5%, signal=14%
GO_REGULATION_OF_PROTEASOMAL_PROTEIN_CATABOLIC_PROCESS	GO_REGULATION_OF_PROTEASOMAL_PROTEIN_CATABOLIC_PROCESS		176	0.26928	1.1344	0.189655	0.574908	1	1898	tags=14%, list=10%, signal=16%
GO_LYSINE_N_METHYLTRANSFERASE_ACTIVITY	GO_LYSINE_N_METHYLTRANSFERASE_ACTIVITY		59	0.327691	1.13358	0.220974	0.576155	1	2573	tags=27%, list=14%, signal=32%
GO_BRANCH_ELONGATION_OF_AN_EPITHELIUM	GO_BRANCH_ELONGATION_OF_AN_EPITHELIUM		19	0.41952	1.13298	0.300283	0.576968	1	3628	tags=37%, list=20%, signal=46%
GO_REGULATION_OF_ESTABLISHMENT_OR_MAINTENANCE_OF_CELL_POLARITY	GO_REGULATION_OF_ESTABLISHMENT_OR_MAINTENANCE_OF_CELL_POLARITY		24	0.382187	1.13109	0.278106	0.581084	1	1334	tags=17%, list=7%, signal=18%
GO_REGULATION_OF_STEROID_METABOLIC_PROCESS	GO_REGULATION_OF_STEROID_METABOLIC_PROCESS		115	0.285253	1.12945	0.18232	0.584625	1	1752	tags=20%, list=10%, signal=22%
GO_LABYRINTHINE_LAYER_BLOOD_VESSEL_DEVELOPMENT	GO_LABYRINTHINE_LAYER_BLOOD_VESSEL_DEVELOPMENT		19	0.400077	1.12897	0.275542	0.585103	1	126	tags=11%, list=1%, signal=11%
GO_NADP_BINDING	GO_NADP_BINDING		51	0.325945	1.12787	0.263359	0.587417	1	3461	tags=35%, list=19%, signal=44%
GO_CARDIAC_CHAMBER_DEVELOPMENT	GO_CARDIAC_CHAMBER_DEVELOPMENT		165	0.270019	1.12785	0.157534	0.586599	1	2341	tags=16%, list=13%, signal=18%
GO_MESENCHYMAL_CELL_DIFFERENTIATION	GO_MESENCHYMAL_CELL_DIFFERENTIATION		203	0.26227	1.12742	0.12	0.586929	1	2200	tags=18%, list=12%, signal=21%
GO_CYCLIN_DEPENDENT_PROTEIN_KINASE_HOLOENZYME_COMPLEX	GO_CYCLIN_DEPENDENT_PROTEIN_KINASE_HOLOENZYME_COMPLEX		42	0.343043	1.12611	0.248344	0.589729	1	1878	tags=29%, list=10%, signal=32%
GO_TRANSCRIPTION_COACTIVATOR_ACTIVITY	GO_TRANSCRIPTION_COACTIVATOR_ACTIVITY		319	0.248041	1.12609	0.0684932	0.588881	1	2904	tags=24%, list=16%, signal=28%
GO_NUCLEOCYTOPLASMIC_CARRIER_ACTIVITY	GO_NUCLEOCYTOPLASMIC_CARRIER_ACTIVITY		30	0.361543	1.12548	0.297386	0.58968	1	595	tags=17%, list=3%, signal=17%
GO_DETECTION_OF_VISIBLE_LIGHT	GO_DETECTION_OF_VISIBLE_LIGHT		58	0.322717	1.12438	0.245763	0.591871	1	1494	tags=14%, list=8%, signal=15%
GO_CELLULAR_RESPONSE_TO_DRUG	GO_CELLULAR_RESPONSE_TO_DRUG		414	0.24092	1.12416	0.101695	0.591578	1	1661	tags=12%, list=9%, signal=13%
GO_DNA_TEMPLATED_TRANSCRIPTION_TERMINATION	GO_DNA_TEMPLATED_TRANSCRIPTION_TERMINATION		72	0.305036	1.12386	0.194915	0.59152	1	1915	tags=22%, list=11%, signal=25%
GO_POSITIVE_REGULATION_OF_INTRACELLULAR_TRANSPORT	GO_POSITIVE_REGULATION_OF_INTRACELLULAR_TRANSPORT		202	0.26337	1.12193	0.16129	0.596179	1	2544	tags=19%, list=14%, signal=22%
GO_DISRUPTION_OF_CELLS_OF_OTHER_ORGANISM_INVOLVED_IN_SYMBIOTIC_INTERACTION	GO_DISRUPTION_OF_CELLS_OF_OTHER_ORGANISM_INVOLVED_IN_SYMBIOTIC_INTERACTION		15	0.436406	1.12157	0.327027	0.596295	1	3658	tags=40%, list=20%, signal=50%
GO_RESPONSE_TO_TRANSFORMING_GROWTH_FACTOR_BETA	GO_RESPONSE_TO_TRANSFORMING_GROWTH_FACTOR_BETA		226	0.260709	1.12081	0.165217	0.597596	1	2375	tags=21%, list=13%, signal=24%
GO_EPITHELIAL_CELL_PROLIFERATION	GO_EPITHELIAL_CELL_PROLIFERATION		374	0.247471	1.12024	0.0441177	0.598321	1	2042	tags=15%, list=11%, signal=16%
GO_RIBOSOMAL_SMALL_SUBUNIT_ASSEMBLY	GO_RIBOSOMAL_SMALL_SUBUNIT_ASSEMBLY		16	0.428466	1.12002	0.30226	0.598087	1	1613	tags=31%, list=9%, signal=34%
GO_SMOOTH_MUSCLE_TISSUE_DEVELOPMENT	GO_SMOOTH_MUSCLE_TISSUE_DEVELOPMENT		19	0.408869	1.11945	0.307692	0.59884	1	2387	tags=26%, list=13%, signal=30%
GO_REGULATION_OF_UBIQUITIN_DEPENDENT_PROTEIN_CATABOLIC_PROCESS	GO_REGULATION_OF_UBIQUITIN_DEPENDENT_PROTEIN_CATABOLIC_PROCESS		149	0.270884	1.11868	0.212903	0.600089	1	1898	tags=15%, list=10%, signal=17%
GO_DNA_BINDING_TRANSCRIPTION_FACTOR_BINDING	GO_DNA_BINDING_TRANSCRIPTION_FACTOR_BINDING		348	0.251077	1.11821	0.0895522	0.60046	1	2565	tags=22%, list=14%, signal=25%
GO_POSITIVE_REGULATION_OF_AMYLOID_PRECURSOR_PROTEIN_CATABOLIC_PROCESS	GO_POSITIVE_REGULATION_OF_AMYLOID_PRECURSOR_PROTEIN_CATABOLIC_PROCESS		19	0.406173	1.11749	0.29003	0.601737	1	2583	tags=32%, list=14%, signal=37%
GO_ROUGH_ENDOPLASMIC_RETICULUM	GO_ROUGH_ENDOPLASMIC_RETICULUM		81	0.290617	1.11734	0.22467	0.601309	1	2029	tags=21%, list=11%, signal=24%
GO_POSITIVE_REGULATION_OF_STRIATED_MUSCLE_CELL_DIFFERENTIATION	GO_POSITIVE_REGULATION_OF_STRIATED_MUSCLE_CELL_DIFFERENTIATION		57	0.314973	1.11636	0.25	0.603125	1	3074	tags=32%, list=17%, signal=38%
GO_DETECTION_OF_TEMPERATURE_STIMULUS	GO_DETECTION_OF_TEMPERATURE_STIMULUS		20	0.39366	1.11445	0.296512	0.607647	1	682	tags=20%, list=4%, signal=21%
GO_TASTE_RECEPTOR_ACTIVITY	GO_TASTE_RECEPTOR_ACTIVITY		27	0.359593	1.11418	0.266667	0.607561	1	1130	tags=15%, list=6%, signal=16%
GO_CARDIAC_VENTRICLE_DEVELOPMENT	GO_CARDIAC_VENTRICLE_DEVELOPMENT		124	0.280409	1.11345	0.181818	0.608629	1	2341	tags=13%, list=13%, signal=15%
GO_THIOESTER_BIOSYNTHETIC_PROCESS	GO_THIOESTER_BIOSYNTHETIC_PROCESS		53	0.318905	1.11189	0.237762	0.612119	1	3147	tags=26%, list=17%, signal=32%
GO_CELLULAR_RESPONSE_TO_CHEMICAL_STRESS	GO_CELLULAR_RESPONSE_TO_CHEMICAL_STRESS		332	0.247942	1.1113	0.123457	0.612949	1	2009	tags=17%, list=11%, signal=18%
GO_POSITIVE_REGULATION_OF_PROTEIN_DEPOLYMERIZATION	GO_POSITIVE_REGULATION_OF_PROTEIN_DEPOLYMERIZATION		19	0.407829	1.11051	0.304945	0.614441	1	926	tags=21%, list=5%, signal=22%
GO_RNA_SPLICING_VIA_ENDONUCLEOLYTIC_CLEAVAGE_AND_LIGATION	GO_RNA_SPLICING_VIA_ENDONUCLEOLYTIC_CLEAVAGE_AND_LIGATION		16	0.410254	1.10988	0.306785	0.615366	1	2331	tags=44%, list=13%, signal=50%
GO_EOSINOPHIL_CHEMOTAXIS	GO_EOSINOPHIL_CHEMOTAXIS		19	0.397568	1.10942	0.308868	0.615718	1	1857	tags=16%, list=10%, signal=18%
GO_POSITIVE_REGULATION_OF_FATTY_ACID_BIOSYNTHETIC_PROCESS	GO_POSITIVE_REGULATION_OF_FATTY_ACID_BIOSYNTHETIC_PROCESS		20	0.390455	1.10911	0.313665	0.615725	1	3372	tags=30%, list=19%, signal=37%
GO_CYTOPLASMIC_SEQUESTERING_OF_PROTEIN	GO_CYTOPLASMIC_SEQUESTERING_OF_PROTEIN		24	0.363968	1.10885	0.291667	0.615571	1	2891	tags=33%, list=16%, signal=40%
GO_REGULATION_OF_BINDING	GO_REGULATION_OF_BINDING		364	0.24629	1.10873	0.109375	0.615021	1	2158	tags=18%, list=12%, signal=20%
GO_DECIDUALIZATION	GO_DECIDUALIZATION		24	0.382455	1.10867	0.309446	0.614338	1	1998	tags=17%, list=11%, signal=19%
GO_PEPTIDYL_GLUTAMIC_ACID_MODIFICATION	GO_PEPTIDYL_GLUTAMIC_ACID_MODIFICATION		26	0.373327	1.10808	0.288344	0.615173	1	649	tags=15%, list=4%, signal=16%
GO_REGULATION_OF_AMYLOID_PRECURSOR_PROTEIN_CATABOLIC_PROCESS	GO_REGULATION_OF_AMYLOID_PRECURSOR_PROTEIN_CATABOLIC_PROCESS		33	0.349118	1.10766	0.27931	0.615491	1	2583	tags=30%, list=14%, signal=35%
GO_FAT_CELL_DIFFERENTIATION	GO_FAT_CELL_DIFFERENTIATION		205	0.255462	1.10637	0.16129	0.618276	1	1630	tags=15%, list=9%, signal=16%
GO_IRON_ION_TRANSMEMBRANE_TRANSPORT	GO_IRON_ION_TRANSMEMBRANE_TRANSPORT		20	0.397216	1.10633	0.3125	0.617537	1	3041	tags=45%, list=17%, signal=54%
GO_CELLULAR_RESPONSE_TO_AMMONIUM_ION	GO_CELLULAR_RESPONSE_TO_AMMONIUM_ION		129	0.274101	1.10517	0.214286	0.620032	1	2310	tags=20%, list=13%, signal=23%
GO_DEOXYRIBONUCLEASE_ACTIVITY	GO_DEOXYRIBONUCLEASE_ACTIVITY		57	0.309495	1.10391	0.232	0.623003	1	651	tags=16%, list=4%, signal=16%
GO_PROTEIN_SERINE_THREONINE_PHOSPHATASE_ACTIVITY	GO_PROTEIN_SERINE_THREONINE_PHOSPHATASE_ACTIVITY		68	0.302861	1.1039	0.220339	0.62216	1	1941	tags=16%, list=11%, signal=18%
GO_REGULATION_OF_PROTEIN_POLYUBIQUITINATION	GO_REGULATION_OF_PROTEIN_POLYUBIQUITINATION		21	0.38651	1.10348	0.314103	0.622499	1	1243	tags=19%, list=7%, signal=20%
GO_TRANSFERASE_ACTIVITY_TRANSFERRING_ONE_CARBON_GROUPS	GO_TRANSFERASE_ACTIVITY_TRANSFERRING_ONE_CARBON_GROUPS		213	0.26027	1.10346	0.204724	0.621649	1	2573	tags=21%, list=14%, signal=24%
GO_PHOSPHATASE_BINDING	GO_PHOSPHATASE_BINDING		182	0.263491	1.10317	0.234043	0.621621	1	2666	tags=23%, list=15%, signal=26%
GO_NURD_COMPLEX	GO_NURD_COMPLEX		15	0.418645	1.10273	0.302395	0.622013	1	3511	tags=47%, list=19%, signal=58%
GO_POSITIVE_REGULATION_OF_LONG_TERM_SYNAPTIC_POTENTIATION	GO_POSITIVE_REGULATION_OF_LONG_TERM_SYNAPTIC_POTENTIATION		20	0.39231	1.1015	0.3125	0.624799	1	3457	tags=35%, list=19%, signal=43%
GO_OLIGODENDROCYTE_DIFFERENTIATION	GO_OLIGODENDROCYTE_DIFFERENTIATION		90	0.287536	1.10059	0.23176	0.626546	1	4251	tags=33%, list=23%, signal=43%
GO_TRANSFERASE_ACTIVITY_TRANSFERRING_ALKYL_OR_ARYL_OTHER_THAN_METHYL_GROUPS	GO_TRANSFERASE_ACTIVITY_TRANSFERRING_ALKYL_OR_ARYL_OTHER_THAN_METHYL_GROUPS		54	0.312094	1.09937	0.270161	0.629408	1	2807	tags=20%, list=15%, signal=24%
GO_PROTEIN_LOCALIZATION_TO_MITOCHONDRION	GO_PROTEIN_LOCALIZATION_TO_MITOCHONDRION		137	0.264486	1.09891	0.20339	0.629791	1	2376	tags=20%, list=13%, signal=23%
GO_DNA_LIGATION	GO_DNA_LIGATION		17	0.416648	1.09877	0.317143	0.629318	1	3904	tags=35%, list=22%, signal=45%
GO_REGULATION_OF_TELOMERE_CAPPING	GO_REGULATION_OF_TELOMERE_CAPPING		25	0.36728	1.09872	0.292763	0.628589	1	807	tags=20%, list=4%, signal=21%
GO_GAS_TRANSPORT	GO_GAS_TRANSPORT		17	0.412208	1.09807	0.3241	0.629641	1	1665	tags=24%, list=9%, signal=26%
GO_REGULATION_OF_ANDROGEN_RECEPTOR_SIGNALING_PATHWAY	GO_REGULATION_OF_ANDROGEN_RECEPTOR_SIGNALING_PATHWAY		25	0.370478	1.09798	0.31068	0.629012	1	3112	tags=28%, list=17%, signal=34%
GO_REGULATION_OF_LIPOPROTEIN_PARTICLE_CLEARANCE	GO_REGULATION_OF_LIPOPROTEIN_PARTICLE_CLEARANCE		18	0.396333	1.09709	0.326347	0.630714	1	4506	tags=50%, list=25%, signal=66%
GO_PHAGOCYTOSIS_RECOGNITION	GO_PHAGOCYTOSIS_RECOGNITION		16	0.410865	1.09632	0.328488	0.632043	1	2655	tags=31%, list=15%, signal=37%
GO_POSITIVE_REGULATION_OF_CALCIUM_MEDIATED_SIGNALING	GO_POSITIVE_REGULATION_OF_CALCIUM_MEDIATED_SIGNALING		43	0.324581	1.09584	0.287356	0.632665	1	2359	tags=23%, list=13%, signal=27%
GO_POSITIVE_REGULATION_OF_PROTEIN_CATABOLIC_PROCESS	GO_POSITIVE_REGULATION_OF_PROTEIN_CATABOLIC_PROCESS		214	0.255893	1.09559	0.192	0.632567	1	1898	tags=15%, list=10%, signal=17%
GO_EXOCRINE_SYSTEM_DEVELOPMENT	GO_EXOCRINE_SYSTEM_DEVELOPMENT		48	0.325996	1.09469	0.275362	0.634386	1	2314	tags=21%, list=13%, signal=24%
GO_INTRINSIC_APOPTOTIC_SIGNALING_PATHWAY_IN_RESPONSE_TO_OXIDATIVE_STRESS	GO_INTRINSIC_APOPTOTIC_SIGNALING_PATHWAY_IN_RESPONSE_TO_OXIDATIVE_STRESS		43	0.322945	1.09416	0.282686	0.635079	1	1881	tags=16%, list=10%, signal=18%
GO_MITOGEN_ACTIVATED_PROTEIN_KINASE_BINDING	GO_MITOGEN_ACTIVATED_PROTEIN_KINASE_BINDING		25	0.372374	1.09387	0.312081	0.635003	1	922	tags=8%, list=5%, signal=8%
GO_PROTEIN_HETERODIMERIZATION_ACTIVITY	GO_PROTEIN_HETERODIMERIZATION_ACTIVITY		403	0.244418	1.09357	0.151515	0.635002	1	2414	tags=18%, list=13%, signal=21%
GO_LOCOMOTOR_RHYTHM	GO_LOCOMOTOR_RHYTHM		15	0.420845	1.09308	0.323988	0.635583	1	3706	tags=47%, list=20%, signal=59%
GO_INTRINSIC_COMPONENT_OF_MITOCHONDRIAL_MEMBRANE	GO_INTRINSIC_COMPONENT_OF_MITOCHONDRIAL_MEMBRANE		68	0.297376	1.09298	0.305677	0.635008	1	2147	tags=25%, list=12%, signal=28%
GO_MHC_CLASS_I_PROTEIN_BINDING	GO_MHC_CLASS_I_PROTEIN_BINDING		17	0.401879	1.09276	0.332344	0.634732	1	1990	tags=35%, list=11%, signal=40%
GO_CELLULAR_RESPONSE_TO_KETONE	GO_CELLULAR_RESPONSE_TO_KETONE		92	0.282522	1.0916	0.237624	0.63733	1	1709	tags=14%, list=9%, signal=16%
GO_HISTONE_H3_ACETYLATION	GO_HISTONE_H3_ACETYLATION		60	0.306236	1.09095	0.281022	0.638371	1	2597	tags=28%, list=14%, signal=33%
GO_MUSCLE_CELL_PROLIFERATION	GO_MUSCLE_CELL_PROLIFERATION		184	0.258631	1.09081	0.198529	0.637935	1	1881	tags=16%, list=10%, signal=17%
GO_B_CELL_APOPTOTIC_PROCESS	GO_B_CELL_APOPTOTIC_PROCESS		23	0.372644	1.08928	0.324405	0.641613	1	948	tags=17%, list=5%, signal=18%
GO_MAMMARY_GLAND_ALVEOLUS_DEVELOPMENT	GO_MAMMARY_GLAND_ALVEOLUS_DEVELOPMENT		18	0.39126	1.08823	0.331412	0.643858	1	1392	tags=22%, list=8%, signal=24%
GO_POSITIVE_REGULATION_OF_GLIAL_CELL_PROLIFERATION	GO_POSITIVE_REGULATION_OF_GLIAL_CELL_PROLIFERATION		15	0.420048	1.08692	0.352273	0.646819	1	2879	tags=47%, list=16%, signal=55%
GO_POSITIVE_REGULATION_OF_MYOBLAST_DIFFERENTIATION	GO_POSITIVE_REGULATION_OF_MYOBLAST_DIFFERENTIATION		23	0.36436	1.08668	0.326203	0.646685	1	4771	tags=39%, list=26%, signal=53%
GO_POSITIVE_REGULATION_OF_CHOLESTEROL_EFFLUX	GO_POSITIVE_REGULATION_OF_CHOLESTEROL_EFFLUX		16	0.410226	1.08564	0.346875	0.648964	1	2358	tags=25%, list=13%, signal=29%
GO_STRIATED_MUSCLE_CELL_PROLIFERATION	GO_STRIATED_MUSCLE_CELL_PROLIFERATION		62	0.301396	1.08547	0.2749	0.648596	1	2016	tags=21%, list=11%, signal=24%
GO_POSITIVE_REGULATION_OF_TELOMERE_CAPPING	GO_POSITIVE_REGULATION_OF_TELOMERE_CAPPING		17	0.412013	1.08536	0.322388	0.648096	1	116	tags=12%, list=1%, signal=12%
GO_POSITIVE_REGULATION_OF_STRESS_FIBER_ASSEMBLY	GO_POSITIVE_REGULATION_OF_STRESS_FIBER_ASSEMBLY		50	0.302811	1.08522	0.276364	0.647619	1	1946	tags=16%, list=11%, signal=18%
GO_DYNEIN_COMPLEX_BINDING	GO_DYNEIN_COMPLEX_BINDING		21	0.377278	1.08504	0.33033	0.647249	1	2136	tags=29%, list=12%, signal=32%
GO_CELLULAR_RESPONSE_TO_PEPTIDE_HORMONE_STIMULUS	GO_CELLULAR_RESPONSE_TO_PEPTIDE_HORMONE_STIMULUS		305	0.242059	1.08444	0.128205	0.648109	1	1752	tags=12%, list=10%, signal=13%
GO_POSITIVE_REGULATION_OF_CELLULAR_PROTEIN_LOCALIZATION	GO_POSITIVE_REGULATION_OF_CELLULAR_PROTEIN_LOCALIZATION		318	0.240775	1.08404	0.174419	0.648428	1	2544	tags=20%, list=14%, signal=23%
GO_CARDIAC_MUSCLE_CELL_PROLIFERATION	GO_CARDIAC_MUSCLE_CELL_PROLIFERATION		47	0.31313	1.084	0.29588	0.647676	1	1823	tags=19%, list=10%, signal=21%
GO_POLYSOMAL_RIBOSOME	GO_POLYSOMAL_RIBOSOME		32	0.348095	1.08355	0.31058	0.648191	1	1850	tags=25%, list=10%, signal=28%
GO_RIBONUCLEOPROTEIN_COMPLEX_SUBUNIT_ORGANIZATION	GO_RIBONUCLEOPROTEIN_COMPLEX_SUBUNIT_ORGANIZATION		184	0.259561	1.08312	0.236486	0.648642	1	1290	tags=16%, list=7%, signal=17%
GO_REGULATION_OF_CELLULAR_PROTEIN_CATABOLIC_PROCESS	GO_REGULATION_OF_CELLULAR_PROTEIN_CATABOLIC_PROCESS		240	0.249068	1.08304	0.134615	0.647996	1	1898	tags=14%, list=10%, signal=16%
GO_MAINTENANCE_OF_PROTEIN_LOCALIZATION_IN_ORGANELLE	GO_MAINTENANCE_OF_PROTEIN_LOCALIZATION_IN_ORGANELLE		39	0.330146	1.08247	0.303887	0.648763	1	2988	tags=33%, list=16%, signal=40%
GO_NEGATIVE_REGULATION_OF_MUSCLE_HYPERTROPHY	GO_NEGATIVE_REGULATION_OF_MUSCLE_HYPERTROPHY		28	0.353394	1.08204	0.305733	0.649238	1	1514	tags=14%, list=8%, signal=16%
GO_REGULATION_OF_INTRACELLULAR_PROTEIN_TRANSPORT	GO_REGULATION_OF_INTRACELLULAR_PROTEIN_TRANSPORT		222	0.251939	1.08171	0.198198	0.64936	1	2544	tags=19%, list=14%, signal=22%
GO_SINGLE_STRANDED_VIRAL_RNA_REPLICATION_VIA_DOUBLE_STRANDED_DNA_INTERMEDIATE	GO_SINGLE_STRANDED_VIRAL_RNA_REPLICATION_VIA_DOUBLE_STRANDED_DNA_INTERMEDIATE		18	0.386665	1.08146	0.332258	0.649202	1	2901	tags=33%, list=16%, signal=40%
GO_LUNG_ALVEOLUS_DEVELOPMENT	GO_LUNG_ALVEOLUS_DEVELOPMENT		41	0.32107	1.0809	0.332075	0.650027	1	3628	tags=34%, list=20%, signal=43%
GO_WATER_HOMEOSTASIS	GO_WATER_HOMEOSTASIS		75	0.295248	1.08084	0.293651	0.649329	1	2914	tags=25%, list=16%, signal=30%
GO_BRANCHING_INVOLVED_IN_SALIVARY_GLAND_MORPHOGENESIS	GO_BRANCHING_INVOLVED_IN_SALIVARY_GLAND_MORPHOGENESIS		23	0.377223	1.08071	0.339339	0.648866	1	1779	tags=22%, list=10%, signal=24%
GO_MIRNA_BINDING	GO_MIRNA_BINDING		29	0.349834	1.08032	0.302632	0.649136	1	4599	tags=41%, list=25%, signal=55%
GO_REGULATION_OF_LIPID_METABOLIC_PROCESS	GO_REGULATION_OF_LIPID_METABOLIC_PROCESS		390	0.23752	1.07972	0.188679	0.64995	1	2600	tags=19%, list=14%, signal=22%
GO_TRANSLATIONAL_ELONGATION	GO_TRANSLATIONAL_ELONGATION		130	0.267478	1.07947	0.248677	0.649788	1	3819	tags=24%, list=21%, signal=30%
GO_CYTOPLASMIC_SEQUESTERING_OF_TRANSCRIPTION_FACTOR	GO_CYTOPLASMIC_SEQUESTERING_OF_TRANSCRIPTION_FACTOR		17	0.403935	1.07927	0.346626	0.649507	1	2891	tags=41%, list=16%, signal=49%
GO_TRANSLATION_ELONGATION_FACTOR_ACTIVITY	GO_TRANSLATION_ELONGATION_FACTOR_ACTIVITY		19	0.379538	1.07854	0.298851	0.650664	1	1215	tags=16%, list=7%, signal=17%
GO_SCHWANN_CELL_DIFFERENTIATION	GO_SCHWANN_CELL_DIFFERENTIATION		37	0.329075	1.07766	0.296552	0.65249	1	2431	tags=30%, list=13%, signal=34%
GO_DENSE_CORE_GRANULE	GO_DENSE_CORE_GRANULE		19	0.385925	1.07764	0.344156	0.651676	1	1516	tags=21%, list=8%, signal=23%
GO_TRANSCRIPTION_FACTOR_COMPLEX	GO_TRANSCRIPTION_FACTOR_COMPLEX		354	0.238887	1.07642	0.175676	0.654524	1	2606	tags=20%, list=14%, signal=23%
GO_REGULATION_OF_METANEPHROS_DEVELOPMENT	GO_REGULATION_OF_METANEPHROS_DEVELOPMENT		23	0.364869	1.07545	0.332248	0.656666	1	936	tags=17%, list=5%, signal=18%
GO_POSITIVE_REGULATION_OF_SUBSTRATE_ADHESION_DEPENDENT_CELL_SPREADING	GO_POSITIVE_REGULATION_OF_SUBSTRATE_ADHESION_DEPENDENT_CELL_SPREADING		36	0.326603	1.07523	0.3125	0.656408	1	1102	tags=11%, list=6%, signal=12%
GO_PROTEIN_PHOSPHORYLATED_AMINO_ACID_BINDING	GO_PROTEIN_PHOSPHORYLATED_AMINO_ACID_BINDING		51	0.310354	1.075	0.306202	0.656179	1	1998	tags=16%, list=11%, signal=18%
GO_CCR4_NOT_COMPLEX	GO_CCR4_NOT_COMPLEX		16	0.40945	1.07458	0.325843	0.656548	1	1139	tags=19%, list=6%, signal=20%
GO_ACTIVATION_OF_PHOSPHOLIPASE_C_ACTIVITY	GO_ACTIVATION_OF_PHOSPHOLIPASE_C_ACTIVITY		31	0.350999	1.07445	0.351724	0.656065	1	2929	tags=32%, list=16%, signal=38%
GO_MAINTENANCE_OF_PROTEIN_LOCATION_IN_NUCLEUS	GO_MAINTENANCE_OF_PROTEIN_LOCATION_IN_NUCLEUS		22	0.380562	1.07311	0.367164	0.659262	1	868	tags=23%, list=5%, signal=24%
GO_POSITIVE_REGULATION_OF_NOTCH_SIGNALING_PATHWAY	GO_POSITIVE_REGULATION_OF_NOTCH_SIGNALING_PATHWAY		48	0.313307	1.07282	0.307393	0.659234	1	2025	tags=19%, list=11%, signal=21%
GO_ORGAN_OR_TISSUE_SPECIFIC_IMMUNE_RESPONSE	GO_ORGAN_OR_TISSUE_SPECIFIC_IMMUNE_RESPONSE		27	0.356075	1.07201	0.347962	0.660795	1	3461	tags=33%, list=19%, signal=41%
GO_CEREBELLAR_PURKINJE_CELL_LAYER_DEVELOPMENT	GO_CEREBELLAR_PURKINJE_CELL_LAYER_DEVELOPMENT		24	0.362544	1.07145	0.34375	0.661585	1	436	tags=13%, list=2%, signal=13%
GO_DNA_POLYMERASE_BINDING	GO_DNA_POLYMERASE_BINDING		17	0.405806	1.07055	0.377143	0.663383	1	490	tags=12%, list=3%, signal=12%
GO_HEART_MORPHOGENESIS	GO_HEART_MORPHOGENESIS		248	0.246435	1.06955	0.287037	0.665577	1	2157	tags=14%, list=12%, signal=16%
GO_POSITIVE_REGULATION_OF_PROTEIN_TARGETING_TO_MITOCHONDRION	GO_POSITIVE_REGULATION_OF_PROTEIN_TARGETING_TO_MITOCHONDRION		30	0.341794	1.06945	0.323024	0.665026	1	151	tags=7%, list=1%, signal=7%
GO_REGULATION_OF_MUSCLE_HYPERTROPHY	GO_REGULATION_OF_MUSCLE_HYPERTROPHY		58	0.303651	1.0693	0.322835	0.664596	1	1514	tags=19%, list=8%, signal=21%
GO_CRANIAL_SKELETAL_SYSTEM_DEVELOPMENT	GO_CRANIAL_SKELETAL_SYSTEM_DEVELOPMENT		66	0.289624	1.06828	0.296578	0.666889	1	2311	tags=21%, list=13%, signal=24%
GO_POLYSOME	GO_POLYSOME		72	0.287606	1.06684	0.31441	0.670323	1	1582	tags=18%, list=9%, signal=20%
GO_ACYLGLYCEROL_HOMEOSTASIS	GO_ACYLGLYCEROL_HOMEOSTASIS		34	0.336293	1.06611	0.347826	0.671654	1	2380	tags=26%, list=13%, signal=30%
GO_NOTOCHORD_DEVELOPMENT	GO_NOTOCHORD_DEVELOPMENT		19	0.388325	1.06563	0.35694	0.672297	1	659	tags=16%, list=4%, signal=16%
GO_CELL_PROLIFERATION_IN_HINDBRAIN	GO_CELL_PROLIFERATION_IN_HINDBRAIN		16	0.399772	1.0641	0.385057	0.675946	1	4103	tags=38%, list=23%, signal=48%
GO_NEGATIVE_REGULATION_OF_FIBROBLAST_GROWTH_FACTOR_RECEPTOR_SIGNALING_PATHWAY	GO_NEGATIVE_REGULATION_OF_FIBROBLAST_GROWTH_FACTOR_RECEPTOR_SIGNALING_PATHWAY		16	0.403751	1.06407	0.352941	0.675172	1	955	tags=13%, list=5%, signal=13%
GO_PHOSPHATASE_INHIBITOR_ACTIVITY	GO_PHOSPHATASE_INHIBITOR_ACTIVITY		42	0.322129	1.06392	0.338403	0.674831	1	1722	tags=14%, list=10%, signal=16%
GO_RRNA_METHYLATION	GO_RRNA_METHYLATION		22	0.353537	1.0638	0.364516	0.674377	1	415	tags=14%, list=2%, signal=14%
GO_STEROL_METABOLIC_PROCESS	GO_STEROL_METABOLIC_PROCESS		161	0.250911	1.06362	0.251534	0.674055	1	2173	tags=19%, list=12%, signal=21%
GO_AMELOGENESIS	GO_AMELOGENESIS		26	0.358927	1.06308	0.355987	0.674832	1	1961	tags=27%, list=11%, signal=30%
GO_REGULATION_OF_DNA_TEMPLATED_TRANSCRIPTION_ELONGATION	GO_REGULATION_OF_DNA_TEMPLATED_TRANSCRIPTION_ELONGATION		51	0.309254	1.06294	0.327526	0.674387	1	1458	tags=24%, list=8%, signal=26%
GO_REGULATION_OF_HEART_RATE	GO_REGULATION_OF_HEART_RATE		93	0.277212	1.0626	0.330317	0.674476	1	1335	tags=9%, list=7%, signal=9%
GO_PROTEIN_C_TERMINUS_BINDING	GO_PROTEIN_C_TERMINUS_BINDING		183	0.251975	1.06236	0.263158	0.674398	1	1552	tags=16%, list=9%, signal=17%
GO_ATPASE_DEPENDENT_TRANSMEMBRANE_TRANSPORT_COMPLEX	GO_ATPASE_DEPENDENT_TRANSMEMBRANE_TRANSPORT_COMPLEX		21	0.375021	1.0623	0.378205	0.673757	1	1186	tags=19%, list=7%, signal=20%
GO_POSITIVE_REGULATION_OF_MYOTUBE_DIFFERENTIATION	GO_POSITIVE_REGULATION_OF_MYOTUBE_DIFFERENTIATION		32	0.331417	1.06229	0.347826	0.672905	1	3074	tags=31%, list=17%, signal=38%
GO_NEGATIVE_REGULATION_OF_CELLULAR_AMIDE_METABOLIC_PROCESS	GO_NEGATIVE_REGULATION_OF_CELLULAR_AMIDE_METABOLIC_PROCESS		140	0.25982	1.06227	0.333333	0.672113	1	1634	tags=13%, list=9%, signal=14%
GO_ESTABLISHMENT_OF_PROTEIN_LOCALIZATION_TO_MEMBRANE	GO_ESTABLISHMENT_OF_PROTEIN_LOCALIZATION_TO_MEMBRANE		315	0.241077	1.0621	0.217949	0.671823	1	2431	tags=22%, list=13%, signal=25%
GO_NEGATIVE_REGULATION_OF_POTASSIUM_ION_TRANSPORT	GO_NEGATIVE_REGULATION_OF_POTASSIUM_ION_TRANSPORT		30	0.338283	1.06102	0.358306	0.674354	1	2300	tags=23%, list=13%, signal=27%
GO_NUCLEUS_LOCALIZATION	GO_NUCLEUS_LOCALIZATION		28	0.358883	1.0609	0.338658	0.673874	1	1134	tags=25%, list=6%, signal=27%
GO_BICARBONATE_TRANSMEMBRANE_TRANSPORTER_ACTIVITY	GO_BICARBONATE_TRANSMEMBRANE_TRANSPORTER_ACTIVITY		19	0.381622	1.06068	0.351724	0.673701	1	2660	tags=26%, list=15%, signal=31%
GO_POSITIVE_REGULATION_OF_LAMELLIPODIUM_ORGANIZATION	GO_POSITIVE_REGULATION_OF_LAMELLIPODIUM_ORGANIZATION		28	0.35787	1.06066	0.361563	0.672937	1	716	tags=14%, list=4%, signal=15%
GO_NEGATIVE_REGULATION_OF_AMINE_TRANSPORT	GO_NEGATIVE_REGULATION_OF_AMINE_TRANSPORT		24	0.359072	1.06004	0.362126	0.67395	1	2156	tags=21%, list=12%, signal=24%
GO_NEGATIVE_REGULATION_OF_NEURON_DIFFERENTIATION	GO_NEGATIVE_REGULATION_OF_NEURON_DIFFERENTIATION		214	0.24836	1.05953	0.305343	0.674649	1	1919	tags=14%, list=11%, signal=15%
GO_CELL_FATE_COMMITMENT_INVOLVED_IN_FORMATION_OF_PRIMARY_GERM_LAYER	GO_CELL_FATE_COMMITMENT_INVOLVED_IN_FORMATION_OF_PRIMARY_GERM_LAYER		33	0.330084	1.05831	0.364548	0.677572	1	2282	tags=24%, list=13%, signal=28%
GO_CARDIAC_MUSCLE_TISSUE_DEVELOPMENT	GO_CARDIAC_MUSCLE_TISSUE_DEVELOPMENT		201	0.245334	1.05819	0.273381	0.677118	1	1898	tags=16%, list=10%, signal=18%
GO_RESPONSE_TO_ANTIBIOTIC	GO_RESPONSE_TO_ANTIBIOTIC		312	0.234405	1.05799	0.292135	0.676912	1	2004	tags=15%, list=11%, signal=16%
GO_NUCLEOBASE_BIOSYNTHETIC_PROCESS	GO_NUCLEOBASE_BIOSYNTHETIC_PROCESS		19	0.383776	1.05773	0.35493	0.676829	1	3609	tags=37%, list=20%, signal=46%
GO_RECEPTOR_CLUSTERING	GO_RECEPTOR_CLUSTERING		56	0.299714	1.05706	0.317073	0.67799	1	2214	tags=18%, list=12%, signal=20%
GO_FORELIMB_MORPHOGENESIS	GO_FORELIMB_MORPHOGENESIS		41	0.315823	1.057	0.354478	0.677326	1	1200	tags=15%, list=7%, signal=16%
GO_MHC_CLASS_II_BIOSYNTHETIC_PROCESS	GO_MHC_CLASS_II_BIOSYNTHETIC_PROCESS		15	0.394187	1.05692	0.366477	0.676722	1	922	tags=20%, list=5%, signal=21%
GO_OXIDOREDUCTASE_ACTIVITY_ACTING_ON_PAIRED_DONORS_WITH_INCORPORATION_OR_REDUCTION_OF_MOLECULAR_OXYGEN	GO_OXIDOREDUCTASE_ACTIVITY_ACTING_ON_PAIRED_DONORS_WITH_INCORPORATION_OR_REDUCTION_OF_MOLECULAR_OXYGEN		151	0.256328	1.05574	0.296053	0.679366	1	2999	tags=24%, list=17%, signal=28%
GO_OXIDOREDUCTASE_ACTIVITY_ACTING_ON_NAD_P_H_OXYGEN_AS_ACCEPTOR	GO_OXIDOREDUCTASE_ACTIVITY_ACTING_ON_NAD_P_H_OXYGEN_AS_ACCEPTOR		15	0.40537	1.05571	0.378378	0.678642	1	1957	tags=27%, list=11%, signal=30%
GO_POSITIVE_REGULATION_OF_GLUCOSE_TRANSMEMBRANE_TRANSPORT	GO_POSITIVE_REGULATION_OF_GLUCOSE_TRANSMEMBRANE_TRANSPORT		41	0.32096	1.05567	0.326599	0.677905	1	722	tags=7%, list=4%, signal=8%
GO_DNA_DEMETHYLATION	GO_DNA_DEMETHYLATION		26	0.341787	1.05511	0.375	0.678783	1	819	tags=15%, list=5%, signal=16%
GO_NEGATIVE_REGULATION_OF_HYDROLASE_ACTIVITY	GO_NEGATIVE_REGULATION_OF_HYDROLASE_ACTIVITY		431	0.228646	1.05472	0.203704	0.679137	1	1922	tags=13%, list=11%, signal=14%
GO_SERTOLI_CELL_DIFFERENTIATION	GO_SERTOLI_CELL_DIFFERENTIATION		20	0.377237	1.05404	0.356757	0.680312	1	3840	tags=40%, list=21%, signal=51%
GO_COFACTOR_BIOSYNTHETIC_PROCESS	GO_COFACTOR_BIOSYNTHETIC_PROCESS		221	0.240253	1.05378	0.254098	0.680315	1	1634	tags=14%, list=9%, signal=15%
GO_MAP_KINASE_KINASE_ACTIVITY	GO_MAP_KINASE_KINASE_ACTIVITY		17	0.389658	1.05377	0.383648	0.679493	1	2949	tags=29%, list=16%, signal=35%
GO_NEGATIVE_REGULATION_OF_ACTIN_FILAMENT_BUNDLE_ASSEMBLY	GO_NEGATIVE_REGULATION_OF_ACTIN_FILAMENT_BUNDLE_ASSEMBLY		21	0.371808	1.0533	0.380531	0.68015	1	1332	tags=14%, list=7%, signal=15%
GO_NEGATIVE_REGULATION_OF_APOPTOTIC_SIGNALING_PATHWAY	GO_NEGATIVE_REGULATION_OF_APOPTOTIC_SIGNALING_PATHWAY		222	0.242523	1.05295	0.267241	0.680427	1	1964	tags=11%, list=11%, signal=12%
GO_MIRNA_METABOLIC_PROCESS	GO_MIRNA_METABOLIC_PROCESS		30	0.343494	1.05291	0.385852	0.679709	1	3673	tags=30%, list=20%, signal=38%
GO_POSITIVE_REGULATION_OF_NEURON_MIGRATION	GO_POSITIVE_REGULATION_OF_NEURON_MIGRATION		15	0.396643	1.05287	0.37883	0.678991	1	1618	tags=27%, list=9%, signal=29%
GO_ZINC_ION_TRANSMEMBRANE_TRANSPORT	GO_ZINC_ION_TRANSMEMBRANE_TRANSPORT		22	0.358251	1.04851	0.37092	0.691671	1	1568	tags=18%, list=9%, signal=20%
GO_RNA_POLYMERASE_CORE_ENZYME_BINDING	GO_RNA_POLYMERASE_CORE_ENZYME_BINDING		44	0.31468	1.04729	0.359477	0.694582	1	1637	tags=25%, list=9%, signal=27%
GO_RESPONSE_TO_XENOBIOTIC_STIMULUS	GO_RESPONSE_TO_XENOBIOTIC_STIMULUS		283	0.231863	1.04707	0.26506	0.694384	1	2450	tags=17%, list=14%, signal=20%
GO_ANTIBACTERIAL_HUMORAL_RESPONSE	GO_ANTIBACTERIAL_HUMORAL_RESPONSE		29	0.350524	1.04684	0.388889	0.694238	1	2732	tags=24%, list=15%, signal=28%
GO_EMBRYONIC_PLACENTA_MORPHOGENESIS	GO_EMBRYONIC_PLACENTA_MORPHOGENESIS		25	0.356645	1.0461	0.363077	0.695693	1	2132	tags=24%, list=12%, signal=27%
GO_OLIGODENDROCYTE_DEVELOPMENT	GO_OLIGODENDROCYTE_DEVELOPMENT		40	0.321559	1.04548	0.361314	0.696711	1	3445	tags=28%, list=19%, signal=34%
GO_RESPONSE_TO_NICOTINE	GO_RESPONSE_TO_NICOTINE		47	0.308462	1.045	0.332061	0.697335	1	2004	tags=19%, list=11%, signal=21%
GO_RNA_POLYMERASE_II_SPECIFIC_DNA_BINDING_TRANSCRIPTION_FACTOR_BINDING	GO_RNA_POLYMERASE_II_SPECIFIC_DNA_BINDING_TRANSCRIPTION_FACTOR_BINDING		277	0.236489	1.04493	0.3125	0.696738	1	2565	tags=23%, list=14%, signal=27%
GO_RETINOIC_ACID_RECEPTOR_SIGNALING_PATHWAY	GO_RETINOIC_ACID_RECEPTOR_SIGNALING_PATHWAY		31	0.337564	1.04371	0.351792	0.69971	1	1473	tags=19%, list=8%, signal=21%
GO_HEME_BIOSYNTHETIC_PROCESS	GO_HEME_BIOSYNTHETIC_PROCESS		22	0.361005	1.04354	0.387821	0.699393	1	1634	tags=23%, list=9%, signal=25%
GO_AMYLOID_PRECURSOR_PROTEIN_METABOLIC_PROCESS	GO_AMYLOID_PRECURSOR_PROTEIN_METABOLIC_PROCESS		60	0.293039	1.04347	0.352713	0.698791	1	2583	tags=25%, list=14%, signal=29%
GO_REGULATION_OF_CILIUM_ASSEMBLY	GO_REGULATION_OF_CILIUM_ASSEMBLY		52	0.294559	1.04326	0.373585	0.698588	1	1502	tags=19%, list=8%, signal=21%
GO_ACTIVIN_RECEPTOR_SIGNALING_PATHWAY	GO_ACTIVIN_RECEPTOR_SIGNALING_PATHWAY		43	0.310038	1.04272	0.351449	0.699443	1	2436	tags=26%, list=13%, signal=29%
GO_FICOLIN_1_RICH_GRANULE	GO_FICOLIN_1_RICH_GRANULE		124	0.259816	1.04175	0.294444	0.701648	1	1993	tags=16%, list=11%, signal=18%
GO_POSITIVE_REGULATION_OF_EMBRYONIC_DEVELOPMENT	GO_POSITIVE_REGULATION_OF_EMBRYONIC_DEVELOPMENT		35	0.325617	1.04156	0.370629	0.701352	1	4103	tags=49%, list=23%, signal=63%
GO_POSITIVE_REGULATION_OF_MYELOID_LEUKOCYTE_CYTOKINE_PRODUCTION_INVOLVED_IN_IMMUNE_RESPONSE	GO_POSITIVE_REGULATION_OF_MYELOID_LEUKOCYTE_CYTOKINE_PRODUCTION_INVOLVED_IN_IMMUNE_RESPONSE		18	0.373222	1.04054	0.402332	0.703739	1	794	tags=11%, list=4%, signal=12%
GO_LIGAND_ACTIVATED_TRANSCRIPTION_FACTOR_ACTIVITY	GO_LIGAND_ACTIVATED_TRANSCRIPTION_FACTOR_ACTIVITY		45	0.307013	1.04047	0.383333	0.703146	1	1752	tags=16%, list=10%, signal=17%
GO_MYOFILAMENT	GO_MYOFILAMENT		27	0.341955	1.04001	0.371875	0.703736	1	1017	tags=11%, list=6%, signal=12%
GO_ENDOPLASMIC_RETICULUM_MANNOSE_TRIMMING	GO_ENDOPLASMIC_RETICULUM_MANNOSE_TRIMMING		15	0.393626	1.03981	0.415902	0.703551	1	1781	tags=20%, list=10%, signal=22%
GO_POSITIVE_REGULATION_OF_ALCOHOL_BIOSYNTHETIC_PROCESS	GO_POSITIVE_REGULATION_OF_ALCOHOL_BIOSYNTHETIC_PROCESS		25	0.34953	1.03977	0.380062	0.702821	1	3355	tags=36%, list=19%, signal=44%
GO_UBIQUINONE_METABOLIC_PROCESS	GO_UBIQUINONE_METABOLIC_PROCESS		18	0.375828	1.03932	0.393651	0.703402	1	3229	tags=33%, list=18%, signal=41%
GO_RESPONSE_TO_FATTY_ACID	GO_RESPONSE_TO_FATTY_ACID		83	0.270478	1.03919	0.376238	0.70295	1	2004	tags=17%, list=11%, signal=19%
GO_NEGATIVE_REGULATION_OF_NEUROTRANSMITTER_TRANSPORT	GO_NEGATIVE_REGULATION_OF_NEUROTRANSMITTER_TRANSPORT		22	0.365634	1.03892	0.380952	0.702937	1	3866	tags=32%, list=21%, signal=40%
GO_NEGATIVE_REGULATION_OF_PROTEASOMAL_PROTEIN_CATABOLIC_PROCESS	GO_NEGATIVE_REGULATION_OF_PROTEASOMAL_PROTEIN_CATABOLIC_PROCESS		49	0.301911	1.03887	0.361446	0.702263	1	3781	tags=31%, list=21%, signal=39%
GO_POSITIVE_REGULATION_OF_CELLULAR_RESPONSE_TO_INSULIN_STIMULUS	GO_POSITIVE_REGULATION_OF_CELLULAR_RESPONSE_TO_INSULIN_STIMULUS		24	0.346116	1.03775	0.412651	0.70481	1	4040	tags=46%, list=22%, signal=59%
GO_AXON_ENSHEATHMENT_IN_CENTRAL_NERVOUS_SYSTEM	GO_AXON_ENSHEATHMENT_IN_CENTRAL_NERVOUS_SYSTEM		20	0.365365	1.03752	0.396501	0.704647	1	5065	tags=45%, list=28%, signal=62%
GO_HUMORAL_IMMUNE_RESPONSE_MEDIATED_BY_CIRCULATING_IMMUNOGLOBULIN	GO_HUMORAL_IMMUNE_RESPONSE_MEDIATED_BY_CIRCULATING_IMMUNOGLOBULIN		43	0.313164	1.03748	0.364341	0.703936	1	2207	tags=30%, list=12%, signal=34%
GO_CELLULAR_RESPONSE_TO_PROSTAGLANDIN_E_STIMULUS	GO_CELLULAR_RESPONSE_TO_PROSTAGLANDIN_E_STIMULUS		16	0.386457	1.03719	0.370588	0.704044	1	149	tags=6%, list=1%, signal=6%
GO_TRICARBOXYLIC_ACID_CYCLE	GO_TRICARBOXYLIC_ACID_CYCLE		34	0.327452	1.03697	0.382979	0.703945	1	2738	tags=26%, list=15%, signal=31%
GO_MAINTENANCE_OF_CELL_POLARITY	GO_MAINTENANCE_OF_CELL_POLARITY		17	0.389866	1.03689	0.391045	0.703362	1	3043	tags=29%, list=17%, signal=35%
GO_RESPONSE_TO_PEPTIDE_HORMONE	GO_RESPONSE_TO_PEPTIDE_HORMONE		416	0.228847	1.0367	0.232143	0.703117	1	1779	tags=13%, list=10%, signal=14%
GO_RESPONSE_TO_INTERLEUKIN_12	GO_RESPONSE_TO_INTERLEUKIN_12		48	0.306262	1.03664	0.404255	0.702488	1	2229	tags=23%, list=12%, signal=26%
GO_GLYCOSIDE_METABOLIC_PROCESS	GO_GLYCOSIDE_METABOLIC_PROCESS		19	0.380739	1.03653	0.373041	0.701999	1	1709	tags=26%, list=9%, signal=29%
GO_POSITIVE_T_CELL_SELECTION	GO_POSITIVE_T_CELL_SELECTION		34	0.329653	1.0358	0.355987	0.703519	1	1759	tags=24%, list=10%, signal=26%
GO_REGULATION_OF_CELL_PROJECTION_ASSEMBLY	GO_REGULATION_OF_CELL_PROJECTION_ASSEMBLY		167	0.245972	1.03468	0.325758	0.706102	1	1759	tags=15%, list=10%, signal=16%
GO_PROTEIN_ACYLATION	GO_PROTEIN_ACYLATION		235	0.240077	1.03431	0.314607	0.70638	1	2797	tags=23%, list=15%, signal=27%
GO_REGULATION_OF_GLUCONEOGENESIS	GO_REGULATION_OF_GLUCONEOGENESIS		44	0.306094	1.03423	0.395349	0.705761	1	2333	tags=20%, list=13%, signal=23%
GO_COSTAMERE	GO_COSTAMERE		18	0.378344	1.0342	0.416185	0.70503	1	3097	tags=39%, list=17%, signal=47%
GO_REGULATION_OF_PEPTIDASE_ACTIVITY	GO_REGULATION_OF_PEPTIDASE_ACTIVITY		421	0.22336	1.03383	0.285714	0.705338	1	2004	tags=13%, list=11%, signal=15%
GO_RETINOIC_ACID_RECEPTOR_BINDING	GO_RETINOIC_ACID_RECEPTOR_BINDING		27	0.33937	1.03335	0.40625	0.706088	1	1780	tags=19%, list=10%, signal=21%
GO_BICARBONATE_TRANSPORT	GO_BICARBONATE_TRANSPORT		40	0.317917	1.03315	0.363636	0.705828	1	1988	tags=23%, list=11%, signal=25%
GO_CARDIAC_CHAMBER_MORPHOGENESIS	GO_CARDIAC_CHAMBER_MORPHOGENESIS		124	0.255055	1.03263	0.352941	0.706716	1	1959	tags=12%, list=11%, signal=13%
GO_REGULATION_OF_RESPONSE_TO_INTERFERON_GAMMA	GO_REGULATION_OF_RESPONSE_TO_INTERFERON_GAMMA		25	0.350073	1.03214	0.386707	0.707369	1	411	tags=8%, list=2%, signal=8%
GO_RESPONSE_TO_OXIDATIVE_STRESS	GO_RESPONSE_TO_OXIDATIVE_STRESS		424	0.22487	1.03169	0.295082	0.707963	1	2009	tags=15%, list=11%, signal=17%
GO_AROMATASE_ACTIVITY	GO_AROMATASE_ACTIVITY		25	0.348204	1.03134	0.393939	0.708284	1	2681	tags=20%, list=15%, signal=23%
GO_REGULATION_OF_CARBOHYDRATE_BIOSYNTHETIC_PROCESS	GO_REGULATION_OF_CARBOHYDRATE_BIOSYNTHETIC_PROCESS		92	0.274216	1.03122	0.382489	0.70783	1	3439	tags=29%, list=19%, signal=36%
GO_AMINE_BIOSYNTHETIC_PROCESS	GO_AMINE_BIOSYNTHETIC_PROCESS		23	0.357081	1.03115	0.404605	0.707245	1	2999	tags=35%, list=17%, signal=42%
GO_HAIR_FOLLICLE_MATURATION	GO_HAIR_FOLLICLE_MATURATION		16	0.394325	1.03094	0.401813	0.707116	1	1200	tags=19%, list=7%, signal=20%
GO_SALIVARY_GLAND_DEVELOPMENT	GO_SALIVARY_GLAND_DEVELOPMENT		37	0.322608	1.03079	0.395904	0.706761	1	2314	tags=22%, list=13%, signal=25%
GO_CONTRACTILE_ACTIN_FILAMENT_BUNDLE_ASSEMBLY	GO_CONTRACTILE_ACTIN_FILAMENT_BUNDLE_ASSEMBLY		89	0.269427	1.03021	0.329004	0.707807	1	1946	tags=13%, list=11%, signal=15%
GO_METHYLTRANSFERASE_COMPLEX	GO_METHYLTRANSFERASE_COMPLEX		110	0.26273	1.02982	0.359788	0.708171	1	1452	tags=16%, list=8%, signal=18%
GO_ALDEHYDE_BIOSYNTHETIC_PROCESS	GO_ALDEHYDE_BIOSYNTHETIC_PROCESS		15	0.403323	1.02858	0.441261	0.711119	1	385	tags=13%, list=2%, signal=14%
GO_POSITIVE_REGULATION_OF_PROTEIN_BINDING	GO_POSITIVE_REGULATION_OF_PROTEIN_BINDING		91	0.267748	1.0279	0.395	0.712461	1	1944	tags=15%, list=11%, signal=17%
GO_LIVER_REGENERATION	GO_LIVER_REGENERATION		29	0.327508	1.0276	0.387622	0.712519	1	684	tags=14%, list=4%, signal=14%
GO_NUCLEOTIDE_SUGAR_BIOSYNTHETIC_PROCESS	GO_NUCLEOTIDE_SUGAR_BIOSYNTHETIC_PROCESS		22	0.364304	1.02751	0.41853	0.712014	1	3036	tags=36%, list=17%, signal=44%
GO_MICROVILLUS_MEMBRANE	GO_MICROVILLUS_MEMBRANE		22	0.360242	1.02738	0.421965	0.711627	1	1035	tags=18%, list=6%, signal=19%
GO_AMINO_ACID_IMPORT	GO_AMINO_ACID_IMPORT		26	0.337418	1.02728	0.384848	0.711129	1	1206	tags=15%, list=7%, signal=16%
GO_OUTFLOW_TRACT_MORPHOGENESIS	GO_OUTFLOW_TRACT_MORPHOGENESIS		75	0.279943	1.02675	0.380165	0.711945	1	2157	tags=19%, list=12%, signal=21%
GO_PALLIUM_DEVELOPMENT	GO_PALLIUM_DEVELOPMENT		163	0.245523	1.02631	0.350993	0.712527	1	1149	tags=11%, list=6%, signal=12%
GO_POSTSYNAPTIC_MEMBRANE_ORGANIZATION	GO_POSTSYNAPTIC_MEMBRANE_ORGANIZATION		38	0.314203	1.02623	0.386441	0.711964	1	586	tags=11%, list=3%, signal=11%
GO_POSITIVE_REGULATION_OF_TRANSCRIPTION_REGULATORY_REGION_DNA_BINDING	GO_POSITIVE_REGULATION_OF_TRANSCRIPTION_REGULATORY_REGION_DNA_BINDING		23	0.351743	1.02564	0.408955	0.713048	1	1313	tags=26%, list=7%, signal=28%
GO_FUCOSYLATION	GO_FUCOSYLATION		20	0.363515	1.02559	0.385757	0.712401	1	992	tags=15%, list=5%, signal=16%
GO_AMYLOID_PRECURSOR_PROTEIN_CATABOLIC_PROCESS	GO_AMYLOID_PRECURSOR_PROTEIN_CATABOLIC_PROCESS		43	0.306108	1.02458	0.377432	0.714719	1	2583	tags=28%, list=14%, signal=32%
GO_MYOTUBE_CELL_DEVELOPMENT	GO_MYOTUBE_CELL_DEVELOPMENT		33	0.321991	1.02387	0.407666	0.716169	1	1032	tags=15%, list=6%, signal=16%
GO_TETRAPYRROLE_BIOSYNTHETIC_PROCESS	GO_TETRAPYRROLE_BIOSYNTHETIC_PROCESS		29	0.333719	1.0236	0.409091	0.716165	1	1634	tags=21%, list=9%, signal=23%
GO_HEPATICOBILIARY_SYSTEM_DEVELOPMENT	GO_HEPATICOBILIARY_SYSTEM_DEVELOPMENT		137	0.248204	1.02306	0.386503	0.717018	1	2445	tags=19%, list=13%, signal=22%
GO_ESTABLISHMENT_OR_MAINTENANCE_OF_CYTOSKELETON_POLARITY	GO_ESTABLISHMENT_OR_MAINTENANCE_OF_CYTOSKELETON_POLARITY		18	0.369607	1.02306	0.409786	0.716207	1	437	tags=17%, list=2%, signal=17%
GO_MUSCLE_CELL_DIFFERENTIATION	GO_MUSCLE_CELL_DIFFERENTIATION		337	0.226824	1.02291	0.343284	0.715858	1	2655	tags=18%, list=15%, signal=21%
GO_TELENCEPHALON_GLIAL_CELL_MIGRATION	GO_TELENCEPHALON_GLIAL_CELL_MIGRATION		20	0.367612	1.02269	0.4081	0.715761	1	868	tags=20%, list=5%, signal=21%
GO_INTRAMOLECULAR_OXIDOREDUCTASE_ACTIVITY	GO_INTRAMOLECULAR_OXIDOREDUCTASE_ACTIVITY		48	0.294881	1.0219	0.426724	0.71744	1	3463	tags=29%, list=19%, signal=36%
GO_PROTEIN_K48_LINKED_DEUBIQUITINATION	GO_PROTEIN_K48_LINKED_DEUBIQUITINATION		32	0.327059	1.02174	0.390164	0.717085	1	2030	tags=22%, list=11%, signal=25%
GO_FEMALE_GAMETE_GENERATION	GO_FEMALE_GAMETE_GENERATION		131	0.251698	1.02152	0.374269	0.71694	1	2650	tags=23%, list=15%, signal=27%
GO_NEGATIVE_REGULATION_OF_EPITHELIAL_CELL_DIFFERENTIATION	GO_NEGATIVE_REGULATION_OF_EPITHELIAL_CELL_DIFFERENTIATION		41	0.309443	1.02141	0.423567	0.716482	1	2115	tags=22%, list=12%, signal=25%
GO_GLUCOCORTICOID_RECEPTOR_BINDING	GO_GLUCOCORTICOID_RECEPTOR_BINDING		16	0.380361	1.02138	0.422969	0.715752	1	4930	tags=50%, list=27%, signal=69%
GO_REGULATION_OF_FATTY_ACID_BETA_OXIDATION	GO_REGULATION_OF_FATTY_ACID_BETA_OXIDATION		18	0.372863	1.02103	0.443769	0.716092	1	562	tags=11%, list=3%, signal=11%
GO_REGULATION_OF_CYTOKINE_SECRETION_INVOLVED_IN_IMMUNE_RESPONSE	GO_REGULATION_OF_CYTOKINE_SECRETION_INVOLVED_IN_IMMUNE_RESPONSE		15	0.401201	1.02077	0.387464	0.71612	1	3866	tags=40%, list=21%, signal=51%
GO_CARDIOCYTE_DIFFERENTIATION	GO_CARDIOCYTE_DIFFERENTIATION		138	0.246162	1.02045	0.402516	0.716231	1	2328	tags=20%, list=13%, signal=23%
GO_ANOIKIS	GO_ANOIKIS		31	0.320796	1.01965	0.417857	0.71795	1	863	tags=16%, list=5%, signal=17%
GO_PROMOTER_SPECIFIC_CHROMATIN_BINDING	GO_PROMOTER_SPECIFIC_CHROMATIN_BINDING		45	0.306259	1.01937	0.386861	0.718003	1	2573	tags=31%, list=14%, signal=36%
GO_REGULATION_OF_SUBSTRATE_ADHESION_DEPENDENT_CELL_SPREADING	GO_REGULATION_OF_SUBSTRATE_ADHESION_DEPENDENT_CELL_SPREADING		51	0.294094	1.01909	0.399209	0.718038	1	1102	tags=10%, list=6%, signal=10%
GO_POSITIVE_REGULATION_OF_EPITHELIAL_TO_MESENCHYMAL_TRANSITION	GO_POSITIVE_REGULATION_OF_EPITHELIAL_TO_MESENCHYMAL_TRANSITION		47	0.30378	1.01836	0.403774	0.719529	1	3287	tags=26%, list=18%, signal=31%
GO_CHEMOKINE_ACTIVITY	GO_CHEMOKINE_ACTIVITY		46	0.303254	1.01792	0.417293	0.720109	1	2593	tags=24%, list=14%, signal=28%
GO_REGULATION_OF_BROWN_FAT_CELL_DIFFERENTIATION	GO_REGULATION_OF_BROWN_FAT_CELL_DIFFERENTIATION		16	0.3818	1.01737	0.430636	0.720934	1	1566	tags=31%, list=9%, signal=34%
GO_LABYRINTHINE_LAYER_DEVELOPMENT	GO_LABYRINTHINE_LAYER_DEVELOPMENT		46	0.303967	1.01723	0.43346	0.720579	1	2132	tags=17%, list=12%, signal=20%
GO_MAMMARY_GLAND_DEVELOPMENT	GO_MAMMARY_GLAND_DEVELOPMENT		138	0.253269	1.01664	0.369565	0.72171	1	2524	tags=20%, list=14%, signal=23%
GO_REGULATION_OF_OXIDATIVE_STRESS_INDUCED_CELL_DEATH	GO_REGULATION_OF_OXIDATIVE_STRESS_INDUCED_CELL_DEATH		63	0.282773	1.01633	0.400794	0.721844	1	1526	tags=19%, list=8%, signal=21%
GO_PROTEASOME_BINDING	GO_PROTEASOME_BINDING		17	0.372814	1.01601	0.443149	0.722073	1	1492	tags=24%, list=8%, signal=26%
GO_NODAL_SIGNALING_PATHWAY	GO_NODAL_SIGNALING_PATHWAY		16	0.375637	1.01591	0.415954	0.721568	1	1755	tags=25%, list=10%, signal=28%
GO_FUCOSE_METABOLIC_PROCESS	GO_FUCOSE_METABOLIC_PROCESS		16	0.389566	1.01584	0.424501	0.72095	1	2876	tags=31%, list=16%, signal=37%
GO_ENDODEOXYRIBONUCLEASE_ACTIVITY	GO_ENDODEOXYRIBONUCLEASE_ACTIVITY		39	0.309647	1.01518	0.397993	0.7223	1	601	tags=13%, list=3%, signal=13%
GO_COFACTOR_TRANSPORT	GO_COFACTOR_TRANSPORT		41	0.305878	1.01503	0.467857	0.722011	1	1175	tags=12%, list=6%, signal=13%
GO_N_METHYLTRANSFERASE_ACTIVITY	GO_N_METHYLTRANSFERASE_ACTIVITY		92	0.263415	1.01442	0.407035	0.723045	1	2848	tags=27%, list=16%, signal=32%
GO_MALE_SEX_DIFFERENTIATION	GO_MALE_SEX_DIFFERENTIATION		152	0.246861	1.01429	0.412162	0.722658	1	3433	tags=26%, list=19%, signal=32%
GO_REGULATION_OF_FAT_CELL_DIFFERENTIATION	GO_REGULATION_OF_FAT_CELL_DIFFERENTIATION		118	0.25535	1.01416	0.371429	0.722291	1	1630	tags=16%, list=9%, signal=18%
GO_REGULATION_OF_PHAGOCYTOSIS	GO_REGULATION_OF_PHAGOCYTOSIS		89	0.269224	1.01355	0.403756	0.723399	1	1689	tags=16%, list=9%, signal=17%
GO_ORGAN_GROWTH	GO_ORGAN_GROWTH		175	0.238869	1.01322	0.401361	0.723585	1	1889	tags=18%, list=10%, signal=20%
GO_SIGNAL_TRANSDUCTION_INVOLVED_IN_CELLULAR_RESPONSE_TO_AMMONIUM_ION	GO_SIGNAL_TRANSDUCTION_INVOLVED_IN_CELLULAR_RESPONSE_TO_AMMONIUM_ION		94	0.259274	1.01105	0.427885	0.729605	1	2310	tags=19%, list=13%, signal=22%
GO_VESICLE_TETHERING_COMPLEX	GO_VESICLE_TETHERING_COMPLEX		62	0.286833	1.01075	0.420849	0.729754	1	1824	tags=21%, list=10%, signal=23%
GO_MLL1_2_COMPLEX	GO_MLL1_2_COMPLEX		28	0.326701	1.01053	0.431818	0.729655	1	2551	tags=36%, list=14%, signal=42%
GO_REGULATION_OF_CILIUM_DEPENDENT_CELL_MOTILITY	GO_REGULATION_OF_CILIUM_DEPENDENT_CELL_MOTILITY		24	0.343585	1.01013	0.426866	0.730056	1	1382	tags=17%, list=8%, signal=18%
GO_MEIOTIC_CHROMOSOME_SEGREGATION	GO_MEIOTIC_CHROMOSOME_SEGREGATION		86	0.262322	1.00951	0.437209	0.731219	1	1431	tags=14%, list=8%, signal=15%
GO_IRON_ION_TRANSPORT	GO_IRON_ION_TRANSPORT		74	0.272199	1.00927	0.39819	0.731192	1	2187	tags=22%, list=12%, signal=24%
GO_OUTFLOW_TRACT_SEPTUM_MORPHOGENESIS	GO_OUTFLOW_TRACT_SEPTUM_MORPHOGENESIS		25	0.335438	1.00924	0.391167	0.73048	1	1959	tags=20%, list=11%, signal=22%
GO_PROTEIN_PROCESSING	GO_PROTEIN_PROCESSING		205	0.23915	1.00883	0.38843	0.730979	1	2169	tags=15%, list=12%, signal=16%
GO_ESTROGEN_RECEPTOR_BINDING	GO_ESTROGEN_RECEPTOR_BINDING		40	0.300218	1.00857	0.431034	0.730947	1	500	tags=13%, list=3%, signal=13%
GO_VENTRICULAR_TRABECULA_MYOCARDIUM_MORPHOGENESIS	GO_VENTRICULAR_TRABECULA_MYOCARDIUM_MORPHOGENESIS		15	0.375279	1.0082	0.431034	0.731286	1	115	tags=7%, list=1%, signal=7%
GO_SECONDARY_PALATE_DEVELOPMENT	GO_SECONDARY_PALATE_DEVELOPMENT		24	0.341799	1.00767	0.451923	0.732216	1	4002	tags=38%, list=22%, signal=48%
GO_CELL_DEATH_IN_RESPONSE_TO_OXIDATIVE_STRESS	GO_CELL_DEATH_IN_RESPONSE_TO_OXIDATIVE_STRESS		82	0.2675	1.00758	0.453333	0.731691	1	1526	tags=16%, list=8%, signal=17%
GO_PROTEIN_DEPHOSPHORYLATION	GO_PROTEIN_DEPHOSPHORYLATION		310	0.226068	1.00645	0.4	0.734429	1	1724	tags=12%, list=10%, signal=13%
GO_NEUTRAL_AMINO_ACID_TRANSMEMBRANE_TRANSPORTER_ACTIVITY	GO_NEUTRAL_AMINO_ACID_TRANSMEMBRANE_TRANSPORTER_ACTIVITY		29	0.330728	1.00589	0.40273	0.735378	1	3608	tags=28%, list=20%, signal=34%
GO_POSITIVE_REGULATION_OF_PHOSPHATASE_ACTIVITY	GO_POSITIVE_REGULATION_OF_PHOSPHATASE_ACTIVITY		34	0.323777	1.00556	0.431507	0.735633	1	2036	tags=21%, list=11%, signal=23%
GO_FATTY_ACID_BINDING	GO_FATTY_ACID_BINDING		36	0.317048	1.00555	0.452962	0.7349	1	2707	tags=22%, list=15%, signal=26%
GO_MAINTENANCE_OF_LOCATION	GO_MAINTENANCE_OF_LOCATION		327	0.219297	1.00504	0.43299	0.735658	1	3001	tags=21%, list=17%, signal=25%
GO_RESPONSE_TO_ANTINEOPLASTIC_AGENT	GO_RESPONSE_TO_ANTINEOPLASTIC_AGENT		94	0.255998	1.00494	0.432161	0.735198	1	839	tags=10%, list=5%, signal=10%
GO_NUCLEAR_RECEPTOR_TRANSCRIPTION_COACTIVATOR_ACTIVITY	GO_NUCLEAR_RECEPTOR_TRANSCRIPTION_COACTIVATOR_ACTIVITY		68	0.272905	1.00413	0.420849	0.736945	1	2333	tags=22%, list=13%, signal=25%
GO_INVADOPODIUM	GO_INVADOPODIUM		15	0.378224	1.00398	0.456716	0.736669	1	1038	tags=20%, list=6%, signal=21%
GO_CELLULAR_RESPONSE_TO_INORGANIC_SUBSTANCE	GO_CELLULAR_RESPONSE_TO_INORGANIC_SUBSTANCE		215	0.236465	1.00294	0.4	0.73924	1	2004	tags=16%, list=11%, signal=18%
GO_RESPONSE_TO_PROSTAGLANDIN_E	GO_RESPONSE_TO_PROSTAGLANDIN_E		23	0.333705	1.00259	0.430421	0.739592	1	956	tags=9%, list=5%, signal=9%
GO_PHOSPHOPROTEIN_BINDING	GO_PHOSPHOPROTEIN_BINDING		83	0.262689	1.00234	0.421525	0.739611	1	2162	tags=19%, list=12%, signal=22%
GO_SOLUTE_ANION_ANTIPORTER_ACTIVITY	GO_SOLUTE_ANION_ANTIPORTER_ACTIVITY		30	0.319053	1.00219	0.427184	0.739259	1	3000	tags=23%, list=17%, signal=28%
GO_POSITIVE_REGULATION_OF_ACUTE_INFLAMMATORY_RESPONSE	GO_POSITIVE_REGULATION_OF_ACUTE_INFLAMMATORY_RESPONSE		28	0.320192	1.00176	0.452532	0.739772	1	1630	tags=18%, list=9%, signal=20%
GO_TRANSFORMING_GROWTH_FACTOR_BETA_RECEPTOR_SIGNALING_PATHWAY	GO_TRANSFORMING_GROWTH_FACTOR_BETA_RECEPTOR_SIGNALING_PATHWAY		171	0.240087	0.999973	0.414062	0.744515	1	2375	tags=22%, list=13%, signal=25%
GO_HISTONE_H2A_UBIQUITINATION	GO_HISTONE_H2A_UBIQUITINATION		24	0.348662	0.999705	0.437107	0.744549	1	1853	tags=25%, list=10%, signal=28%
GO_STEROID_BINDING	GO_STEROID_BINDING		94	0.256959	0.998968	0.428571	0.746096	1	2988	tags=23%, list=16%, signal=28%
GO_RNA_POLYMERASE_BINDING	GO_RNA_POLYMERASE_BINDING		59	0.275564	0.9988	0.470588	0.74585	1	1637	tags=20%, list=9%, signal=22%
GO_DETECTION_OF_CHEMICAL_STIMULUS_INVOLVED_IN_SENSORY_PERCEPTION_OF_TASTE	GO_DETECTION_OF_CHEMICAL_STIMULUS_INVOLVED_IN_SENSORY_PERCEPTION_OF_TASTE		44	0.29617	0.998649	0.454545	0.745555	1	3241	tags=23%, list=18%, signal=28%
GO_POSITIVE_REGULATION_OF_RESPONSE_TO_ENDOPLASMIC_RETICULUM_STRESS	GO_POSITIVE_REGULATION_OF_RESPONSE_TO_ENDOPLASMIC_RETICULUM_STRESS		38	0.311943	0.998511	0.434028	0.745191	1	2407	tags=32%, list=13%, signal=36%
GO_POSITIVE_REGULATION_OF_PHOSPHOPROTEIN_PHOSPHATASE_ACTIVITY	GO_POSITIVE_REGULATION_OF_PHOSPHOPROTEIN_PHOSPHATASE_ACTIVITY		21	0.352878	0.998489	0.454006	0.744487	1	948	tags=14%, list=5%, signal=15%
GO_MITOCHONDRIAL_TRANSLATION	GO_MITOCHONDRIAL_TRANSLATION		134	0.245884	0.997722	0.463415	0.746172	1	4717	tags=31%, list=26%, signal=41%
GO_REGULATION_OF_ORGANELLE_ASSEMBLY	GO_REGULATION_OF_ORGANELLE_ASSEMBLY		186	0.235363	0.996892	0.405797	0.748023	1	1502	tags=13%, list=8%, signal=15%
GO_POSITIVE_REGULATION_OF_PHOSPHOLIPASE_ACTIVITY	GO_POSITIVE_REGULATION_OF_PHOSPHOLIPASE_ACTIVITY		58	0.271004	0.996329	0.409283	0.749081	1	2929	tags=29%, list=16%, signal=35%
GO_SENSORY_PERCEPTION_OF_TASTE	GO_SENSORY_PERCEPTION_OF_TASTE		65	0.274749	0.995939	0.454887	0.749482	1	3251	tags=22%, list=18%, signal=26%
GO_POSITIVE_REGULATION_OF_LAMELLIPODIUM_ASSEMBLY	GO_POSITIVE_REGULATION_OF_LAMELLIPODIUM_ASSEMBLY		20	0.348	0.995895	0.489971	0.748846	1	685	tags=15%, list=4%, signal=16%
GO_REGULATION_OF_CYTOPLASMIC_TRANSLATION	GO_REGULATION_OF_CYTOPLASMIC_TRANSLATION		27	0.323314	0.995794	0.462264	0.748373	1	3155	tags=30%, list=17%, signal=36%
GO_SEX_DIFFERENTIATION	GO_SEX_DIFFERENTIATION		256	0.224777	0.995741	0.490909	0.747751	1	2468	tags=18%, list=14%, signal=20%
GO_RESPONSE_TO_PEPTIDE	GO_RESPONSE_TO_PEPTIDE		495	0.213073	0.995522	0.461538	0.74762	1	1795	tags=13%, list=10%, signal=14%
GO_REGULATION_OF_TRANSLATIONAL_INITIATION	GO_REGULATION_OF_TRANSLATIONAL_INITIATION		74	0.269299	0.995227	0.446215	0.747765	1	1704	tags=16%, list=9%, signal=18%
GO_SKELETAL_MUSCLE_TISSUE_REGENERATION	GO_SKELETAL_MUSCLE_TISSUE_REGENERATION		39	0.304573	0.995035	0.409894	0.747628	1	1032	tags=15%, list=6%, signal=16%
GO_PROTEIN_ADP_RIBOSYLASE_ACTIVITY	GO_PROTEIN_ADP_RIBOSYLASE_ACTIVITY		15	0.384739	0.994769	0.468391	0.747664	1	1504	tags=20%, list=8%, signal=22%
GO_SIN3_TYPE_COMPLEX	GO_SIN3_TYPE_COMPLEX		16	0.375561	0.994204	0.449275	0.748591	1	1468	tags=19%, list=8%, signal=20%
GO_SENSORY_PERCEPTION_OF_BITTER_TASTE	GO_SENSORY_PERCEPTION_OF_BITTER_TASTE		44	0.296444	0.993665	0.446367	0.749447	1	3484	tags=25%, list=19%, signal=31%
GO_OSSIFICATION	GO_OSSIFICATION		372	0.219058	0.992812	0.484849	0.751452	1	2377	tags=17%, list=13%, signal=20%
GO_S_ADENOSYLMETHIONINE_DEPENDENT_METHYLTRANSFERASE_ACTIVITY	GO_S_ADENOSYLMETHIONINE_DEPENDENT_METHYLTRANSFERASE_ACTIVITY		150	0.240497	0.992746	0.454545	0.75088	1	2573	tags=22%, list=14%, signal=25%
GO_SMAD_BINDING	GO_SMAD_BINDING		73	0.270988	0.991915	0.451613	0.752624	1	2365	tags=22%, list=13%, signal=25%
GO_MRNA_3_UTR_BINDING	GO_MRNA_3_UTR_BINDING		84	0.264332	0.991722	0.46383	0.752403	1	1317	tags=11%, list=7%, signal=12%
GO_NEGATIVE_REGULATION_OF_ANIMAL_ORGAN_MORPHOGENESIS	GO_NEGATIVE_REGULATION_OF_ANIMAL_ORGAN_MORPHOGENESIS		33	0.314404	0.991515	0.468647	0.752296	1	2255	tags=24%, list=12%, signal=28%
GO_EXOCYST	GO_EXOCYST		17	0.366906	0.990505	0.436923	0.754608	1	2675	tags=29%, list=15%, signal=34%
GO_O_METHYLTRANSFERASE_ACTIVITY	GO_O_METHYLTRANSFERASE_ACTIVITY		23	0.34504	0.989768	0.466049	0.756129	1	2546	tags=26%, list=14%, signal=30%
GO_TERTIARY_GRANULE_LUMEN	GO_TERTIARY_GRANULE_LUMEN		54	0.283838	0.989677	0.455882	0.755621	1	1851	tags=20%, list=10%, signal=23%
GO_ESTABLISHMENT_OR_MAINTENANCE_OF_BIPOLAR_CELL_POLARITY	GO_ESTABLISHMENT_OR_MAINTENANCE_OF_BIPOLAR_CELL_POLARITY		47	0.286928	0.989456	0.458498	0.755522	1	3072	tags=26%, list=17%, signal=31%
GO_DRUG_CATABOLIC_PROCESS	GO_DRUG_CATABOLIC_PROCESS		133	0.241258	0.988731	0.516667	0.75697	1	2738	tags=22%, list=15%, signal=25%
GO_DIGESTIVE_SYSTEM_DEVELOPMENT	GO_DIGESTIVE_SYSTEM_DEVELOPMENT		139	0.237752	0.988721	0.436709	0.756224	1	2407	tags=19%, list=13%, signal=22%
GO_NEGATIVE_REGULATION_OF_TYPE_I_INTERFERON_PRODUCTION	GO_NEGATIVE_REGULATION_OF_TYPE_I_INTERFERON_PRODUCTION		43	0.298805	0.987956	0.43346	0.757895	1	3316	tags=28%, list=18%, signal=34%
GO_PROTEIN_MATURATION	GO_PROTEIN_MATURATION		272	0.223745	0.987892	0.55814	0.757323	1	2773	tags=19%, list=15%, signal=22%
GO_DEVELOPMENT_OF_PRIMARY_SEXUAL_CHARACTERISTICS	GO_DEVELOPMENT_OF_PRIMARY_SEXUAL_CHARACTERISTICS		210	0.229969	0.987843	0.504065	0.756682	1	2805	tags=20%, list=15%, signal=23%
GO_PHAGOCYTOSIS	GO_PHAGOCYTOSIS		251	0.224188	0.987805	0.518518	0.756018	1	2655	tags=19%, list=15%, signal=22%
GO_CYTOCHROME_COMPLEX_ASSEMBLY	GO_CYTOCHROME_COMPLEX_ASSEMBLY		33	0.317879	0.987638	0.47099	0.755719	1	1938	tags=21%, list=11%, signal=24%
GO_REGULATION_OF_PROTEIN_KINASE_C_SIGNALING	GO_REGULATION_OF_PROTEIN_KINASE_C_SIGNALING		16	0.367391	0.986885	0.465672	0.757261	1	1612	tags=25%, list=9%, signal=27%
GO_REGULATION_OF_MITOCHONDRIAL_GENE_EXPRESSION	GO_REGULATION_OF_MITOCHONDRIAL_GENE_EXPRESSION		27	0.327028	0.985773	0.457338	0.760007	1	2699	tags=22%, list=15%, signal=26%
GO_THYMIC_T_CELL_SELECTION	GO_THYMIC_T_CELL_SELECTION		21	0.352403	0.984322	0.469649	0.763737	1	2311	tags=29%, list=13%, signal=33%
GO_REGULATION_OF_IMMUNOGLOBULIN_SECRETION	GO_REGULATION_OF_IMMUNOGLOBULIN_SECRETION		17	0.366816	0.983221	0.461538	0.766397	1	2977	tags=29%, list=16%, signal=35%
GO_NEURAL_NUCLEUS_DEVELOPMENT	GO_NEURAL_NUCLEUS_DEVELOPMENT		60	0.276175	0.98321	0.484	0.765642	1	2683	tags=20%, list=15%, signal=23%
GO_MONOOXYGENASE_ACTIVITY	GO_MONOOXYGENASE_ACTIVITY		94	0.257564	0.981481	0.481482	0.770241	1	2999	tags=23%, list=17%, signal=28%
GO_CELLULAR_RESPONSE_TO_PEPTIDE	GO_CELLULAR_RESPONSE_TO_PEPTIDE		365	0.219081	0.980968	0.492754	0.771042	1	1795	tags=13%, list=10%, signal=14%
GO_ACUTE_INFLAMMATORY_RESPONSE_TO_ANTIGENIC_STIMULUS	GO_ACUTE_INFLAMMATORY_RESPONSE_TO_ANTIGENIC_STIMULUS		21	0.334945	0.980722	0.469741	0.771057	1	2222	tags=24%, list=12%, signal=27%
GO_CARBOXY_TERMINAL_DOMAIN_PROTEIN_KINASE_COMPLEX	GO_CARBOXY_TERMINAL_DOMAIN_PROTEIN_KINASE_COMPLEX		19	0.349679	0.980362	0.466454	0.771368	1	1878	tags=26%, list=10%, signal=29%
GO_RESPONSE_TO_AUDITORY_STIMULUS	GO_RESPONSE_TO_AUDITORY_STIMULUS		25	0.339404	0.980098	0.461059	0.77142	1	927	tags=12%, list=5%, signal=13%
GO_STEROID_METABOLIC_PROCESS	GO_STEROID_METABOLIC_PROCESS		316	0.219023	0.980071	0.546667	0.770722	1	2879	tags=22%, list=16%, signal=25%
GO_PCG_PROTEIN_COMPLEX	GO_PCG_PROTEIN_COMPLEX		45	0.287567	0.980001	0.507143	0.770179	1	2099	tags=20%, list=12%, signal=23%
GO_GLAND_DEVELOPMENT	GO_GLAND_DEVELOPMENT		427	0.212989	0.979505	0.571429	0.770897	1	2445	tags=18%, list=13%, signal=20%
GO_ENDOCRINE_SYSTEM_DEVELOPMENT	GO_ENDOCRINE_SYSTEM_DEVELOPMENT		122	0.237185	0.978939	0.520468	0.771876	1	2390	tags=20%, list=13%, signal=23%
GO_CD4_POSITIVE_OR_CD8_POSITIVE_ALPHA_BETA_T_CELL_LINEAGE_COMMITMENT	GO_CD4_POSITIVE_OR_CD8_POSITIVE_ALPHA_BETA_T_CELL_LINEAGE_COMMITMENT		20	0.33845	0.977554	0.478386	0.775433	1	1642	tags=25%, list=9%, signal=27%
GO_REGULATION_OF_PEPTIDYL_SERINE_PHOSPHORYLATION	GO_REGULATION_OF_PEPTIDYL_SERINE_PHOSPHORYLATION		135	0.244034	0.977023	0.479769	0.776345	1	1954	tags=13%, list=11%, signal=15%
GO_SUPEROXIDE_METABOLIC_PROCESS	GO_SUPEROXIDE_METABOLIC_PROCESS		66	0.265447	0.976891	0.45	0.775985	1	1957	tags=21%, list=11%, signal=24%
GO_MITOCHONDRIAL_LARGE_RIBOSOMAL_SUBUNIT	GO_MITOCHONDRIAL_LARGE_RIBOSOMAL_SUBUNIT		57	0.275386	0.976174	0.490843	0.777509	1	5985	tags=47%, list=33%, signal=71%
GO_SUBSTRATE_ADHESION_DEPENDENT_CELL_SPREADING	GO_SUBSTRATE_ADHESION_DEPENDENT_CELL_SPREADING		94	0.257903	0.976063	0.490291	0.777131	1	1591	tags=12%, list=9%, signal=13%
GO_COENZYME_A_METABOLIC_PROCESS	GO_COENZYME_A_METABOLIC_PROCESS		15	0.37474	0.975533	0.468657	0.777932	1	3553	tags=33%, list=20%, signal=41%
GO_FATTY_ACID_DERIVATIVE_METABOLIC_PROCESS	GO_FATTY_ACID_DERIVATIVE_METABOLIC_PROCESS		157	0.232263	0.97544	0.536765	0.777406	1	2910	tags=24%, list=16%, signal=29%
GO_NEGATIVE_REGULATION_OF_RELEASE_OF_CYTOCHROME_C_FROM_MITOCHONDRIA	GO_NEGATIVE_REGULATION_OF_RELEASE_OF_CYTOCHROME_C_FROM_MITOCHONDRIA		19	0.356987	0.975104	0.46978	0.777646	1	1547	tags=21%, list=9%, signal=23%
GO_REGULATION_OF_ACTOMYOSIN_STRUCTURE_ORGANIZATION	GO_REGULATION_OF_ACTOMYOSIN_STRUCTURE_ORGANIZATION		85	0.254849	0.973981	0.476636	0.780327	1	2520	tags=16%, list=14%, signal=19%
GO_KILLING_OF_CELLS_OF_OTHER_ORGANISM	GO_KILLING_OF_CELLS_OF_OTHER_ORGANISM		56	0.278104	0.973947	0.468402	0.779682	1	3658	tags=36%, list=20%, signal=45%
GO_SMOOTHENED_SIGNALING_PATHWAY	GO_SMOOTHENED_SIGNALING_PATHWAY		135	0.234836	0.973778	0.534161	0.779406	1	2631	tags=17%, list=15%, signal=20%
GO_NEGATIVE_REGULATION_OF_NEURON_PROJECTION_DEVELOPMENT	GO_NEGATIVE_REGULATION_OF_NEURON_PROJECTION_DEVELOPMENT		144	0.236675	0.973752	0.54491	0.778715	1	1896	tags=13%, list=10%, signal=14%
GO_TRANSFERASE_ACTIVITY_TRANSFERRING_PENTOSYL_GROUPS	GO_TRANSFERASE_ACTIVITY_TRANSFERRING_PENTOSYL_GROUPS		46	0.28266	0.973589	0.47351	0.77844	1	3639	tags=28%, list=20%, signal=35%
GO_CHAPERONE_MEDIATED_PROTEIN_FOLDING	GO_CHAPERONE_MEDIATED_PROTEIN_FOLDING		57	0.273065	0.973401	0.510563	0.778267	1	1000	tags=12%, list=6%, signal=13%
GO_VASCULAR_SMOOTH_MUSCLE_CELL_DIFFERENTIATION	GO_VASCULAR_SMOOTH_MUSCLE_CELL_DIFFERENTIATION		25	0.320846	0.9721	0.46732	0.781563	1	1881	tags=28%, list=10%, signal=31%
GO_HEMATOPOIETIC_STEM_CELL_PROLIFERATION	GO_HEMATOPOIETIC_STEM_CELL_PROLIFERATION		22	0.332286	0.971847	0.458462	0.781558	1	833	tags=9%, list=5%, signal=10%
GO_RESPONSE_TO_DOPAMINE	GO_RESPONSE_TO_DOPAMINE		90	0.252945	0.971584	0.487923	0.781618	1	1571	tags=14%, list=9%, signal=16%
GO_ADIPOSE_TISSUE_DEVELOPMENT	GO_ADIPOSE_TISSUE_DEVELOPMENT		41	0.285266	0.9714	0.482213	0.781397	1	2819	tags=29%, list=16%, signal=35%
GO_REGULATION_OF_CALCINEURIN_MEDIATED_SIGNALING	GO_REGULATION_OF_CALCINEURIN_MEDIATED_SIGNALING		34	0.309276	0.970635	0.503049	0.782962	1	1900	tags=18%, list=10%, signal=20%
GO_TOLL_LIKE_RECEPTOR_3_SIGNALING_PATHWAY	GO_TOLL_LIKE_RECEPTOR_3_SIGNALING_PATHWAY		19	0.353498	0.970577	0.47619	0.782337	1	3057	tags=32%, list=17%, signal=38%
GO_ALCOHOL_METABOLIC_PROCESS	GO_ALCOHOL_METABOLIC_PROCESS		361	0.215175	0.970392	0.591549	0.782114	1	1775	tags=15%, list=10%, signal=17%
GO_NUCLEAR_BODY_ORGANIZATION	GO_NUCLEAR_BODY_ORGANIZATION		15	0.360656	0.969365	0.509859	0.784548	1	1203	tags=20%, list=7%, signal=21%
GO_INCLUSION_BODY_ASSEMBLY	GO_INCLUSION_BODY_ASSEMBLY		23	0.321365	0.96873	0.492492	0.785777	1	40	tags=4%, list=0%, signal=4%
GO_NEGATIVE_REGULATION_OF_MRNA_PROCESSING	GO_NEGATIVE_REGULATION_OF_MRNA_PROCESSING		30	0.317499	0.968568	0.482993	0.785522	1	4837	tags=47%, list=27%, signal=64%
GO_PHOSPHATE_ION_TRANSPORT	GO_PHOSPHATE_ION_TRANSPORT		23	0.330591	0.968244	0.458746	0.785736	1	2170	tags=26%, list=12%, signal=30%
GO_MULTI_ORGANISM_CELLULAR_PROCESS	GO_MULTI_ORGANISM_CELLULAR_PROCESS		47	0.285681	0.967758	0.491166	0.786482	1	1282	tags=9%, list=7%, signal=9%
GO_MIDBRAIN_DEVELOPMENT	GO_MIDBRAIN_DEVELOPMENT		88	0.254693	0.967706	0.482587	0.785874	1	2480	tags=19%, list=14%, signal=22%
GO_ACTIVATION_OF_MAPKK_ACTIVITY	GO_ACTIVATION_OF_MAPKK_ACTIVITY		50	0.283329	0.967647	0.526718	0.785289	1	44	tags=6%, list=0%, signal=6%
GO_ENERGY_RESERVE_METABOLIC_PROCESS	GO_ENERGY_RESERVE_METABOLIC_PROCESS		84	0.254081	0.966995	0.541237	0.786597	1	2477	tags=20%, list=14%, signal=23%
GO_POSITIVE_REGULATION_OF_LIPID_METABOLIC_PROCESS	GO_POSITIVE_REGULATION_OF_LIPID_METABOLIC_PROCESS		141	0.238061	0.966845	0.502994	0.786297	1	2879	tags=19%, list=16%, signal=23%
GO_TRNA_BINDING	GO_TRNA_BINDING		52	0.281135	0.964581	0.518939	0.792631	1	2466	tags=21%, list=14%, signal=24%
GO_MAINTENANCE_OF_PROTEIN_LOCATION_IN_CELL	GO_MAINTENANCE_OF_PROTEIN_LOCATION_IN_CELL		72	0.25824	0.964436	0.526316	0.792297	1	3047	tags=29%, list=17%, signal=35%
GO_RESPONSE_TO_LEPTIN	GO_RESPONSE_TO_LEPTIN		22	0.335213	0.964388	0.488746	0.791663	1	2354	tags=32%, list=13%, signal=37%
GO_POSITIVE_REGULATION_OF_TRANSMEMBRANE_RECEPTOR_PROTEIN_SERINE_THREONINE_KINASE_SIGNALING_PATHWAY	GO_POSITIVE_REGULATION_OF_TRANSMEMBRANE_RECEPTOR_PROTEIN_SERINE_THREONINE_KINASE_SIGNALING_PATHWAY		100	0.240309	0.96436	0.589109	0.790975	1	1779	tags=16%, list=10%, signal=18%
GO_TRANSCRIPTIONAL_REPRESSOR_COMPLEX	GO_TRANSCRIPTIONAL_REPRESSOR_COMPLEX		83	0.262596	0.964338	0.553785	0.790262	1	2365	tags=20%, list=13%, signal=23%
GO_REGULATION_OF_ANION_TRANSMEMBRANE_TRANSPORT	GO_REGULATION_OF_ANION_TRANSMEMBRANE_TRANSPORT		26	0.318182	0.963885	0.506024	0.7909	1	2431	tags=27%, list=13%, signal=31%
GO_LONG_TERM_SYNAPTIC_POTENTIATION	GO_LONG_TERM_SYNAPTIC_POTENTIATION		83	0.249831	0.963642	0.554585	0.790871	1	1983	tags=14%, list=11%, signal=16%
GO_GLAND_MORPHOGENESIS	GO_GLAND_MORPHOGENESIS		120	0.240872	0.963058	0.549296	0.791926	1	2391	tags=23%, list=13%, signal=26%
GO_ADRENAL_GLAND_DEVELOPMENT	GO_ADRENAL_GLAND_DEVELOPMENT		24	0.32883	0.961761	0.503378	0.795146	1	4048	tags=33%, list=22%, signal=43%
GO_REGULATION_OF_APOPTOTIC_SIGNALING_PATHWAY	GO_REGULATION_OF_APOPTOTIC_SIGNALING_PATHWAY		391	0.212148	0.961336	0.649123	0.795737	1	2314	tags=15%, list=13%, signal=17%
GO_REGULATION_OF_GLIOGENESIS	GO_REGULATION_OF_GLIOGENESIS		111	0.24332	0.961126	0.529126	0.795605	1	1999	tags=19%, list=11%, signal=21%
GO_MATERNAL_PROCESS_INVOLVED_IN_FEMALE_PREGNANCY	GO_MATERNAL_PROCESS_INVOLVED_IN_FEMALE_PREGNANCY		64	0.263708	0.96099	0.5	0.795262	1	2212	tags=16%, list=12%, signal=18%
GO_ENAMEL_MINERALIZATION	GO_ENAMEL_MINERALIZATION		17	0.36638	0.960903	0.521866	0.79475	1	1961	tags=35%, list=11%, signal=40%
GO_EPITHELIAL_TO_MESENCHYMAL_TRANSITION	GO_EPITHELIAL_TO_MESENCHYMAL_TRANSITION		130	0.240949	0.960798	0.530387	0.794332	1	2200	tags=18%, list=12%, signal=21%
GO_PROTEIN_LOCALIZATION_TO_ENDOSOME	GO_PROTEIN_LOCALIZATION_TO_ENDOSOME		25	0.333202	0.960344	0.512658	0.794954	1	2750	tags=28%, list=15%, signal=33%
GO_NEGATIVE_REGULATION_OF_MUSCLE_CONTRACTION	GO_NEGATIVE_REGULATION_OF_MUSCLE_CONTRACTION		23	0.327352	0.960196	0.508876	0.794614	1	2158	tags=22%, list=12%, signal=25%
GO_POLY_PYRIMIDINE_TRACT_BINDING	GO_POLY_PYRIMIDINE_TRACT_BINDING		25	0.324316	0.959899	0.5	0.794771	1	1698	tags=16%, list=9%, signal=18%
GO_GLIOGENESIS	GO_GLIOGENESIS		274	0.215165	0.95931	0.606383	0.795831	1	2070	tags=16%, list=11%, signal=17%
GO_BONE_MATURATION	GO_BONE_MATURATION		20	0.342961	0.959276	0.502778	0.79516	1	1566	tags=15%, list=9%, signal=16%
GO_NEGATIVE_REGULATION_OF_CELLULAR_SENESCENCE	GO_NEGATIVE_REGULATION_OF_CELLULAR_SENESCENCE		17	0.353432	0.958515	0.511561	0.796666	1	2950	tags=35%, list=16%, signal=42%
GO_REGULATION_OF_CELLULAR_KETONE_METABOLIC_PROCESS	GO_REGULATION_OF_CELLULAR_KETONE_METABOLIC_PROCESS		168	0.226735	0.957707	0.617021	0.798319	1	1052	tags=10%, list=6%, signal=10%
GO_B_CELL_RECEPTOR_SIGNALING_PATHWAY	GO_B_CELL_RECEPTOR_SIGNALING_PATHWAY		57	0.269451	0.957612	0.534615	0.797868	1	3057	tags=25%, list=17%, signal=29%
GO_TRANSLATION_REGULATOR_ACTIVITY	GO_TRANSLATION_REGULATOR_ACTIVITY		130	0.23571	0.957603	0.530387	0.797131	1	1704	tags=16%, list=9%, signal=18%
GO_REGULATION_OF_DOUBLE_STRAND_BREAK_REPAIR_VIA_NONHOMOLOGOUS_END_JOINING	GO_REGULATION_OF_DOUBLE_STRAND_BREAK_REPAIR_VIA_NONHOMOLOGOUS_END_JOINING		22	0.328713	0.957145	0.509091	0.797858	1	2493	tags=23%, list=14%, signal=26%
GO_RESPONSE_TO_COPPER_ION	GO_RESPONSE_TO_COPPER_ION		39	0.290923	0.957065	0.519031	0.797334	1	488	tags=8%, list=3%, signal=8%
GO_CHOLESTEROL_STORAGE	GO_CHOLESTEROL_STORAGE		17	0.356025	0.95692	0.491848	0.79702	1	299	tags=12%, list=2%, signal=12%
GO_MUSCLE_TISSUE_DEVELOPMENT	GO_MUSCLE_TISSUE_DEVELOPMENT		371	0.21035	0.956569	0.594203	0.797301	1	2387	tags=16%, list=13%, signal=19%
GO_NUCLEOTIDE_TRANSPORT	GO_NUCLEOTIDE_TRANSPORT		24	0.326129	0.956278	0.506579	0.797392	1	3419	tags=29%, list=19%, signal=36%
GO_T_HELPER_1_CELL_DIFFERENTIATION	GO_T_HELPER_1_CELL_DIFFERENTIATION		19	0.347587	0.956231	0.504732	0.796762	1	3392	tags=37%, list=19%, signal=45%
GO_ROOF_OF_MOUTH_DEVELOPMENT	GO_ROOF_OF_MOUTH_DEVELOPMENT		89	0.252415	0.954603	0.561905	0.800983	1	2379	tags=19%, list=13%, signal=22%
GO_RESPONSE_TO_KETONE	GO_RESPONSE_TO_KETONE		190	0.226642	0.953945	0.5625	0.802286	1	1884	tags=13%, list=10%, signal=15%
GO_MYELOID_LEUKOCYTE_CYTOKINE_PRODUCTION	GO_MYELOID_LEUKOCYTE_CYTOKINE_PRODUCTION		29	0.309308	0.953616	0.528239	0.80255	1	922	tags=10%, list=5%, signal=11%
GO_SENSORY_PERCEPTION_OF_TEMPERATURE_STIMULUS	GO_SENSORY_PERCEPTION_OF_TEMPERATURE_STIMULUS		21	0.328422	0.953241	0.514451	0.802964	1	1315	tags=19%, list=7%, signal=21%
GO_REGULATION_OF_GLYCOGEN_METABOLIC_PROCESS	GO_REGULATION_OF_GLYCOGEN_METABOLIC_PROCESS		34	0.299771	0.952787	0.504918	0.803616	1	2477	tags=24%, list=14%, signal=27%
GO_GLUTAMINE_METABOLIC_PROCESS	GO_GLUTAMINE_METABOLIC_PROCESS		22	0.328545	0.952645	0.515432	0.803306	1	3609	tags=41%, list=20%, signal=51%
GO_REGULATION_OF_GLIAL_CELL_MIGRATION	GO_REGULATION_OF_GLIAL_CELL_MIGRATION		15	0.362691	0.951376	0.49711	0.806436	1	39	tags=7%, list=0%, signal=7%
GO_NEGATIVE_REGULATION_OF_INTRINSIC_APOPTOTIC_SIGNALING_PATHWAY_IN_RESPONSE_TO_DNA_DAMAGE	GO_NEGATIVE_REGULATION_OF_INTRINSIC_APOPTOTIC_SIGNALING_PATHWAY_IN_RESPONSE_TO_DNA_DAMAGE		30	0.30289	0.949838	0.537415	0.810422	1	922	tags=10%, list=5%, signal=11%
GO_APOPTOTIC_DNA_FRAGMENTATION	GO_APOPTOTIC_DNA_FRAGMENTATION		23	0.324531	0.949519	0.533123	0.810611	1	1630	tags=17%, list=9%, signal=19%
GO_CALCINEURIN_MEDIATED_SIGNALING	GO_CALCINEURIN_MEDIATED_SIGNALING		45	0.280082	0.948936	0.581227	0.811669	1	1900	tags=18%, list=10%, signal=20%
GO_NEGATIVE_REGULATION_OF_MRNA_SPLICING_VIA_SPLICEOSOME	GO_NEGATIVE_REGULATION_OF_MRNA_SPLICING_VIA_SPLICEOSOME		21	0.333779	0.948356	0.529968	0.812734	1	4599	tags=48%, list=25%, signal=64%
GO_CELL_PROLIFERATION_IN_FOREBRAIN	GO_CELL_PROLIFERATION_IN_FOREBRAIN		28	0.312731	0.948121	0.55132	0.81263	1	1134	tags=14%, list=6%, signal=15%
GO_POSITIVE_REGULATION_OF_EPITHELIAL_CELL_APOPTOTIC_PROCESS	GO_POSITIVE_REGULATION_OF_EPITHELIAL_CELL_APOPTOTIC_PROCESS		29	0.305251	0.947925	0.511905	0.812446	1	2333	tags=28%, list=13%, signal=32%
GO_TRANSLATION_REPRESSOR_ACTIVITY	GO_TRANSLATION_REPRESSOR_ACTIVITY		24	0.324209	0.947598	0.506211	0.812661	1	3860	tags=29%, list=21%, signal=37%
GO_DETECTION_OF_LIGHT_STIMULUS	GO_DETECTION_OF_LIGHT_STIMULUS		69	0.259089	0.947391	0.575221	0.812551	1	1152	tags=10%, list=6%, signal=11%
GO_RETROGRADE_TRANSPORT_ENDOSOME_TO_PLASMA_MEMBRANE	GO_RETROGRADE_TRANSPORT_ENDOSOME_TO_PLASMA_MEMBRANE		28	0.313434	0.946436	0.513333	0.814613	1	2652	tags=21%, list=15%, signal=25%
GO_FC_RECEPTOR_MEDIATED_STIMULATORY_SIGNALING_PATHWAY	GO_FC_RECEPTOR_MEDIATED_STIMULATORY_SIGNALING_PATHWAY		80	0.251105	0.946423	0.616438	0.813893	1	2583	tags=20%, list=14%, signal=23%
GO_NEGATIVE_REGULATION_OF_LIPID_METABOLIC_PROCESS	GO_NEGATIVE_REGULATION_OF_LIPID_METABOLIC_PROCESS		80	0.247518	0.946197	0.56962	0.813763	1	2380	tags=19%, list=13%, signal=21%
GO_STEROID_HORMONE_RECEPTOR_ACTIVITY	GO_STEROID_HORMONE_RECEPTOR_ACTIVITY		54	0.266852	0.946103	0.535849	0.813274	1	2212	tags=19%, list=12%, signal=21%
GO_NADPH_REGENERATION	GO_NADPH_REGENERATION		17	0.357465	0.945106	0.526316	0.815391	1	3401	tags=53%, list=19%, signal=65%
GO_ORGANOPHOSPHATE_ESTER_TRANSMEMBRANE_TRANSPORTER_ACTIVITY	GO_ORGANOPHOSPHATE_ESTER_TRANSMEMBRANE_TRANSPORTER_ACTIVITY		23	0.328211	0.94493	0.528814	0.815146	1	3419	tags=30%, list=19%, signal=37%
GO_PEPTIDASE_ACTIVATOR_ACTIVITY_INVOLVED_IN_APOPTOTIC_PROCESS	GO_PEPTIDASE_ACTIVATOR_ACTIVITY_INVOLVED_IN_APOPTOTIC_PROCESS		17	0.360662	0.944613	0.529762	0.815332	1	2570	tags=29%, list=14%, signal=34%
GO_CELL_FATE_SPECIFICATION	GO_CELL_FATE_SPECIFICATION		94	0.243957	0.944442	0.565657	0.815098	1	2390	tags=20%, list=13%, signal=23%
GO_HEPARAN_SULFATE_PROTEOGLYCAN_BINDING	GO_HEPARAN_SULFATE_PROTEOGLYCAN_BINDING		16	0.35134	0.944149	0.544643	0.815247	1	3658	tags=38%, list=20%, signal=47%
GO_POSITIVE_REGULATION_OF_CARBOHYDRATE_METABOLIC_PROCESS	GO_POSITIVE_REGULATION_OF_CARBOHYDRATE_METABOLIC_PROCESS		76	0.252732	0.94375	0.582938	0.81572	1	3400	tags=26%, list=19%, signal=32%
GO_NEGATIVE_REGULATION_OF_PEPTIDASE_ACTIVITY	GO_NEGATIVE_REGULATION_OF_PEPTIDASE_ACTIVITY		244	0.216535	0.943624	0.656566	0.815374	1	1993	tags=11%, list=11%, signal=13%
GO_PHOSPHOTYROSINE_RESIDUE_BINDING	GO_PHOSPHOTYROSINE_RESIDUE_BINDING		40	0.281259	0.943592	0.559259	0.814707	1	44	tags=5%, list=0%, signal=5%
GO_DOUBLE_STRANDED_RNA_BINDING	GO_DOUBLE_STRANDED_RNA_BINDING		74	0.25422	0.942548	0.58159	0.817049	1	3687	tags=32%, list=20%, signal=41%
GO_PEPTIDYL_ARGININE_METHYLATION	GO_PEPTIDYL_ARGININE_METHYLATION		15	0.359274	0.942545	0.522659	0.816294	1	2427	tags=27%, list=13%, signal=31%
GO_PROTEIN_QUALITY_CONTROL_FOR_MISFOLDED_OR_INCOMPLETELY_SYNTHESIZED_PROTEINS	GO_PROTEIN_QUALITY_CONTROL_FOR_MISFOLDED_OR_INCOMPLETELY_SYNTHESIZED_PROTEINS		29	0.305495	0.941784	0.521994	0.817827	1	333	tags=14%, list=2%, signal=14%
GO_CARDIAC_CELL_DEVELOPMENT	GO_CARDIAC_CELL_DEVELOPMENT		78	0.252125	0.941667	0.55042	0.817426	1	2328	tags=23%, list=13%, signal=26%
GO_CHAPERONE_COFACTOR_DEPENDENT_PROTEIN_REFOLDING	GO_CHAPERONE_COFACTOR_DEPENDENT_PROTEIN_REFOLDING		29	0.303099	0.941603	0.563934	0.816851	1	741	tags=10%, list=4%, signal=11%
GO_POSITIVE_REGULATION_OF_PROTEIN_KINASE_B_SIGNALING	GO_POSITIVE_REGULATION_OF_PROTEIN_KINASE_B_SIGNALING		163	0.228514	0.941311	0.643836	0.816953	1	1738	tags=15%, list=10%, signal=17%
GO_DOPAMINE_RECEPTOR_SIGNALING_PATHWAY	GO_DOPAMINE_RECEPTOR_SIGNALING_PATHWAY		44	0.276482	0.94072	0.54417	0.817872	1	1571	tags=16%, list=9%, signal=17%
GO_NEGATIVE_REGULATION_OF_DNA_BINDING	GO_NEGATIVE_REGULATION_OF_DNA_BINDING		54	0.269238	0.940027	0.583012	0.819217	1	2158	tags=20%, list=12%, signal=23%
GO_PERIKARYON	GO_PERIKARYON		136	0.232027	0.939379	0.622093	0.820447	1	1742	tags=16%, list=10%, signal=18%
GO_NEGATIVE_REGULATION_OF_PROTEIN_TYROSINE_KINASE_ACTIVITY	GO_NEGATIVE_REGULATION_OF_PROTEIN_TYROSINE_KINASE_ACTIVITY		29	0.309888	0.938618	0.572816	0.82203	1	1667	tags=17%, list=9%, signal=19%
GO_CELLULAR_RESPONSE_TO_ARSENIC_CONTAINING_SUBSTANCE	GO_CELLULAR_RESPONSE_TO_ARSENIC_CONTAINING_SUBSTANCE		19	0.34477	0.937771	0.548571	0.823883	1	488	tags=11%, list=3%, signal=11%
GO_SMOOTH_MUSCLE_CELL_APOPTOTIC_PROCESS	GO_SMOOTH_MUSCLE_CELL_APOPTOTIC_PROCESS		22	0.328137	0.937741	0.531646	0.823212	1	1881	tags=27%, list=10%, signal=30%
GO_GLOBAL_GENOME_NUCLEOTIDE_EXCISION_REPAIR	GO_GLOBAL_GENOME_NUCLEOTIDE_EXCISION_REPAIR		26	0.316253	0.936686	0.550633	0.82541	1	500	tags=15%, list=3%, signal=16%
GO_PURINE_NUCLEOTIDE_TRANSPORT	GO_PURINE_NUCLEOTIDE_TRANSPORT		18	0.343534	0.934377	0.548287	0.831371	1	3419	tags=28%, list=19%, signal=34%
GO_EMBRYONIC_HINDLIMB_MORPHOGENESIS	GO_EMBRYONIC_HINDLIMB_MORPHOGENESIS		28	0.312689	0.933986	0.52027	0.8318	1	1200	tags=14%, list=7%, signal=15%
GO_REACTIVE_NITROGEN_SPECIES_METABOLIC_PROCESS	GO_REACTIVE_NITROGEN_SPECIES_METABOLIC_PROCESS		75	0.25112	0.933925	0.597458	0.8312	1	1652	tags=17%, list=9%, signal=19%
GO_NEGATIVE_REGULATION_OF_SMOOTH_MUSCLE_CELL_MIGRATION	GO_NEGATIVE_REGULATION_OF_SMOOTH_MUSCLE_CELL_MIGRATION		22	0.322683	0.933044	0.553191	0.833014	1	2880	tags=23%, list=16%, signal=27%
GO_REGULATION_OF_SUPEROXIDE_METABOLIC_PROCESS	GO_REGULATION_OF_SUPEROXIDE_METABOLIC_PROCESS		32	0.292477	0.932048	0.574324	0.83523	1	1908	tags=19%, list=11%, signal=21%
GO_PROTEIN_TYROSINE_SERINE_THREONINE_PHOSPHATASE_ACTIVITY	GO_PROTEIN_TYROSINE_SERINE_THREONINE_PHOSPHATASE_ACTIVITY		44	0.27418	0.931922	0.560976	0.834834	1	2160	tags=20%, list=12%, signal=23%
GO_PROTEIN_DEMANNOSYLATION	GO_PROTEIN_DEMANNOSYLATION		19	0.334553	0.931413	0.551724	0.835496	1	1781	tags=16%, list=10%, signal=17%
GO_ERK1_AND_ERK2_CASCADE	GO_ERK1_AND_ERK2_CASCADE		287	0.208733	0.931327	0.723404	0.834987	1	2949	tags=17%, list=16%, signal=20%
GO_SPINAL_CORD_MOTOR_NEURON_DIFFERENTIATION	GO_SPINAL_CORD_MOTOR_NEURON_DIFFERENTIATION		31	0.29999	0.929834	0.580645	0.838556	1	1176	tags=16%, list=6%, signal=17%
GO_PHOTOTRANSDUCTION	GO_PHOTOTRANSDUCTION		54	0.270552	0.929689	0.601594	0.838192	1	1152	tags=11%, list=6%, signal=12%
GO_K63_LINKED_POLYUBIQUITIN_MODIFICATION_DEPENDENT_PROTEIN_BINDING	GO_K63_LINKED_POLYUBIQUITIN_MODIFICATION_DEPENDENT_PROTEIN_BINDING		21	0.328538	0.929664	0.574405	0.837492	1	1562	tags=14%, list=9%, signal=16%
GO_GLANDULAR_EPITHELIAL_CELL_DIFFERENTIATION	GO_GLANDULAR_EPITHELIAL_CELL_DIFFERENTIATION		45	0.268468	0.928844	0.586572	0.839162	1	3576	tags=33%, list=20%, signal=41%
GO_LABYRINTHINE_LAYER_MORPHOGENESIS	GO_LABYRINTHINE_LAYER_MORPHOGENESIS		20	0.338981	0.928424	0.541796	0.839623	1	3435	tags=35%, list=19%, signal=43%
GO_CELLULAR_EXTRAVASATION	GO_CELLULAR_EXTRAVASATION		62	0.2589	0.928238	0.597744	0.839413	1	2262	tags=21%, list=12%, signal=24%
GO_PEPTIDYL_ARGININE_MODIFICATION	GO_PEPTIDYL_ARGININE_MODIFICATION		26	0.316339	0.928211	0.55414	0.83872	1	3603	tags=27%, list=20%, signal=34%
GO_CELLULAR_RESPONSE_TO_ALCOHOL	GO_CELLULAR_RESPONSE_TO_ALCOHOL		82	0.245167	0.927663	0.612766	0.83961	1	1709	tags=12%, list=9%, signal=13%
GO_LIGAND_GATED_ION_CHANNEL_ACTIVITY	GO_LIGAND_GATED_ION_CHANNEL_ACTIVITY		135	0.227107	0.927532	0.655367	0.839229	1	1983	tags=16%, list=11%, signal=17%
GO_POTASSIUM_CHANNEL_REGULATOR_ACTIVITY	GO_POTASSIUM_CHANNEL_REGULATOR_ACTIVITY		47	0.274513	0.927287	0.599251	0.839164	1	4002	tags=26%, list=22%, signal=33%
GO_CYTOPLASMIC_PATTERN_RECOGNITION_RECEPTOR_SIGNALING_PATHWAY	GO_CYTOPLASMIC_PATTERN_RECOGNITION_RECEPTOR_SIGNALING_PATHWAY		61	0.255463	0.92696	0.580645	0.839405	1	452	tags=5%, list=2%, signal=5%
GO_POSITIVE_REGULATION_OF_LIPID_BIOSYNTHETIC_PROCESS	GO_POSITIVE_REGULATION_OF_LIPID_BIOSYNTHETIC_PROCESS		79	0.248837	0.926874	0.630901	0.838922	1	2879	tags=22%, list=16%, signal=25%
GO_MORPHOGENESIS_OF_AN_ENDOTHELIUM	GO_MORPHOGENESIS_OF_AN_ENDOTHELIUM		18	0.347864	0.926145	0.555556	0.840267	1	1045	tags=11%, list=6%, signal=12%
GO_REGULATION_OF_LAMELLIPODIUM_ASSEMBLY	GO_REGULATION_OF_LAMELLIPODIUM_ASSEMBLY		30	0.290997	0.925664	0.587838	0.840858	1	1175	tags=13%, list=6%, signal=14%
GO_MYELOID_DENDRITIC_CELL_ACTIVATION	GO_MYELOID_DENDRITIC_CELL_ACTIVATION		28	0.301558	0.925244	0.583851	0.841322	1	3074	tags=29%, list=17%, signal=34%
GO_ENDOPLASMIC_RETICULUM_ORGANIZATION	GO_ENDOPLASMIC_RETICULUM_ORGANIZATION		52	0.258305	0.924523	0.619231	0.842685	1	1334	tags=15%, list=7%, signal=17%
GO_PROTEIN_HOMOTRIMERIZATION	GO_PROTEIN_HOMOTRIMERIZATION		28	0.308409	0.923922	0.575851	0.843732	1	198	tags=7%, list=1%, signal=7%
GO_BENZENE_CONTAINING_COMPOUND_METABOLIC_PROCESS	GO_BENZENE_CONTAINING_COMPOUND_METABOLIC_PROCESS		24	0.316296	0.923745	0.578778	0.8435	1	813	tags=13%, list=4%, signal=13%
GO_METANEPHRIC_MESENCHYME_DEVELOPMENT	GO_METANEPHRIC_MESENCHYME_DEVELOPMENT		15	0.356254	0.923743	0.547059	0.842747	1	1779	tags=27%, list=10%, signal=30%
GO_POSITIVE_REGULATION_OF_PROTEIN_LOCALIZATION_TO_MEMBRANE	GO_POSITIVE_REGULATION_OF_PROTEIN_LOCALIZATION_TO_MEMBRANE		120	0.232634	0.923138	0.636872	0.843662	1	2652	tags=24%, list=15%, signal=28%
GO_LENS_DEVELOPMENT_IN_CAMERA_TYPE_EYE	GO_LENS_DEVELOPMENT_IN_CAMERA_TYPE_EYE		75	0.25003	0.922767	0.616935	0.844008	1	2016	tags=16%, list=11%, signal=18%
GO_POSITIVE_REGULATION_OF_CARDIAC_MUSCLE_CELL_DIFFERENTIATION	GO_POSITIVE_REGULATION_OF_CARDIAC_MUSCLE_CELL_DIFFERENTIATION		19	0.327662	0.922328	0.563253	0.844469	1	1504	tags=26%, list=8%, signal=29%
GO_LYSINE_ACETYLATED_HISTONE_BINDING	GO_LYSINE_ACETYLATED_HISTONE_BINDING		19	0.336379	0.922039	0.541667	0.8445	1	2551	tags=21%, list=14%, signal=24%
GO_RESPONSE_TO_INSECTICIDE	GO_RESPONSE_TO_INSECTICIDE		17	0.345466	0.92186	0.548295	0.844284	1	488	tags=12%, list=3%, signal=12%
GO_CELLULAR_RESPONSE_TO_VITAMIN_D	GO_CELLULAR_RESPONSE_TO_VITAMIN_D		21	0.326379	0.921572	0.56	0.844392	1	2170	tags=24%, list=12%, signal=27%
GO_OXIDOREDUCTASE_ACTIVITY_ACTING_ON_NAD_P_H	GO_OXIDOREDUCTASE_ACTIVITY_ACTING_ON_NAD_P_H		96	0.239113	0.921536	0.637838	0.843737	1	2707	tags=20%, list=15%, signal=23%
GO_ZINC_ION_TRANSMEMBRANE_TRANSPORTER_ACTIVITY	GO_ZINC_ION_TRANSMEMBRANE_TRANSPORTER_ACTIVITY		20	0.328166	0.921497	0.581818	0.843091	1	1568	tags=15%, list=9%, signal=16%
GO_CIRCADIAN_REGULATION_OF_GENE_EXPRESSION	GO_CIRCADIAN_REGULATION_OF_GENE_EXPRESSION		61	0.255911	0.921162	0.671875	0.843332	1	2951	tags=26%, list=16%, signal=31%
GO_POSITIVE_REGULATION_OF_DNA_REPLICATION	GO_POSITIVE_REGULATION_OF_DNA_REPLICATION		36	0.289386	0.921103	0.599338	0.842768	1	685	tags=8%, list=4%, signal=9%
GO_APOPTOTIC_CELL_CLEARANCE	GO_APOPTOTIC_CELL_CLEARANCE		45	0.266526	0.920723	0.583026	0.843159	1	3454	tags=24%, list=19%, signal=30%
GO_ORGANIC_HYDROXY_COMPOUND_BIOSYNTHETIC_PROCESS	GO_ORGANIC_HYDROXY_COMPOUND_BIOSYNTHETIC_PROCESS		256	0.206785	0.920197	0.804348	0.843904	1	3035	tags=23%, list=17%, signal=27%
GO_REGULATION_OF_RECEPTOR_BIOSYNTHETIC_PROCESS	GO_REGULATION_OF_RECEPTOR_BIOSYNTHETIC_PROCESS		22	0.320194	0.920115	0.585434	0.843387	1	1392	tags=18%, list=8%, signal=20%
GO_HYALURONAN_CATABOLIC_PROCESS	GO_HYALURONAN_CATABOLIC_PROCESS		16	0.348385	0.919903	0.566298	0.843222	1	1900	tags=25%, list=10%, signal=28%
GO_CAMERA_TYPE_EYE_MORPHOGENESIS	GO_CAMERA_TYPE_EYE_MORPHOGENESIS		118	0.231845	0.918592	0.670732	0.846204	1	2365	tags=17%, list=13%, signal=19%
GO_MRNA_5_UTR_BINDING	GO_MRNA_5_UTR_BINDING		25	0.314268	0.917989	0.554517	0.847201	1	3819	tags=44%, list=21%, signal=56%
GO_ANTIBIOTIC_BIOSYNTHETIC_PROCESS	GO_ANTIBIOTIC_BIOSYNTHETIC_PROCESS		19	0.340195	0.917963	0.569231	0.846532	1	1512	tags=16%, list=8%, signal=17%
GO_ISOMERASE_ACTIVITY	GO_ISOMERASE_ACTIVITY		155	0.224429	0.916907	0.754491	0.848787	1	2054	tags=17%, list=11%, signal=19%
GO_POSITIVE_REGULATION_OF_STEROL_TRANSPORT	GO_POSITIVE_REGULATION_OF_STEROL_TRANSPORT		23	0.316169	0.916857	0.532915	0.848176	1	2600	tags=26%, list=14%, signal=30%
GO_REGULATION_OF_PHOSPHOLIPASE_C_ACTIVITY	GO_REGULATION_OF_PHOSPHOLIPASE_C_ACTIVITY		45	0.269659	0.91682	0.622641	0.847536	1	2929	tags=27%, list=16%, signal=32%
GO_GANGLION_DEVELOPMENT	GO_GANGLION_DEVELOPMENT		16	0.344442	0.915997	0.548387	0.849154	1	1631	tags=19%, list=9%, signal=21%
GO_ENGULFMENT_OF_APOPTOTIC_CELL	GO_ENGULFMENT_OF_APOPTOTIC_CELL		16	0.335518	0.915952	0.564841	0.848532	1	3378	tags=38%, list=19%, signal=46%
GO_NEGATIVE_REGULATION_OF_TRANSLATIONAL_INITIATION	GO_NEGATIVE_REGULATION_OF_TRANSLATIONAL_INITIATION		19	0.335479	0.915917	0.564815	0.847878	1	1582	tags=16%, list=9%, signal=17%
GO_REGULATION_OF_B_CELL_APOPTOTIC_PROCESS	GO_REGULATION_OF_B_CELL_APOPTOTIC_PROCESS		17	0.342068	0.915815	0.552239	0.84745	1	948	tags=18%, list=5%, signal=19%
GO_GLIAL_CELL_DIFFERENTIATION	GO_GLIAL_CELL_DIFFERENTIATION		207	0.213385	0.91526	0.700855	0.848254	1	2070	tags=16%, list=11%, signal=18%
GO_AMYLOID_BETA_CLEARANCE	GO_AMYLOID_BETA_CLEARANCE		35	0.290904	0.91522	0.577855	0.847603	1	3560	tags=26%, list=20%, signal=32%
GO_QUINONE_BINDING	GO_QUINONE_BINDING		17	0.330836	0.915192	0.568047	0.846929	1	1883	tags=24%, list=10%, signal=26%
GO_LIGASE_ACTIVITY_FORMING_CARBON_SULFUR_BONDS	GO_LIGASE_ACTIVITY_FORMING_CARBON_SULFUR_BONDS		40	0.278151	0.914937	0.584615	0.846874	1	4509	tags=43%, list=25%, signal=56%
GO_REGULATION_OF_CELLULAR_RESPONSE_TO_INSULIN_STIMULUS	GO_REGULATION_OF_CELLULAR_RESPONSE_TO_INSULIN_STIMULUS		67	0.247512	0.914894	0.616236	0.846271	1	3835	tags=28%, list=21%, signal=36%
GO_REGULATION_OF_GLUCOSE_TRANSMEMBRANE_TRANSPORT	GO_REGULATION_OF_GLUCOSE_TRANSMEMBRANE_TRANSPORT		72	0.251794	0.914355	0.647826	0.847074	1	3454	tags=22%, list=19%, signal=27%
GO_COPII_VESICLE_COAT	GO_COPII_VESICLE_COAT		15	0.3515	0.913763	0.575676	0.84797	1	3082	tags=27%, list=17%, signal=32%
GO_TAU_PROTEIN_BINDING	GO_TAU_PROTEIN_BINDING		45	0.267931	0.913295	0.600683	0.84852	1	1389	tags=11%, list=8%, signal=12%
GO_NEGATIVE_REGULATION_OF_PROTEOLYSIS_INVOLVED_IN_CELLULAR_PROTEIN_CATABOLIC_PROCESS	GO_NEGATIVE_REGULATION_OF_PROTEOLYSIS_INVOLVED_IN_CELLULAR_PROTEIN_CATABOLIC_PROCESS		64	0.256182	0.912641	0.618644	0.849656	1	2586	tags=22%, list=14%, signal=25%
GO_QUINONE_METABOLIC_PROCESS	GO_QUINONE_METABOLIC_PROCESS		32	0.287069	0.912153	0.583893	0.850212	1	2609	tags=25%, list=14%, signal=29%
GO_REGULATION_OF_PEPTIDYL_LYSINE_ACETYLATION	GO_REGULATION_OF_PEPTIDYL_LYSINE_ACETYLATION		59	0.25445	0.91208	0.603175	0.849672	1	2879	tags=25%, list=16%, signal=30%
GO_POSTSYNAPTIC_SPECIALIZATION_ORGANIZATION	GO_POSTSYNAPTIC_SPECIALIZATION_ORGANIZATION		32	0.2807	0.911171	0.632302	0.851482	1	4962	tags=38%, list=27%, signal=52%
GO_NEGATIVE_REGULATION_OF_REACTIVE_OXYGEN_SPECIES_BIOSYNTHETIC_PROCESS	GO_NEGATIVE_REGULATION_OF_REACTIVE_OXYGEN_SPECIES_BIOSYNTHETIC_PROCESS		28	0.29849	0.911018	0.596875	0.851185	1	1652	tags=14%, list=9%, signal=16%
GO_CELLULAR_DETOXIFICATION	GO_CELLULAR_DETOXIFICATION		104	0.232319	0.91099	0.691542	0.85052	1	2888	tags=24%, list=16%, signal=28%
GO_LIPOXYGENASE_PATHWAY	GO_LIPOXYGENASE_PATHWAY		16	0.345846	0.90966	0.58651	0.853395	1	257	tags=13%, list=1%, signal=13%
GO_CYCLIC_NUCLEOTIDE_BINDING	GO_CYCLIC_NUCLEOTIDE_BINDING		36	0.277342	0.90955	0.630435	0.852911	1	3741	tags=31%, list=21%, signal=38%
GO_POSITIVE_REGULATION_OF_CARDIOCYTE_DIFFERENTIATION	GO_POSITIVE_REGULATION_OF_CARDIOCYTE_DIFFERENTIATION		27	0.300019	0.909502	0.581699	0.852298	1	1779	tags=26%, list=10%, signal=29%
GO_RESPONSE_TO_TUMOR_CELL	GO_RESPONSE_TO_TUMOR_CELL		22	0.312941	0.909147	0.585014	0.852544	1	3687	tags=32%, list=20%, signal=40%
GO_REGULATION_OF_ACUTE_INFLAMMATORY_RESPONSE	GO_REGULATION_OF_ACUTE_INFLAMMATORY_RESPONSE		43	0.277845	0.908761	0.618557	0.852844	1	2231	tags=21%, list=12%, signal=24%
GO_PLASMA_MEMBRANE_PHOSPHOLIPID_SCRAMBLING	GO_PLASMA_MEMBRANE_PHOSPHOLIPID_SCRAMBLING		17	0.342446	0.908201	0.568452	0.853599	1	3450	tags=41%, list=19%, signal=51%
GO_CHEMOREPELLENT_ACTIVITY	GO_CHEMOREPELLENT_ACTIVITY		24	0.305448	0.907695	0.601974	0.85423	1	4029	tags=29%, list=22%, signal=37%
GO_RESPONSE_TO_CATECHOLAMINE	GO_RESPONSE_TO_CATECHOLAMINE		109	0.22994	0.907589	0.716495	0.853804	1	2333	tags=18%, list=13%, signal=21%
GO_POSITIVE_REGULATION_OF_GLIOGENESIS	GO_POSITIVE_REGULATION_OF_GLIOGENESIS		68	0.249369	0.907456	0.650602	0.853463	1	1828	tags=18%, list=10%, signal=20%
GO_AGGRESOME	GO_AGGRESOME		37	0.282739	0.907408	0.616438	0.852888	1	1689	tags=19%, list=9%, signal=21%
GO_ANGIOGENESIS_INVOLVED_IN_WOUND_HEALING	GO_ANGIOGENESIS_INVOLVED_IN_WOUND_HEALING		21	0.311769	0.907336	0.583333	0.852343	1	2760	tags=24%, list=15%, signal=28%
GO_METANEPHROS_DEVELOPMENT	GO_METANEPHROS_DEVELOPMENT		90	0.23652	0.905074	0.674877	0.857845	1	3628	tags=28%, list=20%, signal=35%
GO_ORGANELLE_ENVELOPE_LUMEN	GO_ORGANELLE_ENVELOPE_LUMEN		87	0.235953	0.904864	0.672727	0.857681	1	1689	tags=15%, list=9%, signal=16%
GO_SOLUTE_PROTON_SYMPORTER_ACTIVITY	GO_SOLUTE_PROTON_SYMPORTER_ACTIVITY		23	0.307135	0.904575	0.579439	0.857764	1	610	tags=9%, list=3%, signal=9%
GO_MUSCLE_CELL_DEVELOPMENT	GO_MUSCLE_CELL_DEVELOPMENT		166	0.216579	0.904367	0.763975	0.857583	1	2365	tags=17%, list=13%, signal=20%
GO_REGULATION_OF_SMOOTHENED_SIGNALING_PATHWAY	GO_REGULATION_OF_SMOOTHENED_SIGNALING_PATHWAY		83	0.241363	0.903565	0.663594	0.858984	1	2631	tags=19%, list=15%, signal=22%
GO_CD4_POSITIVE_ALPHA_BETA_T_CELL_LINEAGE_COMMITMENT	GO_CD4_POSITIVE_ALPHA_BETA_T_CELL_LINEAGE_COMMITMENT		17	0.341059	0.902721	0.591503	0.860586	1	1642	tags=24%, list=9%, signal=26%
GO_DETOXIFICATION	GO_DETOXIFICATION		128	0.221733	0.900564	0.731429	0.865677	1	2888	tags=22%, list=16%, signal=26%
GO_ENDODERM_FORMATION	GO_ENDODERM_FORMATION		50	0.260999	0.899073	0.69697	0.868945	1	2272	tags=20%, list=13%, signal=23%
GO_VASCULOGENESIS	GO_VASCULOGENESIS		76	0.233373	0.898775	0.67364	0.869	1	2516	tags=21%, list=14%, signal=24%
GO_REPRESSING_TRANSCRIPTION_FACTOR_BINDING	GO_REPRESSING_TRANSCRIPTION_FACTOR_BINDING		69	0.246028	0.898538	0.669528	0.868935	1	2927	tags=23%, list=16%, signal=28%
GO_REACTIVE_OXYGEN_SPECIES_BIOSYNTHETIC_PROCESS	GO_REACTIVE_OXYGEN_SPECIES_BIOSYNTHETIC_PROCESS		104	0.231143	0.898526	0.736585	0.868227	1	1652	tags=15%, list=9%, signal=17%
GO_POSITIVE_REGULATION_OF_RELEASE_OF_SEQUESTERED_CALCIUM_ION_INTO_CYTOSOL	GO_POSITIVE_REGULATION_OF_RELEASE_OF_SEQUESTERED_CALCIUM_ION_INTO_CYTOSOL		40	0.275579	0.8979	0.629091	0.869172	1	2909	tags=30%, list=16%, signal=36%
GO_EYE_MORPHOGENESIS	GO_EYE_MORPHOGENESIS		147	0.218524	0.897751	0.823944	0.868834	1	2365	tags=15%, list=13%, signal=17%
GO_ANTIMICROBIAL_HUMORAL_RESPONSE	GO_ANTIMICROBIAL_HUMORAL_RESPONSE		100	0.231765	0.897404	0.721311	0.869036	1	3702	tags=26%, list=20%, signal=32%
GO_INTRACELLULAR_LIGAND_GATED_ION_CHANNEL_ACTIVITY	GO_INTRACELLULAR_LIGAND_GATED_ION_CHANNEL_ACTIVITY		33	0.281335	0.897313	0.602649	0.868578	1	2327	tags=24%, list=13%, signal=28%
GO_THIOESTER_METABOLIC_PROCESS	GO_THIOESTER_METABOLIC_PROCESS		104	0.230208	0.896607	0.722826	0.869725	1	3147	tags=23%, list=17%, signal=28%
GO_LEARNING	GO_LEARNING		139	0.21672	0.896481	0.743243	0.869342	1	1534	tags=12%, list=8%, signal=13%
GO_NEGATIVE_REGULATION_OF_INTRACELLULAR_PROTEIN_TRANSPORT	GO_NEGATIVE_REGULATION_OF_INTRACELLULAR_PROTEIN_TRANSPORT		39	0.274408	0.894367	0.635451	0.874216	1	3873	tags=36%, list=21%, signal=46%
GO_SEMAPHORIN_RECEPTOR_BINDING	GO_SEMAPHORIN_RECEPTOR_BINDING		22	0.321595	0.894126	0.598187	0.874071	1	4029	tags=32%, list=22%, signal=41%
GO_REGULATION_OF_LIPID_CATABOLIC_PROCESS	GO_REGULATION_OF_LIPID_CATABOLIC_PROCESS		55	0.256747	0.893818	0.641791	0.874156	1	2879	tags=22%, list=16%, signal=26%
GO_BASAL_PLASMA_MEMBRANE	GO_BASAL_PLASMA_MEMBRANE		37	0.276113	0.893721	0.61794	0.873649	1	2816	tags=24%, list=16%, signal=29%
GO_POSITIVE_REGULATION_OF_ACTIN_CYTOSKELETON_REORGANIZATION	GO_POSITIVE_REGULATION_OF_ACTIN_CYTOSKELETON_REORGANIZATION		19	0.316254	0.892124	0.617977	0.877	1	2392	tags=21%, list=13%, signal=24%
GO_POSITIVE_REGULATION_OF_INTERLEUKIN_8_SECRETION	GO_POSITIVE_REGULATION_OF_INTERLEUKIN_8_SECRETION		16	0.335888	0.890624	0.58125	0.880241	1	2002	tags=25%, list=11%, signal=28%
GO_CIRCADIAN_RHYTHM	GO_CIRCADIAN_RHYTHM		200	0.211197	0.890467	0.80303	0.879933	1	2162	tags=17%, list=12%, signal=19%
GO_RESPONSE_TO_ANTIMETABOLITE	GO_RESPONSE_TO_ANTIMETABOLITE		17	0.336321	0.890309	0.616402	0.879616	1	708	tags=18%, list=4%, signal=18%
GO_H4_HISTONE_ACETYLTRANSFERASE_ACTIVITY	GO_H4_HISTONE_ACETYLTRANSFERASE_ACTIVITY		18	0.320813	0.889565	0.623932	0.880849	1	990	tags=17%, list=5%, signal=18%
GO_PHAGOSOME_ACIDIFICATION	GO_PHAGOSOME_ACIDIFICATION		28	0.288764	0.889542	0.644518	0.880167	1	1932	tags=21%, list=11%, signal=24%
GO_NEGATIVE_REGULATION_OF_CARTILAGE_DEVELOPMENT	GO_NEGATIVE_REGULATION_OF_CARTILAGE_DEVELOPMENT		25	0.29318	0.889228	0.626866	0.880289	1	2178	tags=20%, list=12%, signal=23%
GO_UBIQUITIN_DEPENDENT_ERAD_PATHWAY	GO_UBIQUITIN_DEPENDENT_ERAD_PATHWAY		75	0.242578	0.889034	0.7251	0.88009	1	2318	tags=25%, list=13%, signal=29%
GO_NEGATIVE_REGULATION_OF_STRIATED_MUSCLE_CELL_APOPTOTIC_PROCESS	GO_NEGATIVE_REGULATION_OF_STRIATED_MUSCLE_CELL_APOPTOTIC_PROCESS		23	0.29815	0.887868	0.5919	0.882321	1	3009	tags=35%, list=17%, signal=42%
GO_POSTSYNAPSE_ASSEMBLY	GO_POSTSYNAPSE_ASSEMBLY		28	0.294916	0.887367	0.620253	0.882878	1	4962	tags=43%, list=27%, signal=59%
GO_LIPID_HOMEOSTASIS	GO_LIPID_HOMEOSTASIS		133	0.218381	0.886464	0.748603	0.884363	1	2918	tags=20%, list=16%, signal=24%
GO_POSITIVE_REGULATION_OF_OSSIFICATION	GO_POSITIVE_REGULATION_OF_OSSIFICATION		80	0.242148	0.885108	0.70354	0.887157	1	2374	tags=20%, list=13%, signal=23%
GO_REGULATION_OF_PROTEIN_TARGETING_TO_MITOCHONDRION	GO_REGULATION_OF_PROTEIN_TARGETING_TO_MITOCHONDRION		42	0.26293	0.884873	0.652015	0.887032	1	151	tags=5%, list=1%, signal=5%
GO_ACTIN_FILAMENT_BUNDLE	GO_ACTIN_FILAMENT_BUNDLE		69	0.243599	0.884073	0.682927	0.888356	1	2079	tags=19%, list=11%, signal=21%
GO_POSITIVE_REGULATION_OF_PROTEIN_LOCALIZATION_TO_CELL_PERIPHERY	GO_POSITIVE_REGULATION_OF_PROTEIN_LOCALIZATION_TO_CELL_PERIPHERY		62	0.245792	0.883786	0.683019	0.888396	1	2652	tags=21%, list=15%, signal=24%
GO_SUBSTANTIA_NIGRA_DEVELOPMENT	GO_SUBSTANTIA_NIGRA_DEVELOPMENT		42	0.268927	0.883639	0.644295	0.888067	1	2683	tags=21%, list=15%, signal=25%
GO_VISUAL_BEHAVIOR	GO_VISUAL_BEHAVIOR		51	0.255328	0.883617	0.674419	0.887386	1	1387	tags=14%, list=8%, signal=15%
GO_MYELIN_MAINTENANCE	GO_MYELIN_MAINTENANCE		15	0.329635	0.883375	0.60472	0.88728	1	878	tags=13%, list=5%, signal=14%
GO_REGULATION_OF_PROTEIN_LOCALIZATION_TO_MEMBRANE	GO_REGULATION_OF_PROTEIN_LOCALIZATION_TO_MEMBRANE		184	0.209908	0.883374	0.824427	0.886543	1	2652	tags=20%, list=15%, signal=23%
GO_LOCALIZATION_WITHIN_MEMBRANE	GO_LOCALIZATION_WITHIN_MEMBRANE		91	0.231769	0.883337	0.732323	0.885895	1	2214	tags=16%, list=12%, signal=19%
GO_REGULATION_OF_SUPEROXIDE_ANION_GENERATION	GO_REGULATION_OF_SUPEROXIDE_ANION_GENERATION		21	0.310103	0.882957	0.651917	0.886133	1	257	tags=10%, list=1%, signal=10%
GO_PROXIMAL_DISTAL_PATTERN_FORMATION	GO_PROXIMAL_DISTAL_PATTERN_FORMATION		32	0.279902	0.882151	0.64214	0.887521	1	2768	tags=25%, list=15%, signal=29%
GO_OOCYTE_MATURATION	GO_OOCYTE_MATURATION		25	0.300022	0.881696	0.662757	0.887968	1	134	tags=8%, list=1%, signal=8%
GO_CELLULAR_GLUCAN_METABOLIC_PROCESS	GO_CELLULAR_GLUCAN_METABOLIC_PROCESS		72	0.238256	0.881364	0.707113	0.88807	1	2477	tags=18%, list=14%, signal=21%
GO_INDOLALKYLAMINE_METABOLIC_PROCESS	GO_INDOLALKYLAMINE_METABOLIC_PROCESS		16	0.327262	0.881211	0.65	0.887723	1	3626	tags=38%, list=20%, signal=47%
GO_RESPONSE_TO_INTERLEUKIN_7	GO_RESPONSE_TO_INTERLEUKIN_7		27	0.280324	0.880999	0.638095	0.887545	1	871	tags=7%, list=5%, signal=8%
GO_POSITIVE_REGULATION_OF_LIPID_KINASE_ACTIVITY	GO_POSITIVE_REGULATION_OF_LIPID_KINASE_ACTIVITY		37	0.271231	0.880571	0.647841	0.887881	1	1732	tags=16%, list=10%, signal=18%
GO_GAMMA_AMINOBUTYRIC_ACID_SIGNALING_PATHWAY	GO_GAMMA_AMINOBUTYRIC_ACID_SIGNALING_PATHWAY		24	0.301393	0.879456	0.62029	0.889977	1	1503	tags=13%, list=8%, signal=14%
GO_GLIAL_CELL_PROLIFERATION	GO_GLIAL_CELL_PROLIFERATION		45	0.25992	0.879416	0.662698	0.88934	1	2879	tags=27%, list=16%, signal=32%
GO_REGULATION_OF_FATTY_ACID_OXIDATION	GO_REGULATION_OF_FATTY_ACID_OXIDATION		29	0.286902	0.87889	0.673716	0.889976	1	863	tags=10%, list=5%, signal=11%
GO_MITOCHONDRIAL_TRANSLATIONAL_TERMINATION	GO_MITOCHONDRIAL_TRANSLATIONAL_TERMINATION		89	0.228483	0.878811	0.789238	0.889441	1	3819	tags=24%, list=21%, signal=30%
GO_CELLULAR_COMPONENT_DISASSEMBLY_INVOLVED_IN_EXECUTION_PHASE_OF_APOPTOSIS	GO_CELLULAR_COMPONENT_DISASSEMBLY_INVOLVED_IN_EXECUTION_PHASE_OF_APOPTOSIS		33	0.28028	0.878713	0.667742	0.888964	1	1630	tags=15%, list=9%, signal=17%
GO_PROTEIN_KINASE_B_SIGNALING	GO_PROTEIN_KINASE_B_SIGNALING		242	0.201609	0.877909	0.898148	0.890228	1	1811	tags=14%, list=10%, signal=15%
GO_POLARIZED_EPITHELIAL_CELL_DIFFERENTIATION	GO_POLARIZED_EPITHELIAL_CELL_DIFFERENTIATION		19	0.313425	0.877197	0.625	0.891302	1	935	tags=16%, list=5%, signal=17%
GO_PYRIMIDINE_NUCLEOSIDE_TRIPHOSPHATE_BIOSYNTHETIC_PROCESS	GO_PYRIMIDINE_NUCLEOSIDE_TRIPHOSPHATE_BIOSYNTHETIC_PROCESS		18	0.313915	0.876303	0.654434	0.892751	1	632	tags=11%, list=3%, signal=12%
GO_SPERM_PRINCIPAL_PIECE	GO_SPERM_PRINCIPAL_PIECE		23	0.304569	0.876072	0.646104	0.892563	1	823	tags=13%, list=5%, signal=14%
GO_POSITIVE_REGULATION_OF_ACTIVATED_T_CELL_PROLIFERATION	GO_POSITIVE_REGULATION_OF_ACTIVATED_T_CELL_PROLIFERATION		21	0.310698	0.875663	0.628483	0.89283	1	1964	tags=24%, list=11%, signal=27%
GO_CARDIAC_MUSCLE_CELL_DIFFERENTIATION	GO_CARDIAC_MUSCLE_CELL_DIFFERENTIATION		108	0.227961	0.873939	0.762162	0.896339	1	2328	tags=19%, list=13%, signal=22%
GO_CEREBELLAR_CORTEX_DEVELOPMENT	GO_CEREBELLAR_CORTEX_DEVELOPMENT		46	0.258009	0.873369	0.717557	0.897023	1	627	tags=11%, list=3%, signal=11%
GO_REGULATION_OF_NITRIC_OXIDE_BIOSYNTHETIC_PROCESS	GO_REGULATION_OF_NITRIC_OXIDE_BIOSYNTHETIC_PROCESS		56	0.249299	0.873155	0.688716	0.896811	1	1652	tags=18%, list=9%, signal=20%
GO_XENOBIOTIC_METABOLIC_PROCESS	GO_XENOBIOTIC_METABOLIC_PROCESS		119	0.216923	0.872901	0.823204	0.896674	1	2337	tags=20%, list=13%, signal=23%
GO_ACTIN_CYTOSKELETON_REORGANIZATION	GO_ACTIN_CYTOSKELETON_REORGANIZATION		97	0.2258	0.872548	0.794258	0.896825	1	2728	tags=24%, list=15%, signal=28%
GO_EMBRYONIC_HEART_TUBE_DEVELOPMENT	GO_EMBRYONIC_HEART_TUBE_DEVELOPMENT		77	0.233132	0.872232	0.721992	0.896851	1	3001	tags=22%, list=17%, signal=26%
GO_PERK_MEDIATED_UNFOLDED_PROTEIN_RESPONSE	GO_PERK_MEDIATED_UNFOLDED_PROTEIN_RESPONSE		21	0.298295	0.871997	0.630435	0.896726	1	4111	tags=43%, list=23%, signal=55%
GO_PROTEIN_EXIT_FROM_ENDOPLASMIC_RETICULUM	GO_PROTEIN_EXIT_FROM_ENDOPLASMIC_RETICULUM		44	0.258651	0.871481	0.663121	0.897281	1	2353	tags=27%, list=13%, signal=31%
GO_CADHERIN_BINDING	GO_CADHERIN_BINDING		312	0.198048	0.871325	0.910256	0.896917	1	1867	tags=12%, list=10%, signal=13%
GO_NEGATIVE_REGULATION_OF_ANION_TRANSPORT	GO_NEGATIVE_REGULATION_OF_ANION_TRANSPORT		27	0.285784	0.870474	0.675159	0.898353	1	4084	tags=37%, list=23%, signal=48%
GO_NEGATIVE_REGULATION_OF_GLIOGENESIS	GO_NEGATIVE_REGULATION_OF_GLIOGENESIS		37	0.272996	0.869706	0.678322	0.899534	1	2490	tags=22%, list=14%, signal=25%
GO_STEROL_BINDING	GO_STEROL_BINDING		55	0.250679	0.868895	0.736626	0.900751	1	2986	tags=24%, list=16%, signal=28%
GO_RESPONSE_TO_INSULIN	GO_RESPONSE_TO_INSULIN		259	0.198014	0.868598	0.93617	0.900763	1	1752	tags=14%, list=10%, signal=15%
GO_SULFURIC_ESTER_HYDROLASE_ACTIVITY	GO_SULFURIC_ESTER_HYDROLASE_ACTIVITY		16	0.317288	0.86814	0.633238	0.901178	1	4492	tags=44%, list=25%, signal=58%
GO_OXIDOREDUCTION_COENZYME_METABOLIC_PROCESS	GO_OXIDOREDUCTION_COENZYME_METABOLIC_PROCESS		51	0.248311	0.867421	0.755725	0.902134	1	2609	tags=20%, list=14%, signal=23%
GO_REGULATORY_T_CELL_DIFFERENTIATION	GO_REGULATORY_T_CELL_DIFFERENTIATION		30	0.276182	0.867088	0.66242	0.902209	1	1413	tags=13%, list=8%, signal=14%
GO_NADPLUS_ADP_RIBOSYLTRANSFERASE_ACTIVITY	GO_NADPLUS_ADP_RIBOSYLTRANSFERASE_ACTIVITY		23	0.29684	0.86704	0.630915	0.901598	1	1504	tags=13%, list=8%, signal=14%
GO_REGULATION_OF_EMBRYONIC_DEVELOPMENT	GO_REGULATION_OF_EMBRYONIC_DEVELOPMENT		124	0.21531	0.867038	0.8125	0.900877	1	1779	tags=15%, list=10%, signal=16%
GO_POSITIVE_REGULATION_OF_ACTIN_FILAMENT_POLYMERIZATION	GO_POSITIVE_REGULATION_OF_ACTIN_FILAMENT_POLYMERIZATION		90	0.223694	0.866352	0.827411	0.901801	1	2542	tags=19%, list=14%, signal=22%
GO_FAT_SOLUBLE_VITAMIN_BIOSYNTHETIC_PROCESS	GO_FAT_SOLUBLE_VITAMIN_BIOSYNTHETIC_PROCESS		15	0.325502	0.864765	0.607735	0.90483	1	4619	tags=60%, list=25%, signal=80%
GO_FATTY_ACID_TRANSMEMBRANE_TRANSPORT	GO_FATTY_ACID_TRANSMEMBRANE_TRANSPORT		18	0.308234	0.864609	0.650969	0.904491	1	149	tags=6%, list=1%, signal=6%
GO_LIPID_DROPLET_ORGANIZATION	GO_LIPID_DROPLET_ORGANIZATION		21	0.299325	0.864606	0.695364	0.903767	1	2830	tags=24%, list=16%, signal=28%
GO_REGULATION_OF_PODOSOME_ASSEMBLY	GO_REGULATION_OF_PODOSOME_ASSEMBLY		15	0.338011	0.864102	0.644172	0.904265	1	1495	tags=27%, list=8%, signal=29%
GO_RESPONSE_TO_LEUKEMIA_INHIBITORY_FACTOR	GO_RESPONSE_TO_LEUKEMIA_INHIBITORY_FACTOR		96	0.21992	0.862754	0.830601	0.906657	1	3036	tags=21%, list=17%, signal=25%
GO_REGULATION_OF_MESODERM_DEVELOPMENT	GO_REGULATION_OF_MESODERM_DEVELOPMENT		17	0.319104	0.861617	0.668555	0.908673	1	1755	tags=18%, list=10%, signal=20%
GO_INHIBITORY_SYNAPSE	GO_INHIBITORY_SYNAPSE		16	0.321219	0.860168	0.644068	0.911295	1	2932	tags=31%, list=16%, signal=37%
GO_RESPONSE_TO_VITAMIN_D	GO_RESPONSE_TO_VITAMIN_D		34	0.267669	0.859093	0.721088	0.913089	1	2170	tags=21%, list=12%, signal=23%
GO_COENZYME_BIOSYNTHETIC_PROCESS	GO_COENZYME_BIOSYNTHETIC_PROCESS		143	0.208331	0.858339	0.876623	0.914154	1	1551	tags=11%, list=9%, signal=12%
GO_METALLOCARBOXYPEPTIDASE_ACTIVITY	GO_METALLOCARBOXYPEPTIDASE_ACTIVITY		28	0.291778	0.857269	0.66	0.915982	1	3871	tags=39%, list=21%, signal=50%
GO_REGULATION_OF_STEROL_TRANSPORT	GO_REGULATION_OF_STEROL_TRANSPORT		46	0.255995	0.856816	0.736842	0.91631	1	2874	tags=26%, list=16%, signal=31%
GO_CELL_REDOX_HOMEOSTASIS	GO_CELL_REDOX_HOMEOSTASIS		76	0.23241	0.856672	0.757709	0.915927	1	2988	tags=20%, list=16%, signal=24%
GO_CELLULAR_CARBOHYDRATE_CATABOLIC_PROCESS	GO_CELLULAR_CARBOHYDRATE_CATABOLIC_PROCESS		42	0.259768	0.856061	0.711191	0.91663	1	1965	tags=19%, list=11%, signal=21%
GO_NUCLEOSIDE_BISPHOSPHATE_BIOSYNTHETIC_PROCESS	GO_NUCLEOSIDE_BISPHOSPHATE_BIOSYNTHETIC_PROCESS		67	0.234146	0.855973	0.737288	0.916094	1	3632	tags=27%, list=20%, signal=33%
GO_POSTSYNAPTIC_SIGNAL_TRANSDUCTION	GO_POSTSYNAPTIC_SIGNAL_TRANSDUCTION		37	0.265482	0.85536	0.736842	0.916755	1	2517	tags=22%, list=14%, signal=25%
GO_CHEMOSENSORY_BEHAVIOR	GO_CHEMOSENSORY_BEHAVIOR		16	0.319682	0.854724	0.610497	0.917486	1	1135	tags=13%, list=6%, signal=13%
GO_TRANSCRIPTION_COREPRESSOR_BINDING	GO_TRANSCRIPTION_COREPRESSOR_BINDING		15	0.319494	0.854579	0.634146	0.917102	1	1721	tags=27%, list=9%, signal=29%
GO_CARBOHYDRATE_TRANSMEMBRANE_TRANSPORT	GO_CARBOHYDRATE_TRANSMEMBRANE_TRANSPORT		110	0.217757	0.854529	0.857955	0.916491	1	3037	tags=19%, list=17%, signal=23%
GO_ZINC_ION_TRANSPORT	GO_ZINC_ION_TRANSPORT		27	0.286477	0.854329	0.717042	0.916277	1	1568	tags=15%, list=9%, signal=16%
GO_REPLICATION_FORK_PROCESSING	GO_REPLICATION_FORK_PROCESSING		32	0.276501	0.853727	0.708904	0.916966	1	1458	tags=13%, list=8%, signal=14%
GO_REGULATION_OF_NEURON_MIGRATION	GO_REGULATION_OF_NEURON_MIGRATION		39	0.262557	0.853286	0.755034	0.917255	1	1618	tags=15%, list=9%, signal=17%
GO_LEUKOCYTE_TETHERING_OR_ROLLING	GO_LEUKOCYTE_TETHERING_OR_ROLLING		26	0.284052	0.852804	0.666667	0.917646	1	1603	tags=19%, list=9%, signal=21%
GO_NAD_BINDING	GO_NAD_BINDING		55	0.242755	0.852557	0.731343	0.917472	1	922	tags=11%, list=5%, signal=11%
GO_POSITIVE_REGULATION_OF_ERK1_AND_ERK2_CASCADE	GO_POSITIVE_REGULATION_OF_ERK1_AND_ERK2_CASCADE		193	0.202319	0.851753	0.86	0.918623	1	2949	tags=17%, list=16%, signal=20%
GO_REGULATION_OF_BICELLULAR_TIGHT_JUNCTION_ASSEMBLY	GO_REGULATION_OF_BICELLULAR_TIGHT_JUNCTION_ASSEMBLY		22	0.297576	0.851456	0.69419	0.918541	1	2728	tags=27%, list=15%, signal=32%
GO_COENZYME_METABOLIC_PROCESS	GO_COENZYME_METABOLIC_PROCESS		249	0.192952	0.850263	0.957447	0.920481	1	2826	tags=19%, list=16%, signal=23%
GO_ARACHIDONIC_ACID_METABOLIC_PROCESS	GO_ARACHIDONIC_ACID_METABOLIC_PROCESS		51	0.243306	0.849213	0.785211	0.922047	1	2721	tags=22%, list=15%, signal=25%
GO_MOLTING_CYCLE	GO_MOLTING_CYCLE		105	0.218242	0.849008	0.841584	0.9218	1	1889	tags=14%, list=10%, signal=16%
GO_NUCLEOSIDE_BISPHOSPHATE_METABOLIC_PROCESS	GO_NUCLEOSIDE_BISPHOSPHATE_METABOLIC_PROCESS		136	0.205907	0.848703	0.883598	0.92175	1	3632	tags=26%, list=20%, signal=32%
GO_MEGAKARYOCYTE_DEVELOPMENT	GO_MEGAKARYOCYTE_DEVELOPMENT		17	0.317511	0.848019	0.679348	0.922597	1	1759	tags=18%, list=10%, signal=20%
GO_REGULATION_OF_CELL_ADHESION_MEDIATED_BY_INTEGRIN	GO_REGULATION_OF_CELL_ADHESION_MEDIATED_BY_INTEGRIN		47	0.247448	0.847766	0.793774	0.922415	1	1560	tags=13%, list=9%, signal=14%
GO_REGULATION_OF_POTASSIUM_ION_TRANSMEMBRANE_TRANSPORT	GO_REGULATION_OF_POTASSIUM_ION_TRANSMEMBRANE_TRANSPORT		75	0.231048	0.846849	0.81405	0.923609	1	2322	tags=19%, list=13%, signal=21%
GO_VITAMIN_D_METABOLIC_PROCESS	GO_VITAMIN_D_METABOLIC_PROCESS		22	0.297525	0.846516	0.702194	0.923588	1	4611	tags=50%, list=25%, signal=67%
GO_RETINOID_X_RECEPTOR_BINDING	GO_RETINOID_X_RECEPTOR_BINDING		18	0.315396	0.846049	0.68661	0.923847	1	1780	tags=22%, list=10%, signal=25%
GO_POSITIVE_REGULATION_OF_NERVOUS_SYSTEM_PROCESS	GO_POSITIVE_REGULATION_OF_NERVOUS_SYSTEM_PROCESS		60	0.23496	0.84497	0.774436	0.925414	1	1045	tags=12%, list=6%, signal=12%
GO_GLYCOGEN_BIOSYNTHETIC_PROCESS	GO_GLYCOGEN_BIOSYNTHETIC_PROCESS		45	0.250228	0.843841	0.731183	0.927185	1	2477	tags=22%, list=14%, signal=26%
GO_RESPONSE_TO_NERVE_GROWTH_FACTOR	GO_RESPONSE_TO_NERVE_GROWTH_FACTOR		52	0.24019	0.843304	0.775862	0.927617	1	1836	tags=19%, list=10%, signal=21%
GO_INFLAMMATORY_CELL_APOPTOTIC_PROCESS	GO_INFLAMMATORY_CELL_APOPTOTIC_PROCESS		22	0.290227	0.842476	0.70904	0.928712	1	2222	tags=23%, list=12%, signal=26%
GO_CHROMATIN_REMODELING_AT_CENTROMERE	GO_CHROMATIN_REMODELING_AT_CENTROMERE		32	0.268213	0.841954	0.696864	0.929133	1	3005	tags=31%, list=17%, signal=37%
GO_APPENDAGE_MORPHOGENESIS	GO_APPENDAGE_MORPHOGENESIS		149	0.206981	0.841893	0.905405	0.928531	1	2365	tags=17%, list=13%, signal=20%
GO_GLYCOPROTEIN_CATABOLIC_PROCESS	GO_GLYCOPROTEIN_CATABOLIC_PROCESS		22	0.291688	0.841437	0.716612	0.92881	1	222	tags=9%, list=1%, signal=9%
GO_INTRINSIC_COMPONENT_OF_ENDOPLASMIC_RETICULUM_MEMBRANE	GO_INTRINSIC_COMPONENT_OF_ENDOPLASMIC_RETICULUM_MEMBRANE		141	0.208528	0.840895	0.878947	0.929238	1	2314	tags=18%, list=13%, signal=20%
GO_NEUROTROPHIN_SIGNALING_PATHWAY	GO_NEUROTROPHIN_SIGNALING_PATHWAY		37	0.254685	0.840697	0.754448	0.928934	1	3882	tags=32%, list=21%, signal=41%
GO_REGULATION_OF_LONG_TERM_SYNAPTIC_POTENTIATION	GO_REGULATION_OF_LONG_TERM_SYNAPTIC_POTENTIATION		44	0.251101	0.840179	0.77193	0.929364	1	3515	tags=25%, list=19%, signal=31%
GO_RETINA_MORPHOGENESIS_IN_CAMERA_TYPE_EYE	GO_RETINA_MORPHOGENESIS_IN_CAMERA_TYPE_EYE		54	0.240322	0.839747	0.816092	0.929564	1	1667	tags=13%, list=9%, signal=14%
GO_REGULATION_OF_INFLAMMATORY_RESPONSE_TO_ANTIGENIC_STIMULUS	GO_REGULATION_OF_INFLAMMATORY_RESPONSE_TO_ANTIGENIC_STIMULUS		23	0.292993	0.838344	0.713873	0.931758	1	2222	tags=26%, list=12%, signal=30%
GO_REGULATION_OF_REACTIVE_OXYGEN_SPECIES_BIOSYNTHETIC_PROCESS	GO_REGULATION_OF_REACTIVE_OXYGEN_SPECIES_BIOSYNTHETIC_PROCESS		83	0.219783	0.838129	0.852321	0.931493	1	1652	tags=14%, list=9%, signal=16%
GO_COLLATERAL_SPROUTING	GO_COLLATERAL_SPROUTING		27	0.282409	0.837929	0.722222	0.931177	1	3766	tags=37%, list=21%, signal=47%
GO_REGULATION_OF_MYOTUBE_DIFFERENTIATION	GO_REGULATION_OF_MYOTUBE_DIFFERENTIATION		52	0.246757	0.837361	0.767273	0.931627	1	3074	tags=25%, list=17%, signal=30%
GO_REGULATION_OF_CYSTEINE_TYPE_ENDOPEPTIDASE_ACTIVITY_INVOLVED_IN_APOPTOTIC_SIGNALING_PATHWAY	GO_REGULATION_OF_CYSTEINE_TYPE_ENDOPEPTIDASE_ACTIVITY_INVOLVED_IN_APOPTOTIC_SIGNALING_PATHWAY		17	0.308208	0.837261	0.678571	0.931115	1	1514	tags=18%, list=8%, signal=19%
GO_REGULATION_OF_NEUROTRANSMITTER_RECEPTOR_ACTIVITY	GO_REGULATION_OF_NEUROTRANSMITTER_RECEPTOR_ACTIVITY		67	0.231002	0.836297	0.830709	0.932441	1	2059	tags=19%, list=11%, signal=22%
GO_G_PROTEIN_COUPLED_ACETYLCHOLINE_RECEPTOR_SIGNALING_PATHWAY	GO_G_PROTEIN_COUPLED_ACETYLCHOLINE_RECEPTOR_SIGNALING_PATHWAY		19	0.308519	0.836019	0.685294	0.932317	1	2156	tags=26%, list=12%, signal=30%
GO_OLIGOSACCHARIDE_LIPID_INTERMEDIATE_BIOSYNTHETIC_PROCESS	GO_OLIGOSACCHARIDE_LIPID_INTERMEDIATE_BIOSYNTHETIC_PROCESS		20	0.297772	0.835749	0.691429	0.932166	1	758	tags=15%, list=4%, signal=16%
GO_POSITIVE_REGULATION_OF_CHONDROCYTE_DIFFERENTIATION	GO_POSITIVE_REGULATION_OF_CHONDROCYTE_DIFFERENTIATION		21	0.291254	0.835553	0.698462	0.931825	1	3433	tags=38%, list=19%, signal=47%
GO_SULFUR_COMPOUND_TRANSMEMBRANE_TRANSPORTER_ACTIVITY	GO_SULFUR_COMPOUND_TRANSMEMBRANE_TRANSPORTER_ACTIVITY		34	0.262086	0.83466	0.731482	0.932922	1	764	tags=9%, list=4%, signal=9%
GO_ETHANOL_METABOLIC_PROCESS	GO_ETHANOL_METABOLIC_PROCESS		18	0.302029	0.834073	0.70347	0.933393	1	1557	tags=17%, list=9%, signal=18%
GO_NUCLEOBASE_CONTAINING_COMPOUND_TRANSMEMBRANE_TRANSPORTER_ACTIVITY	GO_NUCLEOBASE_CONTAINING_COMPOUND_TRANSMEMBRANE_TRANSPORTER_ACTIVITY		42	0.248239	0.833869	0.762082	0.933093	1	3848	tags=31%, list=21%, signal=39%
GO_MITOCHONDRIAL_GENE_EXPRESSION	GO_MITOCHONDRIAL_GENE_EXPRESSION		160	0.19821	0.833393	0.93125	0.933354	1	3819	tags=23%, list=21%, signal=29%
GO_ODONTOGENESIS_OF_DENTIN_CONTAINING_TOOTH	GO_ODONTOGENESIS_OF_DENTIN_CONTAINING_TOOTH		90	0.215106	0.832881	0.878453	0.933627	1	2311	tags=18%, list=13%, signal=20%
GO_SULFATE_TRANSPORT	GO_SULFATE_TRANSPORT		15	0.320361	0.832776	0.705015	0.933137	1	1988	tags=20%, list=11%, signal=22%
GO_DE_NOVO_PROTEIN_FOLDING	GO_DE_NOVO_PROTEIN_FOLDING		37	0.261792	0.832106	0.769504	0.933832	1	741	tags=11%, list=4%, signal=11%
GO_REGULATION_OF_LAMELLIPODIUM_ORGANIZATION	GO_REGULATION_OF_LAMELLIPODIUM_ORGANIZATION		42	0.2539	0.832022	0.785978	0.933283	1	1175	tags=12%, list=6%, signal=13%
GO_MOLTING_CYCLE_PROCESS	GO_MOLTING_CYCLE_PROCESS		88	0.217342	0.831577	0.861751	0.933457	1	1495	tags=11%, list=8%, signal=12%
GO_UNSATURATED_FATTY_ACID_METABOLIC_PROCESS	GO_UNSATURATED_FATTY_ACID_METABOLIC_PROCESS		104	0.214564	0.831157	0.83871	0.93362	1	2879	tags=24%, list=16%, signal=28%
GO_NADPLUS_KINASE_ACTIVITY	GO_NADPLUS_KINASE_ACTIVITY		16	0.315216	0.830925	0.688953	0.933371	1	4151	tags=50%, list=23%, signal=65%
GO_REGULATION_OF_ACTIN_CYTOSKELETON_REORGANIZATION	GO_REGULATION_OF_ACTIN_CYTOSKELETON_REORGANIZATION		37	0.257342	0.830776	0.767213	0.932967	1	2523	tags=24%, list=14%, signal=28%
GO_REGULATION_OF_FILOPODIUM_ASSEMBLY	GO_REGULATION_OF_FILOPODIUM_ASSEMBLY		43	0.247716	0.830659	0.816254	0.932484	1	1759	tags=16%, list=10%, signal=18%
GO_REGULATION_OF_PHOSPHOLIPASE_ACTIVITY	GO_REGULATION_OF_PHOSPHOLIPASE_ACTIVITY		69	0.226839	0.829887	0.806452	0.933275	1	2929	tags=26%, list=16%, signal=31%
GO_NEGATIVE_REGULATION_OF_EPIDERMIS_DEVELOPMENT	GO_NEGATIVE_REGULATION_OF_EPIDERMIS_DEVELOPMENT		18	0.296636	0.829489	0.731118	0.933355	1	4066	tags=33%, list=22%, signal=43%
GO_ACTOMYOSIN	GO_ACTOMYOSIN		75	0.22518	0.829411	0.830357	0.932794	1	2079	tags=16%, list=11%, signal=18%
GO_SEH1_ASSOCIATED_COMPLEX	GO_SEH1_ASSOCIATED_COMPLEX		16	0.305237	0.829387	0.696023	0.932129	1	2395	tags=25%, list=13%, signal=29%
GO_CARBON_OXYGEN_LYASE_ACTIVITY	GO_CARBON_OXYGEN_LYASE_ACTIVITY		70	0.230961	0.828889	0.84141	0.932382	1	2141	tags=17%, list=12%, signal=19%
GO_POSITIVE_REGULATION_OF_OSTEOBLAST_DIFFERENTIATION	GO_POSITIVE_REGULATION_OF_OSTEOBLAST_DIFFERENTIATION		54	0.239819	0.828382	0.802372	0.932709	1	2374	tags=24%, list=13%, signal=28%
GO_COPPER_ION_TRANSPORT	GO_COPPER_ION_TRANSPORT		18	0.300359	0.827808	0.746356	0.933184	1	4677	tags=44%, list=26%, signal=60%
GO_CELLULAR_RESPONSE_TO_LEPTIN_STIMULUS	GO_CELLULAR_RESPONSE_TO_LEPTIN_STIMULUS		18	0.312071	0.826619	0.714286	0.934854	1	2354	tags=33%, list=13%, signal=38%
GO_ALPHA_ACTININ_BINDING	GO_ALPHA_ACTININ_BINDING		30	0.261782	0.826319	0.74386	0.934737	1	2065	tags=20%, list=11%, signal=23%
GO_MORPHOGENESIS_OF_EMBRYONIC_EPITHELIUM	GO_MORPHOGENESIS_OF_EMBRYONIC_EPITHELIUM		151	0.202862	0.825406	0.906667	0.935796	1	2768	tags=19%, list=15%, signal=22%
GO_ACTIN_MONOMER_BINDING	GO_ACTIN_MONOMER_BINDING		25	0.279953	0.825195	0.755556	0.935513	1	2107	tags=20%, list=12%, signal=23%
GO_SERINE_FAMILY_AMINO_ACID_BIOSYNTHETIC_PROCESS	GO_SERINE_FAMILY_AMINO_ACID_BIOSYNTHETIC_PROCESS		16	0.313374	0.825024	0.684932	0.935147	1	3277	tags=31%, list=18%, signal=38%
GO_DEVELOPMENT_OF_PRIMARY_FEMALE_SEXUAL_CHARACTERISTICS	GO_DEVELOPMENT_OF_PRIMARY_FEMALE_SEXUAL_CHARACTERISTICS		102	0.210797	0.824999	0.865169	0.934483	1	2379	tags=18%, list=13%, signal=20%
GO_INACTIVATION_OF_MAPK_ACTIVITY	GO_INACTIVATION_OF_MAPK_ACTIVITY		27	0.26953	0.824357	0.729483	0.935019	1	3032	tags=33%, list=17%, signal=40%
GO_RETINOIC_ACID_METABOLIC_PROCESS	GO_RETINOIC_ACID_METABOLIC_PROCESS		31	0.263089	0.824182	0.747634	0.934632	1	2857	tags=29%, list=16%, signal=34%
GO_REGULATION_OF_ANIMAL_ORGAN_FORMATION	GO_REGULATION_OF_ANIMAL_ORGAN_FORMATION		36	0.26611	0.823928	0.745704	0.934419	1	1959	tags=19%, list=11%, signal=22%
GO_REGULATION_OF_MEMBRANE_PROTEIN_ECTODOMAIN_PROTEOLYSIS	GO_REGULATION_OF_MEMBRANE_PROTEIN_ECTODOMAIN_PROTEOLYSIS		23	0.285846	0.823775	0.718182	0.934037	1	1495	tags=22%, list=8%, signal=24%
GO_LIVER_MORPHOGENESIS	GO_LIVER_MORPHOGENESIS		20	0.293557	0.823434	0.72381	0.933988	1	2391	tags=20%, list=13%, signal=23%
GO_NUCLEOTIDE_SUGAR_METABOLIC_PROCESS	GO_NUCLEOTIDE_SUGAR_METABOLIC_PROCESS		36	0.263311	0.823326	0.759197	0.93351	1	1467	tags=17%, list=8%, signal=18%
GO_N_TERMINAL_PROTEIN_AMINO_ACID_MODIFICATION	GO_N_TERMINAL_PROTEIN_AMINO_ACID_MODIFICATION		29	0.267494	0.823298	0.774193	0.932859	1	3263	tags=31%, list=18%, signal=38%
GO_RESPONSE_TO_AMPHETAMINE	GO_RESPONSE_TO_AMPHETAMINE		32	0.260095	0.821834	0.782748	0.934898	1	911	tags=13%, list=5%, signal=13%
GO_REGULATION_OF_RELEASE_OF_SEQUESTERED_CALCIUM_ION_INTO_CYTOSOL	GO_REGULATION_OF_RELEASE_OF_SEQUESTERED_CALCIUM_ION_INTO_CYTOSOL		77	0.220333	0.82122	0.850427	0.935381	1	2583	tags=21%, list=14%, signal=24%
GO_SYNAPTIC_MEMBRANE_ADHESION	GO_SYNAPTIC_MEMBRANE_ADHESION		28	0.269047	0.820751	0.754839	0.935632	1	3577	tags=32%, list=20%, signal=40%
GO_ANTIMICROBIAL_HUMORAL_IMMUNE_RESPONSE_MEDIATED_BY_ANTIMICROBIAL_PEPTIDE	GO_ANTIMICROBIAL_HUMORAL_IMMUNE_RESPONSE_MEDIATED_BY_ANTIMICROBIAL_PEPTIDE		60	0.226739	0.820554	0.817241	0.935337	1	3702	tags=28%, list=20%, signal=35%
GO_STEROL_HOMEOSTASIS	GO_STEROL_HOMEOSTASIS		81	0.21871	0.820282	0.875	0.935146	1	2918	tags=23%, list=16%, signal=28%
GO_CARBOHYDRATE_TRANSPORT	GO_CARBOHYDRATE_TRANSPORT		141	0.202811	0.818437	0.901841	0.937987	1	3095	tags=19%, list=17%, signal=23%
GO_ENDOSOME_TO_LYSOSOME_TRANSPORT	GO_ENDOSOME_TO_LYSOSOME_TRANSPORT		49	0.240785	0.818368	0.779412	0.937401	1	1485	tags=12%, list=8%, signal=13%
GO_LUMENAL_SIDE_OF_MEMBRANE	GO_LUMENAL_SIDE_OF_MEMBRANE		15	0.309017	0.817961	0.701183	0.93747	1	2794	tags=27%, list=15%, signal=32%
GO_PROTEIN_O_LINKED_MANNOSYLATION	GO_PROTEIN_O_LINKED_MANNOSYLATION		18	0.298092	0.817522	0.718935	0.937604	1	2611	tags=28%, list=14%, signal=32%
GO_SYNAPSIS	GO_SYNAPSIS		46	0.244151	0.817418	0.772563	0.937115	1	3855	tags=33%, list=21%, signal=41%
GO_MACROPHAGE_CYTOKINE_PRODUCTION	GO_MACROPHAGE_CYTOKINE_PRODUCTION		15	0.310793	0.816303	0.735955	0.938511	1	922	tags=13%, list=5%, signal=14%
GO_PRC1_COMPLEX	GO_PRC1_COMPLEX		15	0.308565	0.815136	0.717087	0.940008	1	2099	tags=20%, list=12%, signal=23%
GO_REGULATION_OF_PLATELET_ACTIVATION	GO_REGULATION_OF_PLATELET_ACTIVATION		32	0.258676	0.814678	0.780864	0.94015	1	1732	tags=19%, list=10%, signal=21%
GO_OXIDOREDUCTASE_ACTIVITY_ACTING_ON_PAIRED_DONORS_WITH_INCORPORATION_OR_REDUCTION_OF_MOLECULAR_OXYGEN_NAD_P_H_AS_ONE_DONOR_AND_INCORPORATION_OF_ONE_ATOM_OF_OXYGEN	GO_OXIDOREDUCTASE_ACTIVITY_ACTING_ON_PAIRED_DONORS_WITH_INCORPORATION_OR_REDUCTION_OF_MOLECULAR_OXYGEN_NAD_P_H_AS_ONE_DONOR_AND_INCORPORATION_OF_ONE_ATOM_OF_OXYGEN		38	0.249277	0.814141	0.800699	0.940437	1	3461	tags=32%, list=19%, signal=39%
GO_POSITIVE_REGULATION_OF_MONOOXYGENASE_ACTIVITY	GO_POSITIVE_REGULATION_OF_MONOOXYGENASE_ACTIVITY		30	0.271587	0.813934	0.757246	0.940103	1	2879	tags=27%, list=16%, signal=32%
GO_IMMUNOGLOBULIN_BINDING	GO_IMMUNOGLOBULIN_BINDING		21	0.285057	0.813262	0.754045	0.94064	1	2289	tags=24%, list=13%, signal=27%
GO_EMBRYONIC_FORELIMB_MORPHOGENESIS	GO_EMBRYONIC_FORELIMB_MORPHOGENESIS		33	0.255183	0.811949	0.782456	0.942313	1	1200	tags=12%, list=7%, signal=13%
GO_ENDODERM_DEVELOPMENT	GO_ENDODERM_DEVELOPMENT		73	0.218112	0.811935	0.820896	0.941637	1	2272	tags=16%, list=13%, signal=19%
GO_TRANSFORMING_GROWTH_FACTOR_BETA_RECEPTOR_BINDING	GO_TRANSFORMING_GROWTH_FACTOR_BETA_RECEPTOR_BINDING		49	0.236609	0.810757	0.851711	0.942969	1	3139	tags=24%, list=17%, signal=30%
GO_ASTROCYTE_ACTIVATION	GO_ASTROCYTE_ACTIVATION		23	0.275782	0.808481	0.747748	0.946323	1	1630	tags=22%, list=9%, signal=24%
GO_NON_MOTILE_CILIUM_ASSEMBLY	GO_NON_MOTILE_CILIUM_ASSEMBLY		53	0.228519	0.807179	0.857143	0.947935	1	3153	tags=26%, list=17%, signal=32%
GO_POSITIVE_REGULATION_OF_EPIDERMAL_CELL_DIFFERENTIATION	GO_POSITIVE_REGULATION_OF_EPIDERMAL_CELL_DIFFERENTIATION		21	0.278677	0.806258	0.73913	0.948831	1	2126	tags=14%, list=12%, signal=16%
GO_MISFOLDED_PROTEIN_BINDING	GO_MISFOLDED_PROTEIN_BINDING		26	0.265703	0.80487	0.76873	0.95059	1	1944	tags=12%, list=11%, signal=13%
GO_COMPLEMENT_ACTIVATION	GO_COMPLEMENT_ACTIVATION		65	0.224114	0.802394	0.862222	0.954212	1	2879	tags=25%, list=16%, signal=29%
GO_MEMBRANE_REPOLARIZATION_DURING_ACTION_POTENTIAL	GO_MEMBRANE_REPOLARIZATION_DURING_ACTION_POTENTIAL		24	0.271217	0.802081	0.748299	0.954081	1	3160	tags=38%, list=17%, signal=45%
GO_DISULFIDE_OXIDOREDUCTASE_ACTIVITY	GO_DISULFIDE_OXIDOREDUCTASE_ACTIVITY		39	0.243354	0.801958	0.833333	0.953591	1	2988	tags=23%, list=16%, signal=28%
GO_NEGATIVE_REGULATION_OF_INTRACELLULAR_TRANSPORT	GO_NEGATIVE_REGULATION_OF_INTRACELLULAR_TRANSPORT		56	0.22234	0.801503	0.879845	0.953649	1	2814	tags=21%, list=16%, signal=25%
GO_NEGATIVE_REGULATION_OF_CATION_CHANNEL_ACTIVITY	GO_NEGATIVE_REGULATION_OF_CATION_CHANNEL_ACTIVITY		45	0.238089	0.80114	0.829932	0.95354	1	2980	tags=29%, list=16%, signal=34%
GO_IONOTROPIC_GLUTAMATE_RECEPTOR_ACTIVITY	GO_IONOTROPIC_GLUTAMATE_RECEPTOR_ACTIVITY		19	0.28467	0.79972	0.761628	0.955191	1	1465	tags=16%, list=8%, signal=17%
GO_CELLULAR_RESPONSE_TO_THYROID_HORMONE_STIMULUS	GO_CELLULAR_RESPONSE_TO_THYROID_HORMONE_STIMULUS		16	0.297251	0.798959	0.780702	0.95579	1	115	tags=6%, list=1%, signal=6%
GO_SWI_SNF_COMPLEX	GO_SWI_SNF_COMPLEX		21	0.286006	0.797648	0.75873	0.957236	1	3299	tags=24%, list=18%, signal=29%
GO_NUCLEOSIDE_MONOPHOSPHATE_BIOSYNTHETIC_PROCESS	GO_NUCLEOSIDE_MONOPHOSPHATE_BIOSYNTHETIC_PROCESS		41	0.235623	0.797527	0.830565	0.95673	1	3197	tags=27%, list=18%, signal=33%
GO_PHAGOSOME_MATURATION	GO_PHAGOSOME_MATURATION		43	0.238498	0.797049	0.843866	0.956848	1	1932	tags=16%, list=11%, signal=18%
GO_REGULATION_OF_CHONDROCYTE_DIFFERENTIATION	GO_REGULATION_OF_CHONDROCYTE_DIFFERENTIATION		47	0.230337	0.796056	0.825926	0.957785	1	3433	tags=28%, list=19%, signal=34%
GO_POSITIVE_REGULATION_OF_TOR_SIGNALING	GO_POSITIVE_REGULATION_OF_TOR_SIGNALING		36	0.249501	0.794326	0.819113	0.959921	1	1624	tags=14%, list=9%, signal=15%
GO_NEURAL_CREST_CELL_MIGRATION	GO_NEURAL_CREST_CELL_MIGRATION		52	0.226978	0.793774	0.869732	0.960136	1	4029	tags=33%, list=22%, signal=42%
GO_REGULATION_OF_KERATINOCYTE_PROLIFERATION	GO_REGULATION_OF_KERATINOCYTE_PROLIFERATION		32	0.248045	0.793226	0.803798	0.960299	1	1372	tags=9%, list=8%, signal=10%
GO_REGULATION_OF_B_CELL_RECEPTOR_SIGNALING_PATHWAY	GO_REGULATION_OF_B_CELL_RECEPTOR_SIGNALING_PATHWAY		26	0.266284	0.792413	0.810726	0.960873	1	2583	tags=27%, list=14%, signal=31%
GO_REGULATION_OF_SKELETAL_MUSCLE_TISSUE_DEVELOPMENT	GO_REGULATION_OF_SKELETAL_MUSCLE_TISSUE_DEVELOPMENT		46	0.229321	0.791902	0.829787	0.961018	1	3045	tags=24%, list=17%, signal=29%
GO_POSITIVE_REGULATION_OF_PROTEIN_TYROSINE_KINASE_ACTIVITY	GO_POSITIVE_REGULATION_OF_PROTEIN_TYROSINE_KINASE_ACTIVITY		54	0.224297	0.791821	0.857143	0.960426	1	1208	tags=11%, list=7%, signal=12%
GO_REPRODUCTIVE_BEHAVIOR	GO_REPRODUCTIVE_BEHAVIOR		29	0.257255	0.7918	0.796875	0.959763	1	2876	tags=28%, list=16%, signal=33%
GO_POSITIVE_REGULATION_OF_LIPID_CATABOLIC_PROCESS	GO_POSITIVE_REGULATION_OF_LIPID_CATABOLIC_PROCESS		25	0.264083	0.789717	0.786145	0.962376	1	2879	tags=20%, list=16%, signal=24%
GO_POSITIVE_REGULATION_OF_PROTEIN_TARGETING_TO_MEMBRANE	GO_POSITIVE_REGULATION_OF_PROTEIN_TARGETING_TO_MEMBRANE		30	0.255705	0.789034	0.81875	0.962818	1	2431	tags=27%, list=13%, signal=31%
GO_ENDOTHELIAL_CELL_DEVELOPMENT	GO_ENDOTHELIAL_CELL_DEVELOPMENT		58	0.22639	0.788978	0.875486	0.962206	1	3147	tags=24%, list=17%, signal=29%
GO_CYTOLYSIS	GO_CYTOLYSIS		41	0.233354	0.788768	0.840989	0.961842	1	3866	tags=34%, list=21%, signal=43%
GO_MYELOID_CELL_APOPTOTIC_PROCESS	GO_MYELOID_CELL_APOPTOTIC_PROCESS		33	0.251047	0.788437	0.82699	0.961684	1	3445	tags=27%, list=19%, signal=34%
GO_POSITIVE_REGULATION_OF_PROTEIN_CONTAINING_COMPLEX_DISASSEMBLY	GO_POSITIVE_REGULATION_OF_PROTEIN_CONTAINING_COMPLEX_DISASSEMBLY		36	0.243455	0.788199	0.826715	0.961357	1	1495	tags=14%, list=8%, signal=15%
GO_PORPHYRIN_CONTAINING_COMPOUND_METABOLIC_PROCESS	GO_PORPHYRIN_CONTAINING_COMPOUND_METABOLIC_PROCESS		38	0.244356	0.788183	0.855219	0.960686	1	1634	tags=16%, list=9%, signal=17%
GO_REGULATION_OF_CAMP_DEPENDENT_PROTEIN_KINASE_ACTIVITY	GO_REGULATION_OF_CAMP_DEPENDENT_PROTEIN_KINASE_ACTIVITY		19	0.287619	0.787157	0.775216	0.961613	1	3701	tags=32%, list=20%, signal=40%
GO_POSITIVE_REGULATION_OF_BMP_SIGNALING_PATHWAY	GO_POSITIVE_REGULATION_OF_BMP_SIGNALING_PATHWAY		31	0.251138	0.786925	0.84127	0.961279	1	1587	tags=13%, list=9%, signal=14%
GO_REGULATION_OF_POLYSACCHARIDE_METABOLIC_PROCESS	GO_REGULATION_OF_POLYSACCHARIDE_METABOLIC_PROCESS		42	0.236632	0.786068	0.814947	0.961901	1	3400	tags=29%, list=19%, signal=35%
GO_POSITIVE_REGULATION_OF_GLUTAMATE_RECEPTOR_SIGNALING_PATHWAY	GO_POSITIVE_REGULATION_OF_GLUTAMATE_RECEPTOR_SIGNALING_PATHWAY		15	0.30264	0.785939	0.775758	0.961395	1	3515	tags=47%, list=19%, signal=58%
GO_BASAL_PART_OF_CELL	GO_BASAL_PART_OF_CELL		52	0.227419	0.785292	0.875458	0.961706	1	1790	tags=17%, list=10%, signal=19%
GO_LEUKOCYTE_ADHESION_TO_VASCULAR_ENDOTHELIAL_CELL	GO_LEUKOCYTE_ADHESION_TO_VASCULAR_ENDOTHELIAL_CELL		36	0.245982	0.785174	0.845324	0.961191	1	1725	tags=17%, list=10%, signal=18%
GO_RESPONSE_TO_FOLLICLE_STIMULATING_HORMONE	GO_RESPONSE_TO_FOLLICLE_STIMULATING_HORMONE		16	0.287253	0.783651	0.797688	0.962853	1	2445	tags=25%, list=13%, signal=29%
GO_RESPONSE_TO_ANGIOTENSIN	GO_RESPONSE_TO_ANGIOTENSIN		26	0.258987	0.783615	0.826531	0.9622	1	2075	tags=19%, list=11%, signal=22%
GO_FAT_SOLUBLE_VITAMIN_METABOLIC_PROCESS	GO_FAT_SOLUBLE_VITAMIN_METABOLIC_PROCESS		43	0.230834	0.78328	0.865248	0.962039	1	4619	tags=44%, list=25%, signal=59%
GO_SKELETAL_MUSCLE_CELL_PROLIFERATION	GO_SKELETAL_MUSCLE_CELL_PROLIFERATION		16	0.294829	0.783278	0.753086	0.961347	1	2016	tags=25%, list=11%, signal=28%
GO_REGULATION_OF_MONOOXYGENASE_ACTIVITY	GO_REGULATION_OF_MONOOXYGENASE_ACTIVITY		55	0.220506	0.782822	0.855556	0.961389	1	2879	tags=24%, list=16%, signal=28%
GO_PARALLEL_FIBER_TO_PURKINJE_CELL_SYNAPSE	GO_PARALLEL_FIBER_TO_PURKINJE_CELL_SYNAPSE		16	0.293067	0.781847	0.750685	0.962118	1	1744	tags=25%, list=10%, signal=28%
GO_REGULATION_OF_HAIR_CYCLE	GO_REGULATION_OF_HAIR_CYCLE		28	0.260113	0.781403	0.782477	0.96208	1	1495	tags=14%, list=8%, signal=16%
GO_PROTEIN_MANNOSYLATION	GO_PROTEIN_MANNOSYLATION		23	0.266577	0.78104	0.79661	0.961882	1	2611	tags=26%, list=14%, signal=30%
GO_HYDROGEN_PEROXIDE_BIOSYNTHETIC_PROCESS	GO_HYDROGEN_PEROXIDE_BIOSYNTHETIC_PROCESS		15	0.298878	0.780479	0.734463	0.962021	1	1512	tags=13%, list=8%, signal=15%
GO_PROTEIN_KINASE_A_BINDING	GO_PROTEIN_KINASE_A_BINDING		48	0.229274	0.779007	0.866935	0.963513	1	3697	tags=31%, list=20%, signal=39%
GO_REGULATION_OF_EPIDERMAL_CELL_DIFFERENTIATION	GO_REGULATION_OF_EPIDERMAL_CELL_DIFFERENTIATION		58	0.222864	0.778695	0.883803	0.963271	1	2126	tags=12%, list=12%, signal=14%
GO_CELLULAR_PROTEIN_CONTAINING_COMPLEX_LOCALIZATION	GO_CELLULAR_PROTEIN_CONTAINING_COMPLEX_LOCALIZATION		24	0.264737	0.776814	0.827815	0.965343	1	4669	tags=42%, list=26%, signal=56%
GO_REGULATION_OF_MACROPHAGE_CHEMOTAXIS	GO_REGULATION_OF_MACROPHAGE_CHEMOTAXIS		23	0.268533	0.776394	0.781155	0.96527	1	2744	tags=22%, list=15%, signal=26%
GO_INTRINSIC_COMPONENT_OF_POSTSYNAPTIC_SPECIALIZATION_MEMBRANE	GO_INTRINSIC_COMPONENT_OF_POSTSYNAPTIC_SPECIALIZATION_MEMBRANE		77	0.213255	0.775583	0.932039	0.965777	1	3050	tags=25%, list=17%, signal=30%
GO_CELLULAR_RESPONSE_TO_CARBOHYDRATE_STIMULUS	GO_CELLULAR_RESPONSE_TO_CARBOHYDRATE_STIMULUS		137	0.189443	0.774454	0.965116	0.966746	1	2819	tags=19%, list=16%, signal=22%
GO_POLYOL_BIOSYNTHETIC_PROCESS	GO_POLYOL_BIOSYNTHETIC_PROCESS		74	0.201617	0.773842	0.910256	0.966924	1	3298	tags=26%, list=18%, signal=31%
GO_POLE_PLASM	GO_POLE_PLASM		18	0.289832	0.773642	0.770393	0.966529	1	2665	tags=28%, list=15%, signal=33%
GO_REGULATION_OF_KERATINOCYTE_DIFFERENTIATION	GO_REGULATION_OF_KERATINOCYTE_DIFFERENTIATION		38	0.239587	0.772972	0.876667	0.966795	1	2115	tags=13%, list=12%, signal=15%
GO_REGULATION_OF_EPITHELIAL_CELL_APOPTOTIC_PROCESS	GO_REGULATION_OF_EPITHELIAL_CELL_APOPTOTIC_PROCESS		73	0.207357	0.772227	0.932735	0.967177	1	1635	tags=14%, list=9%, signal=15%
GO_POSITIVE_REGULATION_OF_RESPONSE_TO_DRUG	GO_POSITIVE_REGULATION_OF_RESPONSE_TO_DRUG		28	0.25534	0.771997	0.845679	0.96682	1	2551	tags=25%, list=14%, signal=29%
GO_NEUROTRANSMITTER_RECEPTOR_ACTIVITY_INVOLVED_IN_REGULATION_OF_POSTSYNAPTIC_MEMBRANE_POTENTIAL	GO_NEUROTRANSMITTER_RECEPTOR_ACTIVITY_INVOLVED_IN_REGULATION_OF_POSTSYNAPTIC_MEMBRANE_POTENTIAL		56	0.219018	0.771576	0.896552	0.96669	1	1503	tags=13%, list=8%, signal=14%
GO_NEGATIVE_REGULATION_OF_EMBRYONIC_DEVELOPMENT	GO_NEGATIVE_REGULATION_OF_EMBRYONIC_DEVELOPMENT		25	0.254738	0.770803	0.811145	0.967067	1	1779	tags=16%, list=10%, signal=18%
GO_POST_ANAL_TAIL_MORPHOGENESIS	GO_POST_ANAL_TAIL_MORPHOGENESIS		19	0.272845	0.770203	0.807692	0.967221	1	1241	tags=11%, list=7%, signal=11%
GO_POSITIVE_REGULATION_OF_LYMPHOCYTE_MIGRATION	GO_POSITIVE_REGULATION_OF_LYMPHOCYTE_MIGRATION		38	0.240248	0.770089	0.835766	0.966676	1	2359	tags=21%, list=13%, signal=24%
GO_POSITIVE_REGULATION_OF_ATPASE_ACTIVITY	GO_POSITIVE_REGULATION_OF_ATPASE_ACTIVITY		56	0.216914	0.770019	0.891667	0.966079	1	835	tags=9%, list=5%, signal=9%
GO_POSITIVE_REGULATION_OF_STEROID_METABOLIC_PROCESS	GO_POSITIVE_REGULATION_OF_STEROID_METABOLIC_PROCESS		27	0.257673	0.769691	0.824926	0.965874	1	3355	tags=30%, list=19%, signal=36%
GO_ERBB_SIGNALING_PATHWAY	GO_ERBB_SIGNALING_PATHWAY		140	0.187406	0.768642	0.983051	0.966614	1	1635	tags=12%, list=9%, signal=13%
GO_REGULATION_OF_HAIR_FOLLICLE_DEVELOPMENT	GO_REGULATION_OF_HAIR_FOLLICLE_DEVELOPMENT		20	0.27938	0.767579	0.793103	0.967379	1	1495	tags=15%, list=8%, signal=16%
GO_LIGASE_ACTIVITY_FORMING_CARBON_OXYGEN_BONDS	GO_LIGASE_ACTIVITY_FORMING_CARBON_OXYGEN_BONDS		22	0.266537	0.765524	0.804665	0.969428	1	3101	tags=23%, list=17%, signal=27%
GO_REGULATION_OF_NUCLEOBASE_CONTAINING_COMPOUND_TRANSPORT	GO_REGULATION_OF_NUCLEOBASE_CONTAINING_COMPOUND_TRANSPORT		16	0.283451	0.76534	0.771831	0.968998	1	1229	tags=19%, list=7%, signal=20%
GO_POLYOL_METABOLIC_PROCESS	GO_POLYOL_METABOLIC_PROCESS		121	0.190918	0.762218	0.972973	0.972487	1	1775	tags=15%, list=10%, signal=16%
GO_IMMUNOGLOBULIN_SECRETION	GO_IMMUNOGLOBULIN_SECRETION		21	0.266161	0.76107	0.838906	0.973298	1	2977	tags=24%, list=16%, signal=28%
GO_NEURON_RECOGNITION	GO_NEURON_RECOGNITION		49	0.216712	0.760245	0.892361	0.97363	1	1959	tags=14%, list=11%, signal=16%
GO_PERINUCLEAR_ENDOPLASMIC_RETICULUM	GO_PERINUCLEAR_ENDOPLASMIC_RETICULUM		20	0.274228	0.759711	0.809091	0.973618	1	1756	tags=20%, list=10%, signal=22%
GO_AXONAL_FASCICULATION	GO_AXONAL_FASCICULATION		23	0.263036	0.759563	0.818182	0.973121	1	1864	tags=13%, list=10%, signal=15%
GO_MONOCARBOXYLIC_ACID_BINDING	GO_MONOCARBOXYLIC_ACID_BINDING		68	0.205261	0.759247	0.929104	0.972849	1	3219	tags=25%, list=18%, signal=30%
GO_PROTEIN_KINASE_C_BINDING	GO_PROTEIN_KINASE_C_BINDING		53	0.219824	0.756962	0.885017	0.975199	1	3443	tags=23%, list=19%, signal=28%
GO_INTRINSIC_COMPONENT_OF_POSTSYNAPTIC_DENSITY_MEMBRANE	GO_INTRINSIC_COMPONENT_OF_POSTSYNAPTIC_DENSITY_MEMBRANE		54	0.216458	0.756858	0.898917	0.974642	1	2972	tags=24%, list=16%, signal=29%
GO_NEGATIVE_CHEMOTAXIS	GO_NEGATIVE_CHEMOTAXIS		42	0.232159	0.756469	0.868794	0.974519	1	1959	tags=12%, list=11%, signal=13%
GO_GLYCOPROTEIN_COMPLEX	GO_GLYCOPROTEIN_COMPLEX		19	0.276505	0.75549	0.793103	0.975034	1	3097	tags=26%, list=17%, signal=32%
GO_MEMBRANE_RAFT_ORGANIZATION	GO_MEMBRANE_RAFT_ORGANIZATION		22	0.25744	0.754741	0.843949	0.975253	1	2002	tags=18%, list=11%, signal=20%
GO_NEGATIVE_REGULATION_OF_ANOIKIS	GO_NEGATIVE_REGULATION_OF_ANOIKIS		16	0.285513	0.754235	0.801724	0.975187	1	1652	tags=19%, list=9%, signal=21%
GO_TRANSMITTER_GATED_CHANNEL_ACTIVITY	GO_TRANSMITTER_GATED_CHANNEL_ACTIVITY		60	0.212464	0.753506	0.928571	0.975437	1	1503	tags=12%, list=8%, signal=13%
GO_PROTEIN_PHOSPHATASE_1_BINDING	GO_PROTEIN_PHOSPHATASE_1_BINDING		17	0.273639	0.752569	0.850746	0.975936	1	2922	tags=29%, list=16%, signal=35%
GO_MATING_BEHAVIOR	GO_MATING_BEHAVIOR		22	0.259577	0.751416	0.825153	0.97664	1	2876	tags=27%, list=16%, signal=32%
GO_MODIFICATION_OF_SYNAPTIC_STRUCTURE	GO_MODIFICATION_OF_SYNAPTIC_STRUCTURE		22	0.257478	0.749268	0.841791	0.978566	1	2666	tags=23%, list=15%, signal=27%
GO_KIDNEY_MESENCHYME_DEVELOPMENT	GO_KIDNEY_MESENCHYME_DEVELOPMENT		18	0.266581	0.749053	0.794392	0.978131	1	1779	tags=22%, list=10%, signal=25%
GO_SYNAPTIC_TRANSMISSION_GABAERGIC	GO_SYNAPTIC_TRANSMISSION_GABAERGIC		45	0.221111	0.748745	0.894737	0.977809	1	1503	tags=11%, list=8%, signal=12%
GO_MITOCHONDRIAL_RESPIRATORY_CHAIN_COMPLEX_ASSEMBLY	GO_MITOCHONDRIAL_RESPIRATORY_CHAIN_COMPLEX_ASSEMBLY		89	0.193829	0.746349	0.948598	0.979863	1	2707	tags=17%, list=15%, signal=20%
GO_POSITIVE_REGULATION_OF_BEHAVIOR	GO_POSITIVE_REGULATION_OF_BEHAVIOR		27	0.249455	0.744089	0.844937	0.98181	1	2305	tags=22%, list=13%, signal=25%
GO_NOREPINEPHRINE_TRANSPORT	GO_NOREPINEPHRINE_TRANSPORT		22	0.256786	0.743302	0.821549	0.982045	1	4602	tags=27%, list=25%, signal=37%
GO_GABA_RECEPTOR_ACTIVITY	GO_GABA_RECEPTOR_ACTIVITY		21	0.261228	0.742687	0.81962	0.982086	1	1503	tags=14%, list=8%, signal=16%
GO_L_ALPHA_AMINO_ACID_TRANSMEMBRANE_TRANSPORT	GO_L_ALPHA_AMINO_ACID_TRANSMEMBRANE_TRANSPORT		49	0.21705	0.742338	0.914815	0.98184	1	1206	tags=8%, list=7%, signal=9%
GO_REGULATION_OF_TOLL_LIKE_RECEPTOR_4_SIGNALING_PATHWAY	GO_REGULATION_OF_TOLL_LIKE_RECEPTOR_4_SIGNALING_PATHWAY		19	0.267731	0.741712	0.835735	0.981858	1	4974	tags=32%, list=27%, signal=43%
GO_TRANSLATIONAL_TERMINATION	GO_TRANSLATIONAL_TERMINATION		104	0.191762	0.741492	0.965517	0.981418	1	3819	tags=24%, list=21%, signal=30%
GO_14_3_3_PROTEIN_BINDING	GO_14_3_3_PROTEIN_BINDING		29	0.241566	0.740323	0.888158	0.982057	1	2004	tags=10%, list=11%, signal=12%
GO_REGULATION_OF_ENDOPLASMIC_RETICULUM_UNFOLDED_PROTEIN_RESPONSE	GO_REGULATION_OF_ENDOPLASMIC_RETICULUM_UNFOLDED_PROTEIN_RESPONSE		25	0.248561	0.740002	0.871642	0.981759	1	2407	tags=24%, list=13%, signal=28%
GO_CHEMOKINE_RECEPTOR_BINDING	GO_CHEMOKINE_RECEPTOR_BINDING		56	0.207415	0.738598	0.976285	0.982609	1	2593	tags=20%, list=14%, signal=23%
GO_VENTRICULAR_SYSTEM_DEVELOPMENT	GO_VENTRICULAR_SYSTEM_DEVELOPMENT		28	0.242856	0.737824	0.884984	0.982763	1	1618	tags=14%, list=9%, signal=16%
GO_MONONUCLEAR_CELL_MIGRATION	GO_MONONUCLEAR_CELL_MIGRATION		81	0.19749	0.736245	0.96087	0.983783	1	2583	tags=19%, list=14%, signal=22%
GO_PURINE_CONTAINING_COMPOUND_SALVAGE	GO_PURINE_CONTAINING_COMPOUND_SALVAGE		15	0.282988	0.735502	0.818713	0.98395	1	968	tags=13%, list=5%, signal=14%
GO_INTRAMEMBRANE_LIPID_TRANSPORTER_ACTIVITY	GO_INTRAMEMBRANE_LIPID_TRANSPORTER_ACTIVITY		20	0.258164	0.735153	0.853801	0.983622	1	494	tags=10%, list=3%, signal=10%
GO_POSTSYNAPTIC_SPECIALIZATION_ASSEMBLY	GO_POSTSYNAPTIC_SPECIALIZATION_ASSEMBLY		19	0.259979	0.7343	0.825397	0.983836	1	4827	tags=37%, list=27%, signal=50%
GO_INSULIN_LIKE_GROWTH_FACTOR_RECEPTOR_BINDING	GO_INSULIN_LIKE_GROWTH_FACTOR_RECEPTOR_BINDING		16	0.280272	0.733788	0.825843	0.983693	1	3763	tags=25%, list=21%, signal=32%
GO_DIACYLGLYCEROL_METABOLIC_PROCESS	GO_DIACYLGLYCEROL_METABOLIC_PROCESS		21	0.261277	0.73331	0.863924	0.983524	1	4411	tags=43%, list=24%, signal=57%
GO_PANCREAS_DEVELOPMENT	GO_PANCREAS_DEVELOPMENT		74	0.200507	0.733158	0.967078	0.983029	1	2314	tags=18%, list=13%, signal=20%
GO_ASSOCIATIVE_LEARNING	GO_ASSOCIATIVE_LEARNING		75	0.200231	0.732581	0.947154	0.982961	1	2607	tags=17%, list=14%, signal=20%
GO_NEUTRAL_LIPID_BIOSYNTHETIC_PROCESS	GO_NEUTRAL_LIPID_BIOSYNTHETIC_PROCESS		37	0.23357	0.732232	0.907591	0.982633	1	1327	tags=14%, list=7%, signal=15%
GO_SYNAPTIC_VESICLE_CLUSTERING	GO_SYNAPTIC_VESICLE_CLUSTERING		15	0.278748	0.731005	0.822157	0.983353	1	3445	tags=27%, list=19%, signal=33%
GO_ORGANELLAR_RIBOSOME	GO_ORGANELLAR_RIBOSOME		87	0.195549	0.729215	0.961864	0.984545	1	3819	tags=22%, list=21%, signal=28%
GO_NEUROTROPHIN_TRK_RECEPTOR_SIGNALING_PATHWAY	GO_NEUROTROPHIN_TRK_RECEPTOR_SIGNALING_PATHWAY		31	0.239294	0.729185	0.884488	0.983895	1	1836	tags=19%, list=10%, signal=22%
GO_RESPONSE_TO_ACIDIC_PH	GO_RESPONSE_TO_ACIDIC_PH		22	0.253593	0.729067	0.859375	0.983347	1	4611	tags=36%, list=25%, signal=49%
GO_LATERAL_MESODERM_DEVELOPMENT	GO_LATERAL_MESODERM_DEVELOPMENT		15	0.276424	0.728904	0.827044	0.982849	1	1755	tags=13%, list=10%, signal=15%
GO_MAMMARY_GLAND_EPITHELIAL_CELL_DIFFERENTIATION	GO_MAMMARY_GLAND_EPITHELIAL_CELL_DIFFERENTIATION		16	0.273816	0.728296	0.847411	0.982803	1	2431	tags=19%, list=13%, signal=22%
GO_ADP_BINDING	GO_ADP_BINDING		38	0.228451	0.727616	0.903973	0.982796	1	2609	tags=18%, list=14%, signal=21%
GO_TOXIN_METABOLIC_PROCESS	GO_TOXIN_METABOLIC_PROCESS		23	0.24622	0.725988	0.871473	0.98377	1	2880	tags=26%, list=16%, signal=31%
GO_POSITIVE_REGULATION_OF_CARTILAGE_DEVELOPMENT	GO_POSITIVE_REGULATION_OF_CARTILAGE_DEVELOPMENT		31	0.227776	0.725974	0.869707	0.983109	1	3738	tags=35%, list=21%, signal=45%
GO_FIBROBLAST_GROWTH_FACTOR_BINDING	GO_FIBROBLAST_GROWTH_FACTOR_BINDING		23	0.24537	0.725243	0.861736	0.98322	1	1738	tags=13%, list=10%, signal=14%
GO_NEUTROPHIL_HOMEOSTASIS	GO_NEUTROPHIL_HOMEOSTASIS		16	0.265207	0.723552	0.86217	0.984214	1	1630	tags=13%, list=9%, signal=14%
GO_EXCITATORY_SYNAPSE	GO_EXCITATORY_SYNAPSE		50	0.209351	0.72126	0.945098	0.985794	1	2932	tags=24%, list=16%, signal=29%
GO_PYRIDINE_NUCLEOTIDE_METABOLIC_PROCESS	GO_PYRIDINE_NUCLEOTIDE_METABOLIC_PROCESS		33	0.222778	0.720812	0.93633	0.985547	1	2017	tags=15%, list=11%, signal=17%
GO_INSULIN_RECEPTOR_BINDING	GO_INSULIN_RECEPTOR_BINDING		22	0.24755	0.720023	0.887906	0.985659	1	711	tags=9%, list=4%, signal=9%
GO_NEGATIVE_REGULATION_OF_LYMPHOCYTE_MEDIATED_IMMUNITY	GO_NEGATIVE_REGULATION_OF_LYMPHOCYTE_MEDIATED_IMMUNITY		36	0.22347	0.719902	0.915709	0.985089	1	1984	tags=22%, list=11%, signal=25%
GO_GLUTAMATE_RECEPTOR_ACTIVITY	GO_GLUTAMATE_RECEPTOR_ACTIVITY		27	0.236455	0.719732	0.912621	0.984597	1	3243	tags=22%, list=18%, signal=27%
GO_NEGATIVE_REGULATION_OF_LIPID_TRANSPORT	GO_NEGATIVE_REGULATION_OF_LIPID_TRANSPORT		27	0.240062	0.719549	0.905594	0.984109	1	2524	tags=22%, list=14%, signal=26%
GO_POSITIVE_REGULATION_OF_GLUCOSE_METABOLIC_PROCESS	GO_POSITIVE_REGULATION_OF_GLUCOSE_METABOLIC_PROCESS		36	0.218205	0.719243	0.892989	0.983723	1	2477	tags=17%, list=14%, signal=19%
GO_KERATINOCYTE_PROLIFERATION	GO_KERATINOCYTE_PROLIFERATION		43	0.212158	0.717942	0.945848	0.984325	1	4066	tags=26%, list=22%, signal=33%
GO_RETINOIC_ACID_BINDING	GO_RETINOIC_ACID_BINDING		19	0.25959	0.713776	0.87541	0.987496	1	3925	tags=47%, list=22%, signal=60%
GO_CELLULAR_SODIUM_ION_HOMEOSTASIS	GO_CELLULAR_SODIUM_ION_HOMEOSTASIS		17	0.268009	0.712722	0.88024	0.987769	1	1186	tags=18%, list=7%, signal=19%
GO_NEGATIVE_REGULATION_OF_G_PROTEIN_COUPLED_RECEPTOR_SIGNALING_PATHWAY	GO_NEGATIVE_REGULATION_OF_G_PROTEIN_COUPLED_RECEPTOR_SIGNALING_PATHWAY		48	0.208253	0.712091	0.950877	0.987667	1	1357	tags=8%, list=7%, signal=9%
GO_NEGATIVE_REGULATION_OF_LYMPHOCYTE_APOPTOTIC_PROCESS	GO_NEGATIVE_REGULATION_OF_LYMPHOCYTE_APOPTOTIC_PROCESS		29	0.2339	0.710687	0.918495	0.988251	1	948	tags=10%, list=5%, signal=11%
GO_REGULATION_OF_ENDOPLASMIC_RETICULUM_STRESS_INDUCED_INTRINSIC_APOPTOTIC_SIGNALING_PATHWAY	GO_REGULATION_OF_ENDOPLASMIC_RETICULUM_STRESS_INDUCED_INTRINSIC_APOPTOTIC_SIGNALING_PATHWAY		33	0.229305	0.709283	0.897959	0.98882	1	2314	tags=21%, list=13%, signal=24%
GO_ANIMAL_ORGAN_MATURATION	GO_ANIMAL_ORGAN_MATURATION		24	0.236398	0.706451	0.886503	0.990615	1	3766	tags=25%, list=21%, signal=32%
GO_CEREBELLAR_CORTEX_FORMATION	GO_CEREBELLAR_CORTEX_FORMATION		21	0.247904	0.70513	0.910448	0.991064	1	436	tags=10%, list=2%, signal=10%
GO_DRUG_TRANSMEMBRANE_TRANSPORT	GO_DRUG_TRANSMEMBRANE_TRANSPORT		69	0.191933	0.704963	0.966805	0.990517	1	1206	tags=7%, list=7%, signal=8%
GO_PARAXIAL_MESODERM_DEVELOPMENT	GO_PARAXIAL_MESODERM_DEVELOPMENT		18	0.250507	0.704759	0.895954	0.99003	1	1514	tags=11%, list=8%, signal=12%
GO_REGULATION_OF_PLASMA_MEMBRANE_ORGANIZATION	GO_REGULATION_OF_PLASMA_MEMBRANE_ORGANIZATION		15	0.269766	0.703718	0.872222	0.990262	1	3246	tags=27%, list=18%, signal=32%
GO_REGULATION_OF_LIPID_KINASE_ACTIVITY	GO_REGULATION_OF_LIPID_KINASE_ACTIVITY		62	0.196291	0.702706	0.975309	0.99047	1	2583	tags=18%, list=14%, signal=21%
GO_HEME_METABOLIC_PROCESS	GO_HEME_METABOLIC_PROCESS		31	0.228445	0.700271	0.923567	0.991751	1	1634	tags=16%, list=9%, signal=18%
GO_REGULATION_OF_CELL_MATRIX_ADHESION	GO_REGULATION_OF_CELL_MATRIX_ADHESION		109	0.176851	0.69991	1	0.99135	1	1667	tags=12%, list=9%, signal=13%
GO_L_AMINO_ACID_TRANSMEMBRANE_TRANSPORTER_ACTIVITY	GO_L_AMINO_ACID_TRANSMEMBRANE_TRANSPORTER_ACTIVITY		50	0.203401	0.699693	0.944828	0.990874	1	1909	tags=10%, list=11%, signal=11%
GO_SERINE_PHOSPHORYLATION_OF_STAT_PROTEIN	GO_SERINE_PHOSPHORYLATION_OF_STAT_PROTEIN		26	0.232953	0.699244	0.908497	0.990571	1	3552	tags=31%, list=20%, signal=38%
GO_VITAMIN_BIOSYNTHETIC_PROCESS	GO_VITAMIN_BIOSYNTHETIC_PROCESS		24	0.233941	0.698677	0.916944	0.990328	1	1495	tags=13%, list=8%, signal=14%
GO_INTESTINAL_ABSORPTION	GO_INTESTINAL_ABSORPTION		37	0.212176	0.697804	0.933566	0.990387	1	1634	tags=14%, list=9%, signal=15%
GO_POSITIVE_REGULATION_OF_PHOSPHOLIPID_METABOLIC_PROCESS	GO_POSITIVE_REGULATION_OF_PHOSPHOLIPID_METABOLIC_PROCESS		49	0.20552	0.696487	0.962963	0.990804	1	1932	tags=16%, list=11%, signal=18%
GO_DICARBOXYLIC_ACID_TRANSMEMBRANE_TRANSPORTER_ACTIVITY	GO_DICARBOXYLIC_ACID_TRANSMEMBRANE_TRANSPORTER_ACTIVITY		36	0.214201	0.692079	0.953642	0.993521	1	2164	tags=14%, list=12%, signal=16%
GO_ANION_CATION_SYMPORTER_ACTIVITY	GO_ANION_CATION_SYMPORTER_ACTIVITY		19	0.247518	0.691376	0.906061	0.993376	1	215	tags=5%, list=1%, signal=5%
GO_LIPOPROTEIN_PARTICLE_RECEPTOR_BINDING	GO_LIPOPROTEIN_PARTICLE_RECEPTOR_BINDING		26	0.229096	0.688289	0.913183	0.995032	1	3560	tags=31%, list=20%, signal=38%
GO_NEGATIVE_REGULATION_OF_AXON_GUIDANCE	GO_NEGATIVE_REGULATION_OF_AXON_GUIDANCE		25	0.227925	0.688073	0.908555	0.994519	1	1393	tags=12%, list=8%, signal=13%
GO_DEFENSE_RESPONSE_TO_FUNGUS	GO_DEFENSE_RESPONSE_TO_FUNGUS		34	0.217251	0.688038	0.949152	0.993884	1	3041	tags=26%, list=17%, signal=32%
GO_SEGMENT_SPECIFICATION	GO_SEGMENT_SPECIFICATION		17	0.249427	0.687505	0.881988	0.993625	1	2056	tags=18%, list=11%, signal=20%
GO_RESPONSE_TO_BRONCHODILATOR	GO_RESPONSE_TO_BRONCHODILATOR		51	0.201002	0.686778	0.957295	0.993502	1	2607	tags=18%, list=14%, signal=21%
GO_CARBOHYDRATE_DERIVATIVE_TRANSMEMBRANE_TRANSPORTER_ACTIVITY	GO_CARBOHYDRATE_DERIVATIVE_TRANSMEMBRANE_TRANSPORTER_ACTIVITY		39	0.20923	0.686742	0.95	0.99286	1	3848	tags=26%, list=21%, signal=32%
GO_PROTEIN_TYROSINE_KINASE_ACTIVATOR_ACTIVITY	GO_PROTEIN_TYROSINE_KINASE_ACTIVATOR_ACTIVITY		18	0.250807	0.686156	0.874269	0.992614	1	2524	tags=17%, list=14%, signal=19%
GO_HOST_CELL_PART	GO_HOST_CELL_PART		19	0.257958	0.684787	0.878613	0.992929	1	2640	tags=26%, list=15%, signal=31%
GO_LOW_DENSITY_LIPOPROTEIN_PARTICLE_RECEPTOR_BINDING	GO_LOW_DENSITY_LIPOPROTEIN_PARTICLE_RECEPTOR_BINDING		21	0.234689	0.68433	0.926829	0.992598	1	3560	tags=29%, list=20%, signal=36%
GO_POSITIVE_REGULATION_OF_VASCULAR_ENDOTHELIAL_CELL_PROLIFERATION	GO_POSITIVE_REGULATION_OF_VASCULAR_ENDOTHELIAL_CELL_PROLIFERATION		15	0.257057	0.684245	0.902821	0.991996	1	1635	tags=13%, list=9%, signal=15%
GO_NEURON_CELL_CELL_ADHESION	GO_NEURON_CELL_CELL_ADHESION		15	0.25505	0.68399	0.899441	0.991536	1	2932	tags=20%, list=16%, signal=24%
GO_SOLUTE_CATION_SYMPORTER_ACTIVITY	GO_SOLUTE_CATION_SYMPORTER_ACTIVITY		104	0.174507	0.68294	1	0.991604	1	2537	tags=13%, list=14%, signal=16%
GO_EXPORT_ACROSS_PLASMA_MEMBRANE	GO_EXPORT_ACROSS_PLASMA_MEMBRANE		47	0.198017	0.680645	0.974638	0.992512	1	3584	tags=26%, list=20%, signal=32%
GO_TAU_PROTEIN_KINASE_ACTIVITY	GO_TAU_PROTEIN_KINASE_ACTIVITY		22	0.237578	0.680543	0.902821	0.991918	1	3723	tags=32%, list=21%, signal=40%
GO_RESPONSE_TO_MITOCHONDRIAL_DEPOLARISATION	GO_RESPONSE_TO_MITOCHONDRIAL_DEPOLARISATION		20	0.242689	0.680381	0.906433	0.991354	1	2358	tags=15%, list=13%, signal=17%
GO_GTP_RHO_BINDING	GO_GTP_RHO_BINDING		20	0.241062	0.678734	0.885542	0.991767	1	1173	tags=10%, list=6%, signal=11%
GO_NEGATIVE_REGULATION_OF_T_CELL_MEDIATED_IMMUNITY	GO_NEGATIVE_REGULATION_OF_T_CELL_MEDIATED_IMMUNITY		17	0.253801	0.678624	0.913846	0.991182	1	1898	tags=24%, list=10%, signal=26%
GO_CORPUS_CALLOSUM_DEVELOPMENT	GO_CORPUS_CALLOSUM_DEVELOPMENT		15	0.259198	0.67713	0.902017	0.991474	1	3456	tags=40%, list=19%, signal=49%
GO_PLATELET_ALPHA_GRANULE_MEMBRANE	GO_PLATELET_ALPHA_GRANULE_MEMBRANE		16	0.25402	0.675674	0.875989	0.991779	1	2054	tags=13%, list=11%, signal=14%
GO_LIGASE_ACTIVITY_FORMING_CARBON_NITROGEN_BONDS	GO_LIGASE_ACTIVITY_FORMING_CARBON_NITROGEN_BONDS		42	0.203755	0.672954	0.948805	0.992865	1	3609	tags=19%, list=20%, signal=24%
GO_NEGATIVE_REGULATION_OF_GLIAL_CELL_DIFFERENTIATION	GO_NEGATIVE_REGULATION_OF_GLIAL_CELL_DIFFERENTIATION		22	0.235901	0.672663	0.924765	0.992384	1	1999	tags=18%, list=11%, signal=20%
GO_CELLULAR_RESPONSE_TO_ZINC_ION	GO_CELLULAR_RESPONSE_TO_ZINC_ION		22	0.233274	0.67208	0.918675	0.992112	1	907	tags=9%, list=5%, signal=10%
GO_RESPONSE_TO_PROTOZOAN	GO_RESPONSE_TO_PROTOZOAN		24	0.228907	0.671642	0.931034	0.991736	1	2644	tags=29%, list=15%, signal=34%
GO_ANTIGEN_PROCESSING_AND_PRESENTATION_OF_ENDOGENOUS_ANTIGEN	GO_ANTIGEN_PROCESSING_AND_PRESENTATION_OF_ENDOGENOUS_ANTIGEN		19	0.240925	0.670179	0.942771	0.991996	1	1294	tags=16%, list=7%, signal=17%
GO_ARACHIDONIC_ACID_MONOOXYGENASE_ACTIVITY	GO_ARACHIDONIC_ACID_MONOOXYGENASE_ACTIVITY		16	0.254815	0.668834	0.897661	0.992148	1	2721	tags=19%, list=15%, signal=22%
GO_G_PROTEIN_ALPHA_SUBUNIT_BINDING	GO_G_PROTEIN_ALPHA_SUBUNIT_BINDING		24	0.226108	0.667539	0.919753	0.992259	1	3679	tags=33%, list=20%, signal=42%
GO_SERINE_FAMILY_AMINO_ACID_METABOLIC_PROCESS	GO_SERINE_FAMILY_AMINO_ACID_METABOLIC_PROCESS		36	0.209433	0.667147	0.945946	0.991827	1	3277	tags=19%, list=18%, signal=24%
GO_LAMELLIPODIUM_MEMBRANE	GO_LAMELLIPODIUM_MEMBRANE		22	0.229825	0.664438	0.925595	0.992801	1	1038	tags=9%, list=6%, signal=10%
GO_POSTSYNAPTIC_CYTOSKELETON_ORGANIZATION	GO_POSTSYNAPTIC_CYTOSKELETON_ORGANIZATION		16	0.250981	0.658775	0.90085	0.995351	1	230	tags=6%, list=1%, signal=6%
GO_MODULATION_OF_EXCITATORY_POSTSYNAPTIC_POTENTIAL	GO_MODULATION_OF_EXCITATORY_POSTSYNAPTIC_POTENTIAL		39	0.201291	0.6582	0.962712	0.995025	1	1238	tags=10%, list=7%, signal=11%
GO_ACTIVIN_BINDING	GO_ACTIVIN_BINDING		15	0.256921	0.657872	0.903134	0.994553	1	1898	tags=20%, list=10%, signal=22%
GO_NEGATIVE_REGULATION_OF_PROTEASOMAL_UBIQUITIN_DEPENDENT_PROTEIN_CATABOLIC_PROCESS	GO_NEGATIVE_REGULATION_OF_PROTEASOMAL_UBIQUITIN_DEPENDENT_PROTEIN_CATABOLIC_PROCESS		32	0.206093	0.656335	0.953642	0.994722	1	1313	tags=9%, list=7%, signal=10%
GO_DETECTION_OF_LIGHT_STIMULUS_INVOLVED_IN_SENSORY_PERCEPTION	GO_DETECTION_OF_LIGHT_STIMULUS_INVOLVED_IN_SENSORY_PERCEPTION		18	0.235689	0.653735	0.942029	0.995467	1	1494	tags=11%, list=8%, signal=12%
GO_RENAL_WATER_HOMEOSTASIS	GO_RENAL_WATER_HOMEOSTASIS		36	0.200165	0.653368	0.950166	0.99502	1	2914	tags=19%, list=16%, signal=23%
GO_REGULATION_OF_PRESYNAPSE_ORGANIZATION	GO_REGULATION_OF_PRESYNAPSE_ORGANIZATION		32	0.205745	0.65284	0.956522	0.994633	1	3328	tags=28%, list=18%, signal=34%
GO_NEGATIVE_REGULATION_OF_LIPID_CATABOLIC_PROCESS	GO_NEGATIVE_REGULATION_OF_LIPID_CATABOLIC_PROCESS		23	0.221949	0.652497	0.938983	0.994165	1	2879	tags=22%, list=16%, signal=26%
GO_IMMUNE_RESPONSE_TO_TUMOR_CELL	GO_IMMUNE_RESPONSE_TO_TUMOR_CELL		17	0.24765	0.651083	0.921965	0.994226	1	3687	tags=29%, list=20%, signal=37%
GO_NEGATIVE_REGULATION_OF_CHONDROCYTE_DIFFERENTIATION	GO_NEGATIVE_REGULATION_OF_CHONDROCYTE_DIFFERENTIATION		19	0.237555	0.649392	0.947853	0.994427	1	234	tags=5%, list=1%, signal=5%
GO_NEURONAL_STEM_CELL_POPULATION_MAINTENANCE	GO_NEURONAL_STEM_CELL_POPULATION_MAINTENANCE		22	0.2229	0.647717	0.922414	0.994642	1	1134	tags=9%, list=6%, signal=10%
GO_NEGATIVE_REGULATION_OF_PLATELET_ACTIVATION	GO_NEGATIVE_REGULATION_OF_PLATELET_ACTIVATION		19	0.227334	0.647622	0.936937	0.994044	1	1732	tags=16%, list=10%, signal=17%
GO_ATPASE_ACTIVATOR_ACTIVITY	GO_ATPASE_ACTIVATOR_ACTIVITY		24	0.221226	0.647114	0.94822	0.993638	1	1449	tags=13%, list=8%, signal=14%
GO_CELLULAR_RESPONSE_TO_LOW_DENSITY_LIPOPROTEIN_PARTICLE_STIMULUS	GO_CELLULAR_RESPONSE_TO_LOW_DENSITY_LIPOPROTEIN_PARTICLE_STIMULUS		18	0.231005	0.645586	0.934783	0.993802	1	299	tags=6%, list=2%, signal=6%
GO_NEGATIVE_REGULATION_OF_ENDOPLASMIC_RETICULUM_STRESS_INDUCED_INTRINSIC_APOPTOTIC_SIGNALING_PATHWAY	GO_NEGATIVE_REGULATION_OF_ENDOPLASMIC_RETICULUM_STRESS_INDUCED_INTRINSIC_APOPTOTIC_SIGNALING_PATHWAY		20	0.233308	0.639609	0.928125	0.996007	1	3023	tags=30%, list=17%, signal=36%
GO_PROTEIN_HORMONE_RECEPTOR_ACTIVITY	GO_PROTEIN_HORMONE_RECEPTOR_ACTIVITY		17	0.238948	0.638893	0.944444	0.995688	1	4966	tags=41%, list=27%, signal=57%
GO_NOREPINEPHRINE_SECRETION	GO_NOREPINEPHRINE_SECRETION		17	0.230084	0.637497	0.935103	0.995652	1	2156	tags=12%, list=12%, signal=13%
GO_CYCLIC_NUCLEOTIDE_PHOSPHODIESTERASE_ACTIVITY	GO_CYCLIC_NUCLEOTIDE_PHOSPHODIESTERASE_ACTIVITY		29	0.206265	0.635655	0.977273	0.995843	1	3741	tags=24%, list=21%, signal=30%
GO_PEPTIDOGLYCAN_BINDING	GO_PEPTIDOGLYCAN_BINDING		16	0.233991	0.634829	0.930748	0.995559	1	462	tags=6%, list=3%, signal=6%
GO_INOSITOL_PHOSPHATE_BIOSYNTHETIC_PROCESS	GO_INOSITOL_PHOSPHATE_BIOSYNTHETIC_PROCESS		41	0.189491	0.634672	0.972028	0.994971	1	3298	tags=24%, list=18%, signal=30%
GO_MHC_PROTEIN_COMPLEX_BINDING	GO_MHC_PROTEIN_COMPLEX_BINDING		19	0.227382	0.633438	0.950138	0.994823	1	188	tags=5%, list=1%, signal=5%
GO_SPHINGOID_METABOLIC_PROCESS	GO_SPHINGOID_METABOLIC_PROCESS		17	0.224836	0.633292	0.94302	0.994235	1	2835	tags=24%, list=16%, signal=28%
GO_PRE_MIRNA_PROCESSING	GO_PRE_MIRNA_PROCESSING		15	0.246488	0.63171	0.921788	0.994276	1	4600	tags=40%, list=25%, signal=54%
GO_HEART_FIELD_SPECIFICATION	GO_HEART_FIELD_SPECIFICATION		15	0.240107	0.627001	0.927027	0.995494	1	2533	tags=20%, list=14%, signal=23%
GO_PURINE_NUCLEOSIDE_MONOPHOSPHATE_BIOSYNTHETIC_PROCESS	GO_PURINE_NUCLEOSIDE_MONOPHOSPHATE_BIOSYNTHETIC_PROCESS		18	0.230173	0.623833	0.941341	0.996081	1	3609	tags=28%, list=20%, signal=35%
GO_EPIBOLY	GO_EPIBOLY		26	0.211597	0.622081	0.950769	0.996116	1	1200	tags=12%, list=7%, signal=12%
GO_EPOXYGENASE_P450_PATHWAY	GO_EPOXYGENASE_P450_PATHWAY		19	0.225869	0.620994	0.950725	0.995881	1	14029	tags=100%, list=77%, signal=443%
GO_POSITIVE_REGULATION_OF_CIRCADIAN_RHYTHM	GO_POSITIVE_REGULATION_OF_CIRCADIAN_RHYTHM		16	0.23341	0.620553	0.945714	0.995402	1	2162	tags=19%, list=12%, signal=21%
GO_ATPASE_REGULATOR_ACTIVITY	GO_ATPASE_REGULATOR_ACTIVITY		39	0.190625	0.616371	0.975778	0.99629	1	1449	tags=10%, list=8%, signal=11%
GO_REGULATION_OF_MYOBLAST_FUSION	GO_REGULATION_OF_MYOBLAST_FUSION		22	0.214879	0.608866	0.956522	0.998216	1	4572	tags=45%, list=25%, signal=61%
GO_MODIFICATION_OF_POSTSYNAPTIC_STRUCTURE	GO_MODIFICATION_OF_POSTSYNAPTIC_STRUCTURE		17	0.221873	0.602437	0.949721	0.999609	1	2666	tags=24%, list=15%, signal=28%
GO_LAMELLAR_BODY	GO_LAMELLAR_BODY		17	0.21823	0.600966	0.965909	0.999406	1	1660	tags=12%, list=9%, signal=13%
GO_VASCULAR_ENDOTHELIAL_CELL_PROLIFERATION	GO_VASCULAR_ENDOTHELIAL_CELL_PROLIFERATION		19	0.220882	0.59943	0.955357	0.999226	1	1635	tags=11%, list=9%, signal=12%
GO_REGULATION_OF_EXCITATORY_SYNAPSE_ASSEMBLY	GO_REGULATION_OF_EXCITATORY_SYNAPSE_ASSEMBLY		15	0.236736	0.595413	0.939058	0.99976	1	2972	tags=27%, list=16%, signal=32%
GO_VITAMIN_TRANSMEMBRANE_TRANSPORTER_ACTIVITY	GO_VITAMIN_TRANSMEMBRANE_TRANSPORTER_ACTIVITY		26	0.203466	0.594718	0.978193	0.999294	1	4098	tags=31%, list=23%, signal=40%
GO_PROTEOGLYCAN_BINDING	GO_PROTEOGLYCAN_BINDING		36	0.184425	0.591045	0.980952	0.999716	1	1620	tags=11%, list=9%, signal=12%
GO_REGULATION_OF_GENE_EXPRESSION_BY_GENETIC_IMPRINTING	GO_REGULATION_OF_GENE_EXPRESSION_BY_GENETIC_IMPRINTING		19	0.211372	0.587426	0.957447	1	1	3353	tags=21%, list=19%, signal=26%
GO_STEROID_CATABOLIC_PROCESS	GO_STEROID_CATABOLIC_PROCESS		26	0.197359	0.583283	0.98209	1	1	2376	tags=15%, list=13%, signal=18%
GO_GLUCOSE_IMPORT	GO_GLUCOSE_IMPORT		62	0.162355	0.581447	1	1	1	3324	tags=19%, list=18%, signal=24%
GO_CELLULAR_RESPONSE_TO_FLUID_SHEAR_STRESS	GO_CELLULAR_RESPONSE_TO_FLUID_SHEAR_STRESS		18	0.210825	0.579349	0.970674	1	1	5198	tags=44%, list=29%, signal=62%
GO_POSITIVE_REGULATION_OF_BONE_MINERALIZATION	GO_POSITIVE_REGULATION_OF_BONE_MINERALIZATION		38	0.176067	0.578166	0.989399	0.999708	1	4013	tags=29%, list=22%, signal=37%
GO_NEGATIVE_REGULATION_OF_ORGANIC_ACID_TRANSPORT	GO_NEGATIVE_REGULATION_OF_ORGANIC_ACID_TRANSPORT		20	0.208727	0.578099	0.96338	0.999078	1	4084	tags=35%, list=23%, signal=45%
GO_ARF_PROTEIN_SIGNAL_TRANSDUCTION	GO_ARF_PROTEIN_SIGNAL_TRANSDUCTION		19	0.207797	0.57742	0.973941	0.998605	1	3697	tags=32%, list=20%, signal=40%
GO_SEROTONIN_TRANSPORT	GO_SEROTONIN_TRANSPORT		16	0.215649	0.576852	0.973404	0.998095	1	3866	tags=31%, list=21%, signal=40%
GO_POSITIVE_REGULATION_OF_GLYCOGEN_METABOLIC_PROCESS	GO_POSITIVE_REGULATION_OF_GLYCOGEN_METABOLIC_PROCESS		17	0.207816	0.576537	0.981595	0.997536	1	2477	tags=18%, list=14%, signal=20%
GO_REGULATION_OF_KILLING_OF_CELLS_OF_OTHER_ORGANISM	GO_REGULATION_OF_KILLING_OF_CELLS_OF_OTHER_ORGANISM		18	0.205915	0.575375	0.951705	0.997175	1	2335	tags=17%, list=13%, signal=19%
GO_PHOSPHATIDYLGLYCEROL_BINDING	GO_PHOSPHATIDYLGLYCEROL_BINDING		15	0.220142	0.574741	0.973475	0.996665	1	665	tags=7%, list=4%, signal=7%
GO_TRANSFERASE_ACTIVITY_TRANSFERRING_NITROGENOUS_GROUPS	GO_TRANSFERASE_ACTIVITY_TRANSFERRING_NITROGENOUS_GROUPS		23	0.199002	0.572263	0.979532	0.996588	1	5138	tags=39%, list=28%, signal=55%
GO_NEGATIVE_REGULATION_OF_EPITHELIAL_CELL_APOPTOTIC_PROCESS	GO_NEGATIVE_REGULATION_OF_EPITHELIAL_CELL_APOPTOTIC_PROCESS		40	0.172185	0.561319	0.989474	0.998214	1	926	tags=8%, list=5%, signal=8%
GO_REGULATION_OF_BONE_DEVELOPMENT	GO_REGULATION_OF_BONE_DEVELOPMENT		23	0.18901	0.547944	0.969231	0.999824	1	4013	tags=30%, list=22%, signal=39%
GO_ERBB2_SIGNALING_PATHWAY	GO_ERBB2_SIGNALING_PATHWAY		32	0.17242	0.546538	0.990385	0.999405	1	690	tags=6%, list=4%, signal=6%
GO_TOLL_LIKE_RECEPTOR_4_SIGNALING_PATHWAY	GO_TOLL_LIKE_RECEPTOR_4_SIGNALING_PATHWAY		34	0.166981	0.539045	0.99359	0.999843	1	4974	tags=26%, list=27%, signal=36%
GO_REGULATION_OF_KETONE_BIOSYNTHETIC_PROCESS	GO_REGULATION_OF_KETONE_BIOSYNTHETIC_PROCESS		16	0.197969	0.519446	0.985075	1	1	3355	tags=25%, list=19%, signal=31%
GO_GLUTAMINE_FAMILY_AMINO_ACID_CATABOLIC_PROCESS	GO_GLUTAMINE_FAMILY_AMINO_ACID_CATABOLIC_PROCESS		27	0.167861	0.507895	0.996732	1	1	5138	tags=41%, list=28%, signal=57%
GO_GLUCOSYLTRANSFERASE_ACTIVITY	GO_GLUCOSYLTRANSFERASE_ACTIVITY		16	0.187588	0.505974	0.991429	1	1	4598	tags=31%, list=25%, signal=42%
GO_NEGATIVE_REGULATION_OF_LEUKOCYTE_MEDIATED_CYTOTOXICITY	GO_NEGATIVE_REGULATION_OF_LEUKOCYTE_MEDIATED_CYTOTOXICITY		15	0.194618	0.503954	0.997024	1	1	2832	tags=20%, list=16%, signal=24%
GO_REGULATION_OF_LONG_TERM_NEURONAL_SYNAPTIC_PLASTICITY	GO_REGULATION_OF_LONG_TERM_NEURONAL_SYNAPTIC_PLASTICITY		25	0.16487	0.487848	1	1	1	15134	tags=100%, list=84%, signal=606%
GO_APICOLATERAL_PLASMA_MEMBRANE	GO_APICOLATERAL_PLASMA_MEMBRANE		17	0.182089	0.476681	1	1	1	14821	tags=100%, list=82%, signal=549%
GO_RESPONSE_TO_WATER	GO_RESPONSE_TO_WATER		15	0.175226	0.466783	0.996774	1	1	3097	tags=20%, list=17%, signal=24%
GO_RESPONSE_TO_STIMULUS_INVOLVED_IN_REGULATION_OF_MUSCLE_ADAPTATION	GO_RESPONSE_TO_STIMULUS_INVOLVED_IN_REGULATION_OF_MUSCLE_ADAPTATION		15	0.178838	0.460633	0.997175	1	1	3835	tags=27%, list=21%, signal=34%
GO_METANEPHRIC_NEPHRON_EPITHELIUM_DEVELOPMENT	GO_METANEPHRIC_NEPHRON_EPITHELIUM_DEVELOPMENT		23	0.158386	0.452054	1	1	1	15251	tags=100%, list=84%, signal=631%
GO_ACTIVATION_OF_JANUS_KINASE_ACTIVITY	GO_ACTIVATION_OF_JANUS_KINASE_ACTIVITY		15	0.170358	0.436043	0.997238	1	1	15033	tags=100%, list=83%, signal=587%
GO_OSTEOBLAST_PROLIFERATION	GO_OSTEOBLAST_PROLIFERATION		24	0.136509	0.411734	1	1	1	15647	tags=100%, list=86%, signal=732%
GO_NEGATIVE_REGULATION_OF_RECEPTOR_MEDIATED_ENDOCYTOSIS	GO_NEGATIVE_REGULATION_OF_RECEPTOR_MEDIATED_ENDOCYTOSIS		24	0.135376	0.392612	1	0.99984	1	4740	tags=25%, list=26%, signal=34%

## Sheet: TP53WT_NEG_GSEA_neglogPval
NAME	GS<br> follow link to MSigDB	GS DETAILS	SIZE	ES	NES	NOM p-val	FDR q-val	FWER p-val	RANK AT MAX	LEADING EDGE
GO_MEMBRANE_DISASSEMBLY	GO_MEMBRANE_DISASSEMBLY	Details ...	16	-0.884992	-2.15404	0	0	0	473	tags=50%, list=3%, signal=51%
GO_REPLICATION_FORK	GO_REPLICATION_FORK	Details ...	67	-0.668447	-2.10521	0	0	0	1434	tags=28%, list=8%, signal=31%
GO_NUCLEAR_ENVELOPE_ORGANIZATION	GO_NUCLEAR_ENVELOPE_ORGANIZATION	Details ...	51	-0.678207	-2.07093	0	0.00188569	0.006	611	tags=31%, list=3%, signal=32%
GO_U2_TYPE_SPLICEOSOMAL_COMPLEX	GO_U2_TYPE_SPLICEOSOMAL_COMPLEX	Details ...	91	-0.592444	-1.96731	0	0.0186236	0.074	2998	tags=42%, list=17%, signal=50%
GO_REPLISOME	GO_REPLISOME	Details ...	26	-0.72581	-1.95057	0	0.0203728	0.098	1979	tags=42%, list=11%, signal=47%
GO_SPLICEOSOMAL_TRI_SNRNP_COMPLEX	GO_SPLICEOSOMAL_TRI_SNRNP_COMPLEX	Details ...	31	-0.677853	-1.89349	0.00145138	0.0567399	0.297	2597	tags=52%, list=14%, signal=60%
GO_DNA_SYNTHESIS_INVOLVED_IN_DNA_REPAIR	GO_DNA_SYNTHESIS_INVOLVED_IN_DNA_REPAIR	Details ...	51	-0.612252	-1.86086	0	0.0914966	0.495	3272	tags=47%, list=18%, signal=57%
GO_NUCLEAR_REPLICATION_FORK	GO_NUCLEAR_REPLICATION_FORK	Details ...	41	-0.636447	-1.85628	0	0.0884259	0.532	1884	tags=32%, list=10%, signal=35%
GO_RESPONSE_TO_UV_B	GO_RESPONSE_TO_UV_B	Details ...	18	-0.7471	-1.8399	0.0015528	0.107761	0.645	1020	tags=22%, list=6%, signal=24%
GO_TRANSLESION_SYNTHESIS	GO_TRANSLESION_SYNTHESIS	Details ...	41	-0.621156	-1.82943	0	0.114824	0.716	3272	tags=49%, list=18%, signal=59%
GO_U12_TYPE_SPLICEOSOMAL_COMPLEX	GO_U12_TYPE_SPLICEOSOMAL_COMPLEX	Details ...	25	-0.703467	-1.82262	0	0.115278	0.745	4034	tags=64%, list=22%, signal=82%
GO_ESTABLISHMENT_OF_MITOTIC_SPINDLE_LOCALIZATION	GO_ESTABLISHMENT_OF_MITOTIC_SPINDLE_LOCALIZATION	Details ...	34	-0.644499	-1.81809	0	0.114164	0.772	1989	tags=41%, list=11%, signal=46%
GO_DNA_REPLICATION_FACTOR_A_COMPLEX	GO_DNA_REPLICATION_FACTOR_A_COMPLEX	Details ...	16	-0.750649	-1.81168	0.00304878	0.116708	0.805	419	tags=25%, list=2%, signal=26%
GO_SMALL_NUCLEAR_RIBONUCLEOPROTEIN_COMPLEX	GO_SMALL_NUCLEAR_RIBONUCLEOPROTEIN_COMPLEX	Details ...	63	-0.578975	-1.80985	0	0.112284	0.816	2623	tags=37%, list=14%, signal=43%
GO_PRECATALYTIC_SPLICEOSOME	GO_PRECATALYTIC_SPLICEOSOME	Details ...	51	-0.594703	-1.80766	0	0.108383	0.826	2597	tags=41%, list=14%, signal=48%
GO_ANAPHASE_PROMOTING_COMPLEX_DEPENDENT_CATABOLIC_PROCESS	GO_ANAPHASE_PROMOTING_COMPLEX_DEPENDENT_CATABOLIC_PROCESS	Details ...	80	-0.552938	-1.79517	0	0.124606	0.875	3259	tags=41%, list=18%, signal=50%
GO_SPLICEOSOMAL_COMPLEX	GO_SPLICEOSOMAL_COMPLEX	Details ...	179	-0.499823	-1.79482	0	0.118111	0.877	2693	tags=29%, list=15%, signal=34%
GO_GASTRIC_ACID_SECRETION	GO_GASTRIC_ACID_SECRETION	Details ...	19	-0.710322	-1.78679	0	0.125332	0.908	1832	tags=32%, list=10%, signal=35%
GO_ESTABLISHMENT_OF_SPINDLE_ORIENTATION	GO_ESTABLISHMENT_OF_SPINDLE_ORIENTATION	Details ...	37	-0.620059	-1.76922	0.00277008	0.156683	0.958	2957	tags=49%, list=16%, signal=58%
GO_MRNA_CLEAVAGE_FACTOR_COMPLEX	GO_MRNA_CLEAVAGE_FACTOR_COMPLEX	Details ...	21	-0.682746	-1.76115	0.00576369	0.168334	0.971	3349	tags=43%, list=18%, signal=53%
GO_CONDENSED_NUCLEAR_CHROMOSOME_CENTROMERIC_REGION	GO_CONDENSED_NUCLEAR_CHROMOSOME_CENTROMERIC_REGION		25	-0.662589	-1.76107	0.00143678	0.160498	0.971	1826	tags=44%, list=10%, signal=49%
GO_INTRINSIC_APOPTOTIC_SIGNALING_PATHWAY_IN_RESPONSE_TO_DNA_DAMAGE_BY_P53_CLASS_MEDIATOR	GO_INTRINSIC_APOPTOTIC_SIGNALING_PATHWAY_IN_RESPONSE_TO_DNA_DAMAGE_BY_P53_CLASS_MEDIATOR		43	-0.606164	-1.75447	0	0.170444	0.98	1385	tags=21%, list=8%, signal=23%
GO_POSTREPLICATION_REPAIR	GO_POSTREPLICATION_REPAIR		51	-0.576475	-1.75045	0	0.172127	0.987	3630	tags=47%, list=20%, signal=59%
GO_NEGATIVE_REGULATION_OF_CYCLIN_DEPENDENT_PROTEIN_KINASE_ACTIVITY	GO_NEGATIVE_REGULATION_OF_CYCLIN_DEPENDENT_PROTEIN_KINASE_ACTIVITY		30	-0.632334	-1.7487	0.00143472	0.16909	0.988	902	tags=17%, list=5%, signal=18%
GO_ERROR_PRONE_TRANSLESION_SYNTHESIS	GO_ERROR_PRONE_TRANSLESION_SYNTHESIS		20	-0.699904	-1.74578	0.00304414	0.169309	0.991	3065	tags=60%, list=17%, signal=72%
GO_RESPONSE_TO_HYPEROXIA	GO_RESPONSE_TO_HYPEROXIA		20	-0.668652	-1.73764	0.00589102	0.181694	0.996	1405	tags=25%, list=8%, signal=27%
GO_VOLTAGE_GATED_SODIUM_CHANNEL_COMPLEX	GO_VOLTAGE_GATED_SODIUM_CHANNEL_COMPLEX		17	-0.711397	-1.73582	0.00301205	0.178774	0.996	2435	tags=47%, list=13%, signal=54%
GO_PROTEIN_SERINE_THREONINE_KINASE_INHIBITOR_ACTIVITY	GO_PROTEIN_SERINE_THREONINE_KINASE_INHIBITOR_ACTIVITY		30	-0.627918	-1.73472	0.00140252	0.175322	0.997	902	tags=10%, list=5%, signal=11%
GO_SM_LIKE_PROTEIN_FAMILY_COMPLEX	GO_SM_LIKE_PROTEIN_FAMILY_COMPLEX		72	-0.533387	-1.73198	0	0.176173	0.998	2623	tags=33%, list=14%, signal=39%
GO_COLLAGEN_BINDING	GO_COLLAGEN_BINDING		67	-0.545512	-1.7276	0	0.181687	0.999	2837	tags=34%, list=16%, signal=41%
GO_U2_TYPE_CATALYTIC_STEP_2_SPLICEOSOME	GO_U2_TYPE_CATALYTIC_STEP_2_SPLICEOSOME		29	-0.631699	-1.72308	0.00145773	0.187152	0.999	3217	tags=52%, list=18%, signal=63%
GO_NUCLEOTIDE_EXCISION_REPAIR_DNA_GAP_FILLING	GO_NUCLEOTIDE_EXCISION_REPAIR_DNA_GAP_FILLING		23	-0.649697	-1.72097	0.00438597	0.186374	0.999	1037	tags=39%, list=6%, signal=41%
GO_RESPONSE_TO_X_RAY	GO_RESPONSE_TO_X_RAY		31	-0.616253	-1.71724	0.00583942	0.190165	0.999	13	tags=13%, list=0%, signal=13%
GO_POSITIVE_REGULATION_OF_INTERFERON_BETA_PRODUCTION	GO_POSITIVE_REGULATION_OF_INTERFERON_BETA_PRODUCTION		30	-0.61522	-1.71417	0.00438597	0.192954	1	3770	tags=60%, list=21%, signal=76%
GO_MEMBRANE_DEPOLARIZATION_DURING_ACTION_POTENTIAL	GO_MEMBRANE_DEPOLARIZATION_DURING_ACTION_POTENTIAL		36	-0.603008	-1.70943	0.00422535	0.200485	1	2959	tags=42%, list=16%, signal=50%
GO_RESPONSE_TO_INCREASED_OXYGEN_LEVELS	GO_RESPONSE_TO_INCREASED_OXYGEN_LEVELS		27	-0.641003	-1.70116	0.00430416	0.216656	1	1405	tags=26%, list=8%, signal=28%
GO_MITOTIC_CELL_CYCLE_ARREST	GO_MITOTIC_CELL_CYCLE_ARREST		15	-0.726264	-1.69901	0.00608828	0.21697	1	902	tags=20%, list=5%, signal=21%
GO_CONDENSED_NUCLEAR_CHROMOSOME_KINETOCHORE	GO_CONDENSED_NUCLEAR_CHROMOSOME_KINETOCHORE		15	-0.718567	-1.69594	0.00316957	0.220519	1	242	tags=33%, list=1%, signal=34%
GO_REGULATION_OF_ENDOCRINE_PROCESS	GO_REGULATION_OF_ENDOCRINE_PROCESS		43	-0.573148	-1.69236	0.0027894	0.225024	1	2785	tags=35%, list=15%, signal=41%
GO_ORGANOPHOSPHATE_CATABOLIC_PROCESS	GO_ORGANOPHOSPHATE_CATABOLIC_PROCESS		126	-0.490318	-1.68854	0	0.230487	1	4920	tags=46%, list=27%, signal=63%
GO_SPLICEOSOMAL_COMPLEX_ASSEMBLY	GO_SPLICEOSOMAL_COMPLEX_ASSEMBLY		55	-0.553105	-1.68294	0.00275482	0.242653	1	3850	tags=40%, list=21%, signal=51%
GO_SITE_OF_DNA_DAMAGE	GO_SITE_OF_DNA_DAMAGE		75	-0.524045	-1.67838	0.00130039	0.251561	1	1685	tags=20%, list=9%, signal=22%
GO_CHONDROITIN_SULFATE_BIOSYNTHETIC_PROCESS	GO_CHONDROITIN_SULFATE_BIOSYNTHETIC_PROCESS		26	-0.629014	-1.67673	0.00430416	0.250761	1	3361	tags=42%, list=19%, signal=52%
GO_SPINDLE_LOCALIZATION	GO_SPINDLE_LOCALIZATION		50	-0.550726	-1.67098	0.00540541	0.26338	1	3231	tags=46%, list=18%, signal=56%
GO_METAPHASE_ANAPHASE_TRANSITION_OF_CELL_CYCLE	GO_METAPHASE_ANAPHASE_TRANSITION_OF_CELL_CYCLE		56	-0.549556	-1.66749	0.0013986	0.269852	1	3292	tags=43%, list=18%, signal=52%
GO_REGULATION_OF_CHROMOSOME_SEPARATION	GO_REGULATION_OF_CHROMOSOME_SEPARATION		61	-0.53854	-1.66674	0.00134771	0.266341	1	3292	tags=41%, list=18%, signal=50%
GO_SNARE_COMPLEX	GO_SNARE_COMPLEX		44	-0.554817	-1.66658	0.00416089	0.261117	1	3433	tags=34%, list=19%, signal=42%
GO_DETERMINATION_OF_ADULT_LIFESPAN	GO_DETERMINATION_OF_ADULT_LIFESPAN		16	-0.69438	-1.66135	0.0015083	0.272497	1	904	tags=19%, list=5%, signal=20%
GO_SPINDLE_POLE_CENTROSOME	GO_SPINDLE_POLE_CENTROSOME		15	-0.690142	-1.64858	0.0075643	0.311429	1	2458	tags=40%, list=14%, signal=46%
GO_THYMOCYTE_APOPTOTIC_PROCESS	GO_THYMOCYTE_APOPTOTIC_PROCESS		17	-0.675359	-1.64801	0.0108527	0.307446	1	3708	tags=59%, list=20%, signal=74%
GO_DNA_REPAIR_COMPLEX	GO_DNA_REPAIR_COMPLEX		34	-0.586705	-1.6474	0.00547945	0.303858	1	940	tags=15%, list=5%, signal=15%
GO_DNA_POLYMERASE_COMPLEX	GO_DNA_POLYMERASE_COMPLEX		19	-0.64444	-1.6448	0.0121766	0.307156	1	1434	tags=42%, list=8%, signal=46%
GO_SULFATION	GO_SULFATION		16	-0.680191	-1.64447	0.00294985	0.302625	1	1474	tags=25%, list=8%, signal=27%
GO_ERROR_FREE_TRANSLESION_SYNTHESIS	GO_ERROR_FREE_TRANSLESION_SYNTHESIS		20	-0.6568	-1.63642	0.00890208	0.328104	1	3168	tags=55%, list=17%, signal=67%
GO_OXIDOREDUCTASE_ACTIVITY_ACTING_ON_THE_CH_NH_GROUP_OF_DONORS	GO_OXIDOREDUCTASE_ACTIVITY_ACTING_ON_THE_CH_NH_GROUP_OF_DONORS		27	-0.610114	-1.63433	0.0114449	0.330479	1	3706	tags=52%, list=20%, signal=65%
GO_RAC_PROTEIN_SIGNAL_TRANSDUCTION	GO_RAC_PROTEIN_SIGNAL_TRANSDUCTION		34	-0.577346	-1.63201	0.00576369	0.332982	1	3128	tags=32%, list=17%, signal=39%
GO_POSITIVE_REGULATION_OF_RELEASE_OF_CYTOCHROME_C_FROM_MITOCHONDRIA	GO_POSITIVE_REGULATION_OF_RELEASE_OF_CYTOCHROME_C_FROM_MITOCHONDRIA		29	-0.592356	-1.63131	0.00453172	0.330105	1	1717	tags=31%, list=9%, signal=34%
GO_NECROTIC_CELL_DEATH	GO_NECROTIC_CELL_DEATH		47	-0.553367	-1.63039	0.00965517	0.328057	1	2988	tags=28%, list=16%, signal=33%
GO_LACTATE_METABOLIC_PROCESS	GO_LACTATE_METABOLIC_PROCESS		16	-0.69526	-1.62907	0.00769231	0.327179	1	3519	tags=38%, list=19%, signal=46%
GO_DNA_DAMAGE_RESPONSE_SIGNAL_TRANSDUCTION_RESULTING_IN_TRANSCRIPTION	GO_DNA_DAMAGE_RESPONSE_SIGNAL_TRANSDUCTION_RESULTING_IN_TRANSCRIPTION		17	-0.667499	-1.6268	0.00903614	0.33004	1	287	tags=24%, list=2%, signal=24%
GO_SITE_OF_DOUBLE_STRAND_BREAK	GO_SITE_OF_DOUBLE_STRAND_BREAK		57	-0.526769	-1.62571	0.00648508	0.328728	1	1685	tags=18%, list=9%, signal=19%
GO_GLYCEROPHOSPHOLIPID_CATABOLIC_PROCESS	GO_GLYCEROPHOSPHOLIPID_CATABOLIC_PROCESS		24	-0.614032	-1.62398	0.0185714	0.330429	1	4833	tags=63%, list=27%, signal=85%
GO_CATALYTIC_STEP_2_SPLICEOSOME	GO_CATALYTIC_STEP_2_SPLICEOSOME		82	-0.492921	-1.61207	0	0.374129	1	4034	tags=40%, list=22%, signal=52%
GO_MIDDLE_EAR_MORPHOGENESIS	GO_MIDDLE_EAR_MORPHOGENESIS		19	-0.646933	-1.61012	0.010479	0.376642	1	1088	tags=32%, list=6%, signal=34%
GO_CELL_AGING	GO_CELL_AGING		97	-0.481101	-1.60872	0.00375469	0.376624	1	996	tags=14%, list=5%, signal=15%
GO_CELLULAR_SENESCENCE	GO_CELLULAR_SENESCENCE		60	-0.513803	-1.60628	0.00277393	0.381652	1	912	tags=13%, list=5%, signal=14%
GO_CHONDROITIN_SULFATE_PROTEOGLYCAN_METABOLIC_PROCESS	GO_CHONDROITIN_SULFATE_PROTEOGLYCAN_METABOLIC_PROCESS		44	-0.54309	-1.60622	0.00701262	0.376167	1	3654	tags=36%, list=20%, signal=45%
GO_REGULATION_OF_SYSTEMIC_ARTERIAL_BLOOD_PRESSURE_BY_RENIN_ANGIOTENSIN	GO_REGULATION_OF_SYSTEMIC_ARTERIAL_BLOOD_PRESSURE_BY_RENIN_ANGIOTENSIN		25	-0.602314	-1.60193	0.0193741	0.388494	1	2046	tags=24%, list=11%, signal=27%
GO_SODIUM_CHANNEL_COMPLEX	GO_SODIUM_CHANNEL_COMPLEX		26	-0.59723	-1.60156	0.0146413	0.38445	1	2435	tags=35%, list=13%, signal=40%
GO_PROGRAMMED_NECROTIC_CELL_DEATH	GO_PROGRAMMED_NECROTIC_CELL_DEATH		40	-0.548462	-1.60106	0.0041958	0.381102	1	2988	tags=28%, list=16%, signal=33%
GO_SCF_DEPENDENT_PROTEASOMAL_UBIQUITIN_DEPENDENT_PROTEIN_CATABOLIC_PROCESS	GO_SCF_DEPENDENT_PROTEASOMAL_UBIQUITIN_DEPENDENT_PROTEIN_CATABOLIC_PROCESS		94	-0.483362	-1.59942	0.00252525	0.382537	1	3591	tags=36%, list=20%, signal=45%
GO_RAB_GTPASE_BINDING	GO_RAB_GTPASE_BINDING		163	-0.454217	-1.5985	0	0.381052	1	3709	tags=32%, list=20%, signal=40%
GO_PHOSPHATIDYLINOSITOL_3_5_BISPHOSPHATE_BINDING	GO_PHOSPHATIDYLINOSITOL_3_5_BISPHOSPHATE_BINDING		28	-0.591933	-1.59814	0.00877193	0.377369	1	2515	tags=39%, list=14%, signal=46%
GO_RETROGRADE_TRANSPORT_ENDOSOME_TO_GOLGI	GO_RETROGRADE_TRANSPORT_ENDOSOME_TO_GOLGI		79	-0.492687	-1.59646	0.00516129	0.380023	1	4675	tags=47%, list=26%, signal=63%
GO_NEGATIVE_REGULATION_OF_CELL_CYCLE_G2_M_PHASE_TRANSITION	GO_NEGATIVE_REGULATION_OF_CELL_CYCLE_G2_M_PHASE_TRANSITION		100	-0.47691	-1.59552	0.00250941	0.378756	1	3497	tags=37%, list=19%, signal=46%
GO_NUCLEOTIDE_EXCISION_REPAIR	GO_NUCLEOTIDE_EXCISION_REPAIR		107	-0.469731	-1.59454	0.00127226	0.377981	1	1673	tags=24%, list=9%, signal=27%
GO_NUCLEAR_PORE	GO_NUCLEAR_PORE		86	-0.486388	-1.59446	0.00258065	0.373428	1	3532	tags=37%, list=19%, signal=46%
GO_MICROTUBULE_CYTOSKELETON_ORGANIZATION_INVOLVED_IN_MITOSIS	GO_MICROTUBULE_CYTOSKELETON_ORGANIZATION_INVOLVED_IN_MITOSIS		132	-0.462183	-1.59124	0	0.381795	1	1989	tags=24%, list=11%, signal=27%
GO_RESPONSE_TO_ISCHEMIA	GO_RESPONSE_TO_ISCHEMIA		48	-0.531081	-1.59048	0.0137363	0.38008	1	1890	tags=23%, list=10%, signal=26%
GO_TRANSCRIPTION_COUPLED_NUCLEOTIDE_EXCISION_REPAIR	GO_TRANSCRIPTION_COUPLED_NUCLEOTIDE_EXCISION_REPAIR		70	-0.499807	-1.59011	0.00256739	0.376745	1	1037	tags=23%, list=6%, signal=24%
GO_DNA_DIRECTED_DNA_POLYMERASE_ACTIVITY	GO_DNA_DIRECTED_DNA_POLYMERASE_ACTIVITY		26	-0.596894	-1.58917	0.0113798	0.375772	1	1364	tags=31%, list=8%, signal=33%
GO_ENDOCRINE_HORMONE_SECRETION	GO_ENDOCRINE_HORMONE_SECRETION		44	-0.545585	-1.58908	0.00964187	0.37158	1	2785	tags=34%, list=15%, signal=40%
GO_FIBRONECTIN_BINDING	GO_FIBRONECTIN_BINDING		25	-0.610572	-1.58785	0.013373	0.372046	1	3355	tags=36%, list=19%, signal=44%
GO_CHONDROITIN_SULFATE_PROTEOGLYCAN_BIOSYNTHETIC_PROCESS	GO_CHONDROITIN_SULFATE_PROTEOGLYCAN_BIOSYNTHETIC_PROCESS		31	-0.577586	-1.58543	0.01443	0.377107	1	3600	tags=39%, list=20%, signal=48%
GO_AMINOPEPTIDASE_ACTIVITY	GO_AMINOPEPTIDASE_ACTIVITY		46	-0.532626	-1.58217	0.0111266	0.38672	1	3013	tags=30%, list=17%, signal=36%
GO_SCF_UBIQUITIN_LIGASE_COMPLEX	GO_SCF_UBIQUITIN_LIGASE_COMPLEX		64	-0.500076	-1.58202	0.00527009	0.382849	1	3591	tags=33%, list=20%, signal=41%
GO_DNA_INTEGRITY_CHECKPOINT	GO_DNA_INTEGRITY_CHECKPOINT		154	-0.446229	-1.58008	0	0.386496	1	1292	tags=19%, list=7%, signal=21%
GO_NEGATIVE_REGULATION_OF_DOUBLE_STRAND_BREAK_REPAIR_VIA_HOMOLOGOUS_RECOMBINATION	GO_NEGATIVE_REGULATION_OF_DOUBLE_STRAND_BREAK_REPAIR_VIA_HOMOLOGOUS_RECOMBINATION		17	-0.638328	-1.57801	0.0216049	0.390716	1	1722	tags=24%, list=10%, signal=26%
GO_REGULATION_OF_NEUROBLAST_PROLIFERATION	GO_REGULATION_OF_NEUROBLAST_PROLIFERATION		30	-0.572964	-1.5764	0.015873	0.393125	1	2407	tags=33%, list=13%, signal=38%
GO_POSITIVE_REGULATION_OF_HISTONE_DEACETYLATION	GO_POSITIVE_REGULATION_OF_HISTONE_DEACETYLATION		17	-0.646793	-1.57528	0.015896	0.393422	1	904	tags=29%, list=5%, signal=31%
GO_MITOTIC_CYTOKINESIS	GO_MITOTIC_CYTOKINESIS		69	-0.493885	-1.57501	0.00537634	0.390197	1	3308	tags=30%, list=18%, signal=37%
GO_REGULATION_OF_CYTOKINESIS	GO_REGULATION_OF_CYTOKINESIS		86	-0.479769	-1.57455	0	0.387934	1	3186	tags=29%, list=18%, signal=35%
GO_REGULATION_OF_VASOCONSTRICTION	GO_REGULATION_OF_VASOCONSTRICTION		56	-0.513529	-1.57355	0.0131062	0.3877	1	2025	tags=21%, list=11%, signal=24%
GO_POSITIVE_REGULATION_OF_MUSCLE_CONTRACTION	GO_POSITIVE_REGULATION_OF_MUSCLE_CONTRACTION		45	-0.524727	-1.57344	0.0152144	0.384038	1	2924	tags=33%, list=16%, signal=40%
GO_PEPTIDE_CROSS_LINKING	GO_PEPTIDE_CROSS_LINKING		33	-0.563841	-1.57179	0.0112835	0.387098	1	4050	tags=42%, list=22%, signal=55%
GO_MEMBRANE_DEPOLARIZATION_DURING_CARDIAC_MUSCLE_CELL_ACTION_POTENTIAL	GO_MEMBRANE_DEPOLARIZATION_DURING_CARDIAC_MUSCLE_CELL_ACTION_POTENTIAL		22	-0.612998	-1.57035	0.0150376	0.388794	1	2959	tags=45%, list=16%, signal=54%
GO_BLASTODERM_SEGMENTATION	GO_BLASTODERM_SEGMENTATION		18	-0.633403	-1.56867	0.0226171	0.391865	1	4658	tags=56%, list=26%, signal=75%
GO_ATP_DEPENDENT_MICROTUBULE_MOTOR_ACTIVITY_MINUS_END_DIRECTED	GO_ATP_DEPENDENT_MICROTUBULE_MOTOR_ACTIVITY_MINUS_END_DIRECTED		16	-0.658663	-1.56348	0.0206795	0.409462	1	4213	tags=50%, list=23%, signal=65%
GO_CYTOKINETIC_PROCESS	GO_CYTOKINETIC_PROCESS		39	-0.548269	-1.56221	0.0110193	0.410367	1	1539	tags=23%, list=8%, signal=25%
GO_CELL_CELL_SIGNALING_INVOLVED_IN_CARDIAC_CONDUCTION	GO_CELL_CELL_SIGNALING_INVOLVED_IN_CARDIAC_CONDUCTION		30	-0.569341	-1.56205	0.0157143	0.406933	1	3244	tags=47%, list=18%, signal=57%
GO_POLY_A_PLUS_MRNA_EXPORT_FROM_NUCLEUS	GO_POLY_A_PLUS_MRNA_EXPORT_FROM_NUCLEUS		17	-0.649443	-1.56088	0.0304878	0.408021	1	307	tags=18%, list=2%, signal=18%
GO_SNAP_RECEPTOR_ACTIVITY	GO_SNAP_RECEPTOR_ACTIVITY		30	-0.566541	-1.56018	0.0211268	0.407173	1	3433	tags=37%, list=19%, signal=45%
GO_ENDOCRINE_PROCESS	GO_ENDOCRINE_PROCESS		80	-0.48007	-1.55803	0.00394218	0.411621	1	2251	tags=25%, list=12%, signal=28%
GO_NUCLEAR_ENVELOPE_REASSEMBLY	GO_NUCLEAR_ENVELOPE_REASSEMBLY		18	-0.641426	-1.55718	0.00921659	0.411146	1	1176	tags=39%, list=6%, signal=42%
GO_REGULATION_OF_NECROTIC_CELL_DEATH	GO_REGULATION_OF_NECROTIC_CELL_DEATH		23	-0.587416	-1.55577	0.0177778	0.413006	1	1711	tags=30%, list=9%, signal=34%
GO_REGULATION_OF_MITOCHONDRIAL_MEMBRANE_PERMEABILITY_INVOLVED_IN_APOPTOTIC_PROCESS	GO_REGULATION_OF_MITOCHONDRIAL_MEMBRANE_PERMEABILITY_INVOLVED_IN_APOPTOTIC_PROCESS		61	-0.498482	-1.55331	0.0120805	0.419248	1	1279	tags=16%, list=7%, signal=18%
GO_NEUROMUSCULAR_SYNAPTIC_TRANSMISSION	GO_NEUROMUSCULAR_SYNAPTIC_TRANSMISSION		31	-0.562187	-1.55169	0.0239437	0.422119	1	3825	tags=39%, list=21%, signal=49%
GO_REGULATION_OF_TISSUE_REMODELING	GO_REGULATION_OF_TISSUE_REMODELING		73	-0.487205	-1.55041	0.00520833	0.424063	1	1325	tags=15%, list=7%, signal=16%
GO_VACUOLAR_MEMBRANE	GO_VACUOLAR_MEMBRANE		378	-0.407118	-1.54967	0	0.423412	1	4458	tags=32%, list=25%, signal=42%
GO_AMINO_ACID_SODIUM_SYMPORTER_ACTIVITY	GO_AMINO_ACID_SODIUM_SYMPORTER_ACTIVITY		15	-0.651673	-1.54881	0.0324006	0.423063	1	3577	tags=33%, list=20%, signal=41%
GO_REGULATION_OF_POSTTRANSCRIPTIONAL_GENE_SILENCING	GO_REGULATION_OF_POSTTRANSCRIPTIONAL_GENE_SILENCING		82	-0.473847	-1.54761	0.00648508	0.424267	1	3532	tags=33%, list=19%, signal=41%
GO_PHOSPHOLIPID_CATABOLIC_PROCESS	GO_PHOSPHOLIPID_CATABOLIC_PROCESS		39	-0.537343	-1.54749	0.011984	0.420967	1	4920	tags=59%, list=27%, signal=81%
GO_REGULATION_OF_B_CELL_DIFFERENTIATION	GO_REGULATION_OF_B_CELL_DIFFERENTIATION		27	-0.575731	-1.54686	0.0232558	0.419964	1	2270	tags=26%, list=13%, signal=30%
GO_CALCIUM_DEPENDENT_PHOSPHOLIPASE_A2_ACTIVITY	GO_CALCIUM_DEPENDENT_PHOSPHOLIPASE_A2_ACTIVITY		15	-0.652106	-1.54613	0.0286145	0.419209	1	4640	tags=60%, list=26%, signal=81%
GO_POSITIVE_REGULATION_OF_CYTOKINESIS	GO_POSITIVE_REGULATION_OF_CYTOKINESIS		37	-0.537846	-1.54359	0.0186514	0.426803	1	3180	tags=32%, list=18%, signal=39%
GO_INTESTINAL_EPITHELIAL_CELL_DIFFERENTIATION	GO_INTESTINAL_EPITHELIAL_CELL_DIFFERENTIATION		19	-0.612859	-1.54338	0.0229709	0.423946	1	1540	tags=16%, list=8%, signal=17%
GO_RNA_SPLICING_VIA_TRANSESTERIFICATION_REACTIONS	GO_RNA_SPLICING_VIA_TRANSESTERIFICATION_REACTIONS		327	-0.413621	-1.54313	0	0.421388	1	2693	tags=25%, list=15%, signal=29%
GO_CULLIN_RING_UBIQUITIN_LIGASE_COMPLEX	GO_CULLIN_RING_UBIQUITIN_LIGASE_COMPLEX		156	-0.440214	-1.54256	0	0.420152	1	3591	tags=30%, list=20%, signal=37%
GO_ACID_SECRETION	GO_ACID_SECRETION		122	-0.449669	-1.5406	0.00121212	0.425017	1	3581	tags=28%, list=20%, signal=35%
GO_MRNA_CLEAVAGE_AND_POLYADENYLATION_SPECIFICITY_FACTOR_COMPLEX	GO_MRNA_CLEAVAGE_AND_POLYADENYLATION_SPECIFICITY_FACTOR_COMPLEX		17	-0.636448	-1.54017	0.0224719	0.423331	1	3349	tags=41%, list=18%, signal=50%
GO_CYTOSKELETON_DEPENDENT_CYTOKINESIS	GO_CYTOSKELETON_DEPENDENT_CYTOKINESIS		84	-0.472048	-1.53896	0.00527009	0.425058	1	3308	tags=32%, list=18%, signal=39%
GO_REGULATION_OF_SYSTEMIC_ARTERIAL_BLOOD_PRESSURE_BY_CIRCULATORY_RENIN_ANGIOTENSIN	GO_REGULATION_OF_SYSTEMIC_ARTERIAL_BLOOD_PRESSURE_BY_CIRCULATORY_RENIN_ANGIOTENSIN		18	-0.616769	-1.53869	0.0232558	0.422587	1	1307	tags=22%, list=7%, signal=24%
GO_SYNAPTIC_CLEFT	GO_SYNAPTIC_CLEFT		15	-0.651826	-1.53567	0.0227273	0.431834	1	4931	tags=60%, list=27%, signal=82%
GO_KINETOCHORE	GO_KINETOCHORE		129	-0.444777	-1.53443	0.00122249	0.433539	1	2044	tags=25%, list=11%, signal=28%
GO_MITOTIC_G2_DNA_DAMAGE_CHECKPOINT	GO_MITOTIC_G2_DNA_DAMAGE_CHECKPOINT		19	-0.615497	-1.53386	0.0334347	0.432313	1	1979	tags=32%, list=11%, signal=35%
GO_NEGATIVE_REGULATION_OF_PEPTIDE_SECRETION	GO_NEGATIVE_REGULATION_OF_PEPTIDE_SECRETION		130	-0.443186	-1.53267	0	0.433798	1	3411	tags=30%, list=19%, signal=37%
GO_DNA_DOUBLE_STRAND_BREAK_PROCESSING	GO_DNA_DOUBLE_STRAND_BREAK_PROCESSING		22	-0.592448	-1.53249	0.030349	0.431072	1	2777	tags=27%, list=15%, signal=32%
GO_NAD_METABOLIC_PROCESS	GO_NAD_METABOLIC_PROCESS		48	-0.513418	-1.53067	0.00935829	0.435651	1	2676	tags=19%, list=15%, signal=22%
GO_PHOTOPERIODISM	GO_PHOTOPERIODISM		23	-0.5854	-1.53045	0.0181543	0.433255	1	673	tags=17%, list=4%, signal=18%
GO_AUTOPHAGY_OF_MITOCHONDRION	GO_AUTOPHAGY_OF_MITOCHONDRION		72	-0.481643	-1.53037	0.00391134	0.430285	1	3004	tags=25%, list=17%, signal=30%
GO_LYMPH_VESSEL_MORPHOGENESIS	GO_LYMPH_VESSEL_MORPHOGENESIS		19	-0.613383	-1.52889	0.0272727	0.433166	1	3768	tags=42%, list=21%, signal=53%
GO_SINGLE_STRANDED_DNA_HELICASE_ACTIVITY	GO_SINGLE_STRANDED_DNA_HELICASE_ACTIVITY		16	-0.632187	-1.52859	0.0275229	0.431164	1	2363	tags=44%, list=13%, signal=50%
GO_SNRNA_BINDING	GO_SNRNA_BINDING		39	-0.534657	-1.52819	0.0143472	0.429468	1	2597	tags=33%, list=14%, signal=39%
GO_AP_TYPE_MEMBRANE_COAT_ADAPTOR_COMPLEX	GO_AP_TYPE_MEMBRANE_COAT_ADAPTOR_COMPLEX		41	-0.526585	-1.52745	0.0138696	0.429192	1	4425	tags=44%, list=24%, signal=58%
GO_POSITIVE_REGULATION_OF_CYTOKINE_PRODUCTION_INVOLVED_IN_INFLAMMATORY_RESPONSE	GO_POSITIVE_REGULATION_OF_CYTOKINE_PRODUCTION_INVOLVED_IN_INFLAMMATORY_RESPONSE		17	-0.626778	-1.52704	0.0340031	0.427873	1	2111	tags=35%, list=12%, signal=40%
GO_MULTICELLULAR_ORGANISM_AGING	GO_MULTICELLULAR_ORGANISM_AGING		34	-0.547099	-1.52639	0.0127479	0.427549	1	1451	tags=18%, list=8%, signal=19%
GO_PROTEIN_SELF_ASSOCIATION	GO_PROTEIN_SELF_ASSOCIATION		54	-0.497388	-1.52569	0.0138122	0.427265	1	1757	tags=19%, list=10%, signal=20%
GO_CILIARY_TRANSITION_ZONE	GO_CILIARY_TRANSITION_ZONE		64	-0.490173	-1.52489	0.00647668	0.42754	1	4436	tags=45%, list=24%, signal=60%
GO_NEGATIVE_REGULATION_OF_INTERLEUKIN_2_PRODUCTION	GO_NEGATIVE_REGULATION_OF_INTERLEUKIN_2_PRODUCTION		23	-0.589253	-1.52487	0.0238095	0.424546	1	4483	tags=48%, list=25%, signal=63%
GO_ACETYLGALACTOSAMINYLTRANSFERASE_ACTIVITY	GO_ACETYLGALACTOSAMINYLTRANSFERASE_ACTIVITY		46	-0.517271	-1.52392	0.0168776	0.425276	1	3111	tags=35%, list=17%, signal=42%
GO_INTRINSIC_APOPTOTIC_SIGNALING_PATHWAY_IN_RESPONSE_TO_DNA_DAMAGE	GO_INTRINSIC_APOPTOTIC_SIGNALING_PATHWAY_IN_RESPONSE_TO_DNA_DAMAGE		100	-0.45777	-1.51803	0.00241838	0.446782	1	790	tags=10%, list=4%, signal=10%
GO_MONOCARBOXYLIC_ACID_TRANSMEMBRANE_TRANSPORTER_ACTIVITY	GO_MONOCARBOXYLIC_ACID_TRANSMEMBRANE_TRANSPORTER_ACTIVITY		54	-0.49953	-1.51755	0.0149051	0.445735	1	5045	tags=44%, list=28%, signal=61%
GO_DNA_STRAND_ELONGATION_INVOLVED_IN_DNA_REPLICATION	GO_DNA_STRAND_ELONGATION_INVOLVED_IN_DNA_REPLICATION		16	-0.631907	-1.51719	0.0223285	0.443898	1	1037	tags=31%, list=6%, signal=33%
GO_PURINERGIC_NUCLEOTIDE_RECEPTOR_SIGNALING_PATHWAY	GO_PURINERGIC_NUCLEOTIDE_RECEPTOR_SIGNALING_PATHWAY		21	-0.595217	-1.51582	0.0281481	0.446602	1	5095	tags=62%, list=28%, signal=86%
GO_PHOSPHATIDYLINOSITOL_3_4_BISPHOSPHATE_BINDING	GO_PHOSPHATIDYLINOSITOL_3_4_BISPHOSPHATE_BINDING		27	-0.558945	-1.51567	0.0271493	0.444128	1	882	tags=22%, list=5%, signal=23%
GO_DYNEIN_COMPLEX	GO_DYNEIN_COMPLEX		49	-0.514683	-1.51456	0.0152144	0.445798	1	4213	tags=39%, list=23%, signal=50%
GO_HEMATOPOIETIC_STEM_CELL_DIFFERENTIATION	GO_HEMATOPOIETIC_STEM_CELL_DIFFERENTIATION		83	-0.466226	-1.51058	0.0152091	0.459461	1	4166	tags=36%, list=23%, signal=47%
GO_3_UTR_MEDIATED_MRNA_STABILIZATION	GO_3_UTR_MEDIATED_MRNA_STABILIZATION		19	-0.594986	-1.51042	0.0333817	0.457033	1	486	tags=11%, list=3%, signal=11%
GO_REGULATION_OF_ACROSOME_REACTION	GO_REGULATION_OF_ACROSOME_REACTION		17	-0.620429	-1.50864	0.0188383	0.462101	1	1576	tags=24%, list=9%, signal=26%
GO_REGULATION_OF_PRODUCTION_OF_SMALL_RNA_INVOLVED_IN_GENE_SILENCING_BY_RNA	GO_REGULATION_OF_PRODUCTION_OF_SMALL_RNA_INVOLVED_IN_GENE_SILENCING_BY_RNA		20	-0.596328	-1.50758	0.0352761	0.463744	1	5	tags=5%, list=0%, signal=5%
GO_FATTY_ACYL_COA_BINDING	GO_FATTY_ACYL_COA_BINDING		21	-0.583612	-1.50609	0.0488166	0.467062	1	4766	tags=62%, list=26%, signal=84%
GO_PURINERGIC_RECEPTOR_SIGNALING_PATHWAY	GO_PURINERGIC_RECEPTOR_SIGNALING_PATHWAY		31	-0.542162	-1.50568	0.0230216	0.465871	1	3889	tags=45%, list=21%, signal=57%
GO_CYTOKINESIS	GO_CYTOKINESIS		153	-0.431663	-1.50517	0.00236686	0.464984	1	3308	tags=29%, list=18%, signal=35%
GO_GRANULOCYTE_MACROPHAGE_COLONY_STIMULATING_FACTOR_PRODUCTION	GO_GRANULOCYTE_MACROPHAGE_COLONY_STIMULATING_FACTOR_PRODUCTION		16	-0.630019	-1.50516	0.03125	0.46202	1	1000	tags=31%, list=6%, signal=33%
GO_LATE_ENDOSOME_MEMBRANE	GO_LATE_ENDOSOME_MEMBRANE		125	-0.436464	-1.50477	0.00492005	0.460658	1	5588	tags=43%, list=31%, signal=62%
GO_AMINOGLYCAN_BIOSYNTHETIC_PROCESS	GO_AMINOGLYCAN_BIOSYNTHETIC_PROCESS		113	-0.441582	-1.50306	0.00592417	0.464945	1	3361	tags=26%, list=19%, signal=31%
GO_REGULATION_OF_MACROPHAGE_ACTIVATION	GO_REGULATION_OF_MACROPHAGE_ACTIVATION		51	-0.497422	-1.49978	0.0187416	0.476714	1	2111	tags=24%, list=12%, signal=27%
GO_RNA_SPLICING	GO_RNA_SPLICING		414	-0.394535	-1.49977	0	0.473745	1	2947	tags=25%, list=16%, signal=30%
GO_REGULATION_OF_HISTONE_DEACETYLATION	GO_REGULATION_OF_HISTONE_DEACETYLATION		26	-0.55503	-1.4997	0.0356125	0.471127	1	1256	tags=23%, list=7%, signal=25%
GO_REGULATION_OF_MESONEPHROS_DEVELOPMENT	GO_REGULATION_OF_MESONEPHROS_DEVELOPMENT		25	-0.561124	-1.49893	0.0269886	0.471638	1	2022	tags=28%, list=11%, signal=31%
GO_REGULATION_OF_MEMBRANE_PERMEABILITY	GO_REGULATION_OF_MEMBRANE_PERMEABILITY		82	-0.460402	-1.49871	0.00768246	0.469799	1	1279	tags=15%, list=7%, signal=16%
GO_SYNAPTIC_VESICLE_CYTOSKELETAL_TRANSPORT	GO_SYNAPTIC_VESICLE_CYTOSKELETAL_TRANSPORT		19	-0.601805	-1.49631	0.044843	0.477493	1	3135	tags=42%, list=17%, signal=51%
GO_OXIDOREDUCTASE_ACTIVITY_ACTING_ON_THE_CH_NH_GROUP_OF_DONORS_NAD_OR_NADP_AS_ACCEPTOR	GO_OXIDOREDUCTASE_ACTIVITY_ACTING_ON_THE_CH_NH_GROUP_OF_DONORS_NAD_OR_NADP_AS_ACCEPTOR		18	-0.601892	-1.49503	0.0419907	0.47987	1	3034	tags=50%, list=17%, signal=60%
GO_ORGANELLE_TRANSPORT_ALONG_MICROTUBULE	GO_ORGANELLE_TRANSPORT_ALONG_MICROTUBULE		80	-0.461972	-1.49456	0.0154242	0.479034	1	3135	tags=33%, list=17%, signal=39%
GO_RESPONSE_TO_TYPE_I_INTERFERON	GO_RESPONSE_TO_TYPE_I_INTERFERON		88	-0.452064	-1.49336	0.00505051	0.481495	1	4216	tags=35%, list=23%, signal=46%
GO_HISTONE_KINASE_ACTIVITY	GO_HISTONE_KINASE_ACTIVITY		16	-0.622786	-1.49312	0.041791	0.479708	1	559	tags=25%, list=3%, signal=26%
GO_POSITIVE_REGULATION_OF_MESONEPHROS_DEVELOPMENT	GO_POSITIVE_REGULATION_OF_MESONEPHROS_DEVELOPMENT		21	-0.592753	-1.49279	0.0364963	0.478485	1	3555	tags=38%, list=20%, signal=47%
GO_MEMBRANE_DEPOLARIZATION	GO_MEMBRANE_DEPOLARIZATION		85	-0.450842	-1.49237	0.01287	0.477675	1	2959	tags=27%, list=16%, signal=32%
GO_ENTRAINMENT_OF_CIRCADIAN_CLOCK_BY_PHOTOPERIOD	GO_ENTRAINMENT_OF_CIRCADIAN_CLOCK_BY_PHOTOPERIOD		19	-0.59828	-1.49145	0.0333839	0.478763	1	673	tags=16%, list=4%, signal=16%
GO_REGULATION_OF_PLATELET_DERIVED_GROWTH_FACTOR_RECEPTOR_SIGNALING_PATHWAY	GO_REGULATION_OF_PLATELET_DERIVED_GROWTH_FACTOR_RECEPTOR_SIGNALING_PATHWAY		23	-0.566461	-1.49025	0.0382353	0.480871	1	5505	tags=52%, list=30%, signal=75%
GO_FATTY_ACID_DERIVATIVE_BINDING	GO_FATTY_ACID_DERIVATIVE_BINDING		27	-0.550708	-1.48972	0.0423358	0.48041	1	4766	tags=52%, list=26%, signal=70%
GO_OLIGOSACCHARIDE_BIOSYNTHETIC_PROCESS	GO_OLIGOSACCHARIDE_BIOSYNTHETIC_PROCESS		18	-0.603225	-1.48963	0.0450311	0.47793	1	966	tags=22%, list=5%, signal=23%
GO_REGULATION_OF_TRANSCRIPTION_FROM_RNA_POLYMERASE_II_PROMOTER_IN_RESPONSE_TO_HYPOXIA	GO_REGULATION_OF_TRANSCRIPTION_FROM_RNA_POLYMERASE_II_PROMOTER_IN_RESPONSE_TO_HYPOXIA		77	-0.46581	-1.48823	0.0151707	0.481072	1	3551	tags=32%, list=20%, signal=40%
GO_NUCLEOTIDE_RECEPTOR_ACTIVITY	GO_NUCLEOTIDE_RECEPTOR_ACTIVITY		20	-0.588153	-1.48783	0.0396341	0.479893	1	5095	tags=60%, list=28%, signal=83%
GO_4_IRON_4_SULFUR_CLUSTER_BINDING	GO_4_IRON_4_SULFUR_CLUSTER_BINDING		39	-0.515795	-1.48712	0.0332851	0.480186	1	1726	tags=23%, list=10%, signal=25%
GO_CHROMOSOME_SEPARATION	GO_CHROMOSOME_SEPARATION		87	-0.449324	-1.48674	0.00766283	0.479254	1	3292	tags=33%, list=18%, signal=41%
GO_NEGATIVE_REGULATION_OF_NIK_NF_KAPPAB_SIGNALING	GO_NEGATIVE_REGULATION_OF_NIK_NF_KAPPAB_SIGNALING		19	-0.591143	-1.48575	0.038806	0.480607	1	4133	tags=47%, list=23%, signal=61%
GO_RNA_POLYMERASE_III_COMPLEX	GO_RNA_POLYMERASE_III_COMPLEX		18	-0.59822	-1.48535	0.0531915	0.479661	1	3142	tags=44%, list=17%, signal=54%
GO_POSITIVE_REGULATION_OF_MEMBRANE_PERMEABILITY	GO_POSITIVE_REGULATION_OF_MEMBRANE_PERMEABILITY		63	-0.476164	-1.48348	0.0204918	0.485108	1	1279	tags=14%, list=7%, signal=15%
GO_PROTEIN_PALMITOYLATION	GO_PROTEIN_PALMITOYLATION		33	-0.524843	-1.48329	0.0379562	0.483205	1	2980	tags=30%, list=16%, signal=36%
GO_FRUCTOSE_METABOLIC_PROCESS	GO_FRUCTOSE_METABOLIC_PROCESS		15	-0.631154	-1.4826	0.0432767	0.483335	1	4404	tags=60%, list=24%, signal=79%
GO_CALCIUM_DEPENDENT_PROTEIN_BINDING	GO_CALCIUM_DEPENDENT_PROTEIN_BINDING		60	-0.479935	-1.48249	0.0215924	0.481166	1	4017	tags=40%, list=22%, signal=51%
GO_PHASIC_SMOOTH_MUSCLE_CONTRACTION	GO_PHASIC_SMOOTH_MUSCLE_CONTRACTION		21	-0.579359	-1.48231	0.029703	0.479171	1	3015	tags=33%, list=17%, signal=40%
GO_GLYCEROLIPID_CATABOLIC_PROCESS	GO_GLYCEROLIPID_CATABOLIC_PROCESS		61	-0.474473	-1.48222	0.0147256	0.476951	1	4907	tags=49%, list=27%, signal=67%
GO_PEPTIDE_CATABOLIC_PROCESS	GO_PEPTIDE_CATABOLIC_PROCESS		26	-0.566478	-1.48109	0.025	0.479315	1	1690	tags=27%, list=9%, signal=30%
GO_LAMININ_BINDING	GO_LAMININ_BINDING		28	-0.533713	-1.48031	0.0411348	0.479973	1	2658	tags=32%, list=15%, signal=38%
GO_REGULATION_OF_LYASE_ACTIVITY	GO_REGULATION_OF_LYASE_ACTIVITY		51	-0.489201	-1.47978	0.0234483	0.479759	1	2558	tags=27%, list=14%, signal=32%
GO_RNA_POLYMERASE_ACTIVITY	GO_RNA_POLYMERASE_ACTIVITY		39	-0.499982	-1.47846	0.0317919	0.482926	1	3998	tags=46%, list=22%, signal=59%
GO_CILIARY_PLASM	GO_CILIARY_PLASM		110	-0.436341	-1.4762	0.0174564	0.490596	1	4213	tags=36%, list=23%, signal=47%
GO_SIALYLATION	GO_SIALYLATION		20	-0.56933	-1.47599	0.0359195	0.488918	1	966	tags=20%, list=5%, signal=21%
GO_CARBOHYDRATE_PHOSPHORYLATION	GO_CARBOHYDRATE_PHOSPHORYLATION		23	-0.565109	-1.47584	0.0463483	0.48703	1	3686	tags=43%, list=20%, signal=55%
GO_CELL_CYCLE_DNA_REPLICATION	GO_CELL_CYCLE_DNA_REPLICATION		62	-0.469582	-1.47415	0.0190597	0.491692	1	3370	tags=47%, list=19%, signal=57%
GO_CLATHRIN_COAT_ASSEMBLY	GO_CLATHRIN_COAT_ASSEMBLY		18	-0.594932	-1.47373	0.0491071	0.490993	1	2221	tags=28%, list=12%, signal=32%
GO_POSITIVE_REGULATION_OF_POSTTRANSCRIPTIONAL_GENE_SILENCING	GO_POSITIVE_REGULATION_OF_POSTTRANSCRIPTIONAL_GENE_SILENCING		24	-0.562161	-1.47365	0.0447977	0.488753	1	2054	tags=17%, list=11%, signal=19%
GO_PROTON_TRANSPORTING_ATP_SYNTHASE_ACTIVITY_ROTATIONAL_MECHANISM	GO_PROTON_TRANSPORTING_ATP_SYNTHASE_ACTIVITY_ROTATIONAL_MECHANISM		16	-0.600557	-1.47289	0.0542169	0.489726	1	4395	tags=50%, list=24%, signal=66%
GO_PROTEIN_ACTIVATION_CASCADE	GO_PROTEIN_ACTIVATION_CASCADE		27	-0.550306	-1.47255	0.0456491	0.488793	1	2699	tags=30%, list=15%, signal=35%
GO_REGULATION_OF_POSITIVE_CHEMOTAXIS	GO_REGULATION_OF_POSITIVE_CHEMOTAXIS		26	-0.545558	-1.47232	0.0384615	0.487183	1	2279	tags=23%, list=13%, signal=26%
GO_REGULATION_OF_INTERLEUKIN_1_SECRETION	GO_REGULATION_OF_INTERLEUKIN_1_SECRETION		50	-0.486035	-1.47188	0.0345304	0.486648	1	5271	tags=50%, list=29%, signal=70%
GO_OSTEOCLAST_DEVELOPMENT	GO_OSTEOCLAST_DEVELOPMENT		19	-0.584204	-1.47091	0.0530973	0.488293	1	1805	tags=26%, list=10%, signal=29%
GO_BLOC_COMPLEX	GO_BLOC_COMPLEX		20	-0.571857	-1.47048	0.04	0.487753	1	3135	tags=40%, list=17%, signal=48%
GO_NEGATIVE_REGULATION_OF_CYTOKINE_SECRETION	GO_NEGATIVE_REGULATION_OF_CYTOKINE_SECRETION		64	-0.46574	-1.46994	0.0211082	0.487631	1	2751	tags=30%, list=15%, signal=35%
GO_LYMPH_VESSEL_DEVELOPMENT	GO_LYMPH_VESSEL_DEVELOPMENT		25	-0.538812	-1.46932	0.0390173	0.487748	1	5526	tags=56%, list=31%, signal=80%
GO_PHOSPHATIDIC_ACID_METABOLIC_PROCESS	GO_PHOSPHATIDIC_ACID_METABOLIC_PROCESS		43	-0.498597	-1.46884	0.0266854	0.487438	1	4558	tags=44%, list=25%, signal=59%
GO_CILIARY_BASAL_BODY	GO_CILIARY_BASAL_BODY		124	-0.428538	-1.46807	0.00720288	0.488193	1	4117	tags=37%, list=23%, signal=48%
GO_ORGANELLE_DISASSEMBLY	GO_ORGANELLE_DISASSEMBLY		96	-0.438996	-1.46802	0.0102564	0.486001	1	3479	tags=27%, list=19%, signal=33%
GO_NUCLEOSIDE_CATABOLIC_PROCESS	GO_NUCLEOSIDE_CATABOLIC_PROCESS		31	-0.520842	-1.4678	0.0375723	0.484667	1	4230	tags=42%, list=23%, signal=55%
GO_HISTONE_PHOSPHORYLATION	GO_HISTONE_PHOSPHORYLATION		36	-0.52444	-1.46775	0.0314735	0.482549	1	559	tags=19%, list=3%, signal=20%
GO_1_PHOSPHATIDYLINOSITOL_BINDING	GO_1_PHOSPHATIDYLINOSITOL_BINDING		15	-0.617885	-1.46639	0.0590909	0.485767	1	3514	tags=53%, list=19%, signal=66%
GO_MITOCHONDRIAL_OUTER_MEMBRANE_PERMEABILIZATION	GO_MITOCHONDRIAL_OUTER_MEMBRANE_PERMEABILIZATION		55	-0.477133	-1.46592	0.0205479	0.485642	1	1279	tags=15%, list=7%, signal=16%
GO_CELL_COMMUNICATION_INVOLVED_IN_CARDIAC_CONDUCTION	GO_CELL_COMMUNICATION_INVOLVED_IN_CARDIAC_CONDUCTION		54	-0.481405	-1.46587	0.022069	0.483554	1	3244	tags=35%, list=18%, signal=43%
GO_REGULATION_OF_MITOCHONDRIAL_OUTER_MEMBRANE_PERMEABILIZATION_INVOLVED_IN_APOPTOTIC_SIGNALING_PATHWAY	GO_REGULATION_OF_MITOCHONDRIAL_OUTER_MEMBRANE_PERMEABILIZATION_INVOLVED_IN_APOPTOTIC_SIGNALING_PATHWAY		45	-0.497733	-1.46579	0.034153	0.481606	1	1149	tags=13%, list=6%, signal=14%
GO_CONDENSED_CHROMOSOME_CENTROMERIC_REGION	GO_CONDENSED_CHROMOSOME_CENTROMERIC_REGION		112	-0.429229	-1.46511	0.0134969	0.482231	1	2034	tags=25%, list=11%, signal=28%
GO_L_ASCORBIC_ACID_BINDING	GO_L_ASCORBIC_ACID_BINDING		19	-0.593689	-1.46473	0.0484115	0.481677	1	1468	tags=26%, list=8%, signal=29%
GO_NUCLEUS_ORGANIZATION	GO_NUCLEUS_ORGANIZATION		122	-0.429026	-1.46322	0.00486618	0.485894	1	2044	tags=21%, list=11%, signal=24%
GO_MRNA_TRANSPORT	GO_MRNA_TRANSPORT		144	-0.418139	-1.46282	0.00843373	0.485218	1	3799	tags=36%, list=21%, signal=45%
GO_CYTOSKELETAL_ADAPTOR_ACTIVITY	GO_CYTOSKELETAL_ADAPTOR_ACTIVITY		16	-0.609917	-1.46223	0.0471125	0.485447	1	3438	tags=44%, list=19%, signal=54%
GO_NADH_METABOLIC_PROCESS	GO_NADH_METABOLIC_PROCESS		39	-0.508796	-1.4619	0.0291262	0.484572	1	3168	tags=21%, list=17%, signal=25%
GO_FLEMMING_BODY	GO_FLEMMING_BODY		31	-0.523026	-1.46156	0.0416667	0.483878	1	3308	tags=39%, list=18%, signal=47%
GO_REGULATION_OF_B_CELL_ACTIVATION	GO_REGULATION_OF_B_CELL_ACTIVATION		117	-0.43085	-1.45954	0.0146699	0.49008	1	4496	tags=32%, list=25%, signal=42%
GO_NIK_NF_KAPPAB_SIGNALING	GO_NIK_NF_KAPPAB_SIGNALING		160	-0.415312	-1.45941	0.00232829	0.488342	1	3062	tags=25%, list=17%, signal=30%
GO_MRNA_EXPORT_FROM_NUCLEUS	GO_MRNA_EXPORT_FROM_NUCLEUS		107	-0.432391	-1.45918	0.0102433	0.487006	1	3799	tags=36%, list=21%, signal=45%
GO_CALCIUM_ION_REGULATED_EXOCYTOSIS_OF_NEUROTRANSMITTER	GO_CALCIUM_ION_REGULATED_EXOCYTOSIS_OF_NEUROTRANSMITTER		18	-0.582109	-1.45879	0.0510511	0.486483	1	385	tags=17%, list=2%, signal=17%
GO_NEGATIVE_REGULATION_OF_POSTTRANSCRIPTIONAL_GENE_SILENCING	GO_NEGATIVE_REGULATION_OF_POSTTRANSCRIPTIONAL_GENE_SILENCING		16	-0.604531	-1.45753	0.0648734	0.489648	1	5	tags=6%, list=0%, signal=6%
GO_GLIAL_CELL_APOPTOTIC_PROCESS	GO_GLIAL_CELL_APOPTOTIC_PROCESS		15	-0.617572	-1.4566	0.0618067	0.491385	1	343	tags=13%, list=2%, signal=14%
GO_G_PROTEIN_COUPLED_PURINERGIC_RECEPTOR_SIGNALING_PATHWAY	GO_G_PROTEIN_COUPLED_PURINERGIC_RECEPTOR_SIGNALING_PATHWAY		23	-0.566304	-1.45572	0.0507463	0.492963	1	3889	tags=48%, list=21%, signal=61%
GO_NEUROBLAST_PROLIFERATION	GO_NEUROBLAST_PROLIFERATION		58	-0.477709	-1.454	0.0286104	0.498255	1	3231	tags=31%, list=18%, signal=38%
GO_PH_REDUCTION	GO_PH_REDUCTION		53	-0.477114	-1.45346	0.0231924	0.498396	1	2666	tags=25%, list=15%, signal=29%
GO_POSITIVE_REGULATION_OF_MACROPHAGE_DERIVED_FOAM_CELL_DIFFERENTIATION	GO_POSITIVE_REGULATION_OF_MACROPHAGE_DERIVED_FOAM_CELL_DIFFERENTIATION		16	-0.605231	-1.45278	0.060698	0.499249	1	1570	tags=31%, list=9%, signal=34%
GO_POSITIVE_REGULATION_OF_INFLAMMATORY_RESPONSE	GO_POSITIVE_REGULATION_OF_INFLAMMATORY_RESPONSE		131	-0.418027	-1.45272	0.00248139	0.49739	1	3991	tags=31%, list=22%, signal=39%
GO_ENDOSOMAL_TRANSPORT	GO_ENDOSOMAL_TRANSPORT		217	-0.39623	-1.45191	0.00682594	0.498546	1	4749	tags=38%, list=26%, signal=51%
GO_NEGATIVE_REGULATION_OF_SECRETION	GO_NEGATIVE_REGULATION_OF_SECRETION		217	-0.398714	-1.45173	0.00334821	0.497074	1	4876	tags=35%, list=27%, signal=48%
GO_PLASMA_MEMBRANE_BOUNDED_CELL_PROJECTION_CYTOPLASM	GO_PLASMA_MEMBRANE_BOUNDED_CELL_PROJECTION_CYTOPLASM		191	-0.406548	-1.45171	0.0105018	0.495054	1	4213	tags=37%, list=23%, signal=47%
GO_THREONINE_TYPE_PEPTIDASE_ACTIVITY	GO_THREONINE_TYPE_PEPTIDASE_ACTIVITY		21	-0.568646	-1.4505	0.0653495	0.497879	1	2091	tags=33%, list=12%, signal=38%
GO_CYCLOSPORIN_A_BINDING	GO_CYCLOSPORIN_A_BINDING		16	-0.600401	-1.45048	0.0541728	0.495816	1	4459	tags=56%, list=25%, signal=75%
GO_REGULATION_OF_TRANSCRIPTION_BY_RNA_POLYMERASE_III	GO_REGULATION_OF_TRANSCRIPTION_BY_RNA_POLYMERASE_III		23	-0.555289	-1.44967	0.0497804	0.497207	1	1811	tags=30%, list=10%, signal=34%
GO_LIPOPROTEIN_BIOSYNTHETIC_PROCESS	GO_LIPOPROTEIN_BIOSYNTHETIC_PROCESS		93	-0.439277	-1.44854	0.0162095	0.499973	1	5074	tags=43%, list=28%, signal=59%
GO_AMINO_ACID_CATION_SYMPORTER_ACTIVITY	GO_AMINO_ACID_CATION_SYMPORTER_ACTIVITY		19	-0.579582	-1.44833	0.0590842	0.498748	1	3745	tags=32%, list=21%, signal=40%
GO_MRNA_PROCESSING	GO_MRNA_PROCESSING		478	-0.37866	-1.44593	0.00104058	0.506673	1	2693	tags=23%, list=15%, signal=27%
GO_PEPTIDYL_L_CYSTEINE_S_PALMITOYLATION	GO_PEPTIDYL_L_CYSTEINE_S_PALMITOYLATION		21	-0.56208	-1.44536	0.0603829	0.507082	1	5243	tags=52%, list=29%, signal=74%
GO_NEGATIVE_REGULATION_OF_WOUND_HEALING	GO_NEGATIVE_REGULATION_OF_WOUND_HEALING		70	-0.460455	-1.44497	0.0267738	0.506472	1	1890	tags=19%, list=10%, signal=21%
GO_INTERLEUKIN_1_MEDIATED_SIGNALING_PATHWAY	GO_INTERLEUKIN_1_MEDIATED_SIGNALING_PATHWAY		98	-0.428482	-1.44495	0.0160099	0.504425	1	2960	tags=26%, list=16%, signal=30%
GO_CELL_CYCLE_CHECKPOINT	GO_CELL_CYCLE_CHECKPOINT		212	-0.400843	-1.44469	0.00114943	0.503463	1	1292	tags=17%, list=7%, signal=19%
GO_ORGANIC_CATION_TRANSMEMBRANE_TRANSPORTER_ACTIVITY	GO_ORGANIC_CATION_TRANSMEMBRANE_TRANSPORTER_ACTIVITY		23	-0.550749	-1.44446	0.0595065	0.502381	1	4856	tags=43%, list=27%, signal=59%
GO_PHOSPHATIDYLCHOLINE_METABOLIC_PROCESS	GO_PHOSPHATIDYLCHOLINE_METABOLIC_PROCESS		79	-0.448083	-1.4442	0.0211082	0.50137	1	5197	tags=43%, list=29%, signal=60%
GO_REGULATION_OF_SYSTEMIC_ARTERIAL_BLOOD_PRESSURE_MEDIATED_BY_A_CHEMICAL_SIGNAL	GO_REGULATION_OF_SYSTEMIC_ARTERIAL_BLOOD_PRESSURE_MEDIATED_BY_A_CHEMICAL_SIGNAL		49	-0.480103	-1.44403	0.0356164	0.50004	1	1307	tags=18%, list=7%, signal=20%
GO_POSITIVE_REGULATION_OF_LYASE_ACTIVITY	GO_POSITIVE_REGULATION_OF_LYASE_ACTIVITY		22	-0.560931	-1.44342	0.0652174	0.50052	1	2558	tags=36%, list=14%, signal=42%
GO_PROTEIN_LOCALIZATION_TO_KINETOCHORE	GO_PROTEIN_LOCALIZATION_TO_KINETOCHORE		17	-0.598185	-1.4434	0.0504451	0.498577	1	1498	tags=35%, list=8%, signal=38%
GO_ATP_DEPENDENT_MICROTUBULE_MOTOR_ACTIVITY	GO_ATP_DEPENDENT_MICROTUBULE_MOTOR_ACTIVITY		45	-0.486617	-1.44296	0.0293706	0.498443	1	4213	tags=44%, list=23%, signal=58%
GO_NUCLEOSIDE_METABOLIC_PROCESS	GO_NUCLEOSIDE_METABOLIC_PROCESS		102	-0.430923	-1.44233	0.0207317	0.499196	1	4248	tags=33%, list=23%, signal=43%
GO_REGULATION_OF_ARP2_3_COMPLEX_MEDIATED_ACTIN_NUCLEATION	GO_REGULATION_OF_ARP2_3_COMPLEX_MEDIATED_ACTIN_NUCLEATION		16	-0.594243	-1.44173	0.0621118	0.499596	1	3026	tags=25%, list=17%, signal=30%
GO_RNA_POLYMERASE_II_ACTIVATING_TRANSCRIPTION_FACTOR_BINDING	GO_RNA_POLYMERASE_II_ACTIVATING_TRANSCRIPTION_FACTOR_BINDING		53	-0.472631	-1.43999	0.0381992	0.504764	1	3545	tags=34%, list=20%, signal=42%
GO_INTRINSIC_COMPONENT_OF_GOLGI_MEMBRANE	GO_INTRINSIC_COMPONENT_OF_GOLGI_MEMBRANE		66	-0.458023	-1.43938	0.0199468	0.505277	1	4281	tags=30%, list=24%, signal=40%
GO_NEGATIVE_REGULATION_OF_HORMONE_SECRETION	GO_NEGATIVE_REGULATION_OF_HORMONE_SECRETION		60	-0.468038	-1.43913	0.0413223	0.504424	1	2910	tags=27%, list=16%, signal=32%
GO_REGULATION_OF_MICROGLIAL_CELL_ACTIVATION	GO_REGULATION_OF_MICROGLIAL_CELL_ACTIVATION		17	-0.58965	-1.43901	0.0624	0.503017	1	1759	tags=29%, list=10%, signal=33%
GO_POSITIVE_REGULATION_OF_MITOCHONDRIAL_OUTER_MEMBRANE_PERMEABILIZATION_INVOLVED_IN_APOPTOTIC_SIGNALING_PATHWAY	GO_POSITIVE_REGULATION_OF_MITOCHONDRIAL_OUTER_MEMBRANE_PERMEABILIZATION_INVOLVED_IN_APOPTOTIC_SIGNALING_PATHWAY		35	-0.506178	-1.43809	0.0421512	0.50478	1	1149	tags=14%, list=6%, signal=15%
GO_RIBONUCLEOSIDE_METABOLIC_PROCESS	GO_RIBONUCLEOSIDE_METABOLIC_PROCESS		70	-0.44906	-1.43664	0.0439414	0.508872	1	4223	tags=31%, list=23%, signal=41%
GO_POSITIVE_REGULATION_OF_PRI_MIRNA_TRANSCRIPTION_BY_RNA_POLYMERASE_II	GO_POSITIVE_REGULATION_OF_PRI_MIRNA_TRANSCRIPTION_BY_RNA_POLYMERASE_II		30	-0.526416	-1.4366	0.0482456	0.507024	1	2950	tags=30%, list=16%, signal=36%
GO_ENDOSOME_MEMBRANE	GO_ENDOSOME_MEMBRANE		443	-0.374662	-1.43622	0.00103842	0.506489	1	5806	tags=42%, list=32%, signal=60%
GO_MIDBODY_ABSCISSION	GO_MIDBODY_ABSCISSION		17	-0.588365	-1.43613	0.0583832	0.504887	1	1176	tags=24%, list=6%, signal=25%
GO_PURINERGIC_RECEPTOR_ACTIVITY	GO_PURINERGIC_RECEPTOR_ACTIVITY		24	-0.546003	-1.43599	0.0577201	0.503522	1	5206	tags=58%, list=29%, signal=82%
GO_NUCLEOBASE_CONTAINING_SMALL_MOLECULE_CATABOLIC_PROCESS	GO_NUCLEOBASE_CONTAINING_SMALL_MOLECULE_CATABOLIC_PROCESS		48	-0.486131	-1.43586	0.0243243	0.502067	1	4230	tags=38%, list=23%, signal=49%
GO_GTPASE_REGULATOR_ACTIVITY	GO_GTPASE_REGULATOR_ACTIVITY		277	-0.389153	-1.43545	0	0.501745	1	4945	tags=35%, list=27%, signal=47%
GO_NEUROPEPTIDE_HORMONE_ACTIVITY	GO_NEUROPEPTIDE_HORMONE_ACTIVITY		27	-0.536415	-1.43492	0.0620384	0.502105	1	2308	tags=22%, list=13%, signal=25%
GO_BASE_EXCISION_REPAIR	GO_BASE_EXCISION_REPAIR		42	-0.492841	-1.43478	0.0435374	0.5008	1	1260	tags=21%, list=7%, signal=23%
GO_GLYCEROPHOSPHOLIPID_METABOLIC_PROCESS	GO_GLYCEROPHOSPHOLIPID_METABOLIC_PROCESS		309	-0.386616	-1.43473	0.00109529	0.499148	1	5114	tags=38%, list=28%, signal=52%
GO_POSTSYNAPTIC_NEUROTRANSMITTER_RECEPTOR_INTERNALIZATION	GO_POSTSYNAPTIC_NEUROTRANSMITTER_RECEPTOR_INTERNALIZATION		20	-0.564689	-1.43422	0.0692641	0.499258	1	2558	tags=35%, list=14%, signal=41%
GO_NLS_BEARING_PROTEIN_IMPORT_INTO_NUCLEUS	GO_NLS_BEARING_PROTEIN_IMPORT_INTO_NUCLEUS		17	-0.5939	-1.43403	0.0537313	0.498162	1	4072	tags=47%, list=22%, signal=61%
GO_FOREBRAIN_REGIONALIZATION	GO_FOREBRAIN_REGIONALIZATION		23	-0.549671	-1.43327	0.0619597	0.499334	1	3844	tags=43%, list=21%, signal=55%
GO_CHAPERONE_COMPLEX	GO_CHAPERONE_COMPLEX		21	-0.558427	-1.43315	0.0614439	0.497934	1	1085	tags=24%, list=6%, signal=25%
GO_PHOTORECEPTOR_CONNECTING_CILIUM	GO_PHOTORECEPTOR_CONNECTING_CILIUM		34	-0.511203	-1.43174	0.0519836	0.501943	1	3487	tags=38%, list=19%, signal=47%
GO_SINGLE_FERTILIZATION	GO_SINGLE_FERTILIZATION		137	-0.409926	-1.43158	0.00997506	0.500783	1	4308	tags=31%, list=24%, signal=41%
GO_BETA_TUBULIN_BINDING	GO_BETA_TUBULIN_BINDING		38	-0.495099	-1.42954	0.0446927	0.507624	1	3384	tags=34%, list=19%, signal=42%
GO_PHOSPHOLIPASE_A2_ACTIVITY_CONSUMING_1_2_DIPALMITOYLPHOSPHATIDYLCHOLINE	GO_PHOSPHOLIPASE_A2_ACTIVITY_CONSUMING_1_2_DIPALMITOYLPHOSPHATIDYLCHOLINE		19	-0.568615	-1.42902	0.0692771	0.50782	1	4507	tags=47%, list=25%, signal=63%
GO_PROTEIN_CONTAINING_COMPLEX_REMODELING	GO_PROTEIN_CONTAINING_COMPLEX_REMODELING		29	-0.521086	-1.42823	0.0573529	0.509246	1	4907	tags=48%, list=27%, signal=66%
GO_VIRAL_BUDDING	GO_VIRAL_BUDDING		25	-0.534572	-1.42514	0.0531609	0.520454	1	3959	tags=44%, list=22%, signal=56%
GO_BILE_ACID_AND_BILE_SALT_TRANSPORT	GO_BILE_ACID_AND_BILE_SALT_TRANSPORT		29	-0.514191	-1.42426	0.0604782	0.522296	1	3581	tags=34%, list=20%, signal=43%
GO_PHOSPHOLIPASE_A2_ACTIVITY	GO_PHOSPHOLIPASE_A2_ACTIVITY		26	-0.530342	-1.42413	0.0488166	0.52092	1	4640	tags=50%, list=26%, signal=67%
GO_BILE_ACID_TRANSMEMBRANE_TRANSPORTER_ACTIVITY	GO_BILE_ACID_TRANSMEMBRANE_TRANSPORTER_ACTIVITY		19	-0.567401	-1.4236	0.0653188	0.521416	1	4210	tags=42%, list=23%, signal=55%
GO_INTERLEUKIN_2_PRODUCTION	GO_INTERLEUKIN_2_PRODUCTION		64	-0.455169	-1.42253	0.0328515	0.52401	1	4483	tags=36%, list=25%, signal=48%
GO_TELOMERE_MAINTENANCE_VIA_SEMI_CONSERVATIVE_REPLICATION	GO_TELOMERE_MAINTENANCE_VIA_SEMI_CONSERVATIVE_REPLICATION		25	-0.539131	-1.42225	0.0640835	0.523358	1	1434	tags=44%, list=8%, signal=48%
GO_NEGATIVE_REGULATION_OF_INTERLEUKIN_8_PRODUCTION	GO_NEGATIVE_REGULATION_OF_INTERLEUKIN_8_PRODUCTION		18	-0.576501	-1.41986	0.0713178	0.53197	1	3046	tags=33%, list=17%, signal=40%
GO_STEREOCILIUM_BUNDLE	GO_STEREOCILIUM_BUNDLE		58	-0.463332	-1.41954	0.041555	0.531408	1	4811	tags=38%, list=27%, signal=51%
GO_PROTON_TRANSPORTING_ATP_SYNTHASE_COMPLEX	GO_PROTON_TRANSPORTING_ATP_SYNTHASE_COMPLEX		19	-0.562846	-1.41953	0.0739065	0.529604	1	7121	tags=74%, list=39%, signal=121%
GO_G2_DNA_DAMAGE_CHECKPOINT	GO_G2_DNA_DAMAGE_CHECKPOINT		30	-0.513354	-1.41886	0.0558739	0.53056	1	3497	tags=40%, list=19%, signal=49%
GO_MONONUCLEAR_CELL_DIFFERENTIATION	GO_MONONUCLEAR_CELL_DIFFERENTIATION		34	-0.498975	-1.41819	0.0465444	0.531517	1	2770	tags=38%, list=15%, signal=45%
GO_POSITIVE_REGULATION_OF_PROTEIN_AUTOPHOSPHORYLATION	GO_POSITIVE_REGULATION_OF_PROTEIN_AUTOPHOSPHORYLATION		26	-0.538806	-1.41812	0.0517751	0.529903	1	1307	tags=19%, list=7%, signal=21%
GO_REGULATION_OF_CELL_AGING	GO_REGULATION_OF_CELL_AGING		45	-0.471378	-1.41804	0.0457698	0.528358	1	604	tags=11%, list=3%, signal=11%
GO_ENDOPLASMIC_RETICULUM_GOLGI_INTERMEDIATE_COMPARTMENT	GO_ENDOPLASMIC_RETICULUM_GOLGI_INTERMEDIATE_COMPARTMENT		121	-0.412335	-1.41748	0.0123609	0.528986	1	3452	tags=26%, list=19%, signal=32%
GO_PALMITOYLTRANSFERASE_ACTIVITY	GO_PALMITOYLTRANSFERASE_ACTIVITY		38	-0.499909	-1.41708	0.0414878	0.52902	1	2980	tags=24%, list=16%, signal=28%
GO_ACTIVATION_OF_GTPASE_ACTIVITY	GO_ACTIVATION_OF_GTPASE_ACTIVITY		83	-0.43498	-1.41697	0.0187735	0.527654	1	2280	tags=25%, list=13%, signal=29%
GO_SIALYLTRANSFERASE_ACTIVITY	GO_SIALYLTRANSFERASE_ACTIVITY		20	-0.56933	-1.41612	0.0747663	0.52954	1	966	tags=20%, list=5%, signal=21%
GO_REGULATION_OF_RENAL_SYSTEM_PROCESS	GO_REGULATION_OF_RENAL_SYSTEM_PROCESS		35	-0.497312	-1.41588	0.0554745	0.52879	1	2871	tags=29%, list=16%, signal=34%
GO_LYSOSOME_LOCALIZATION	GO_LYSOSOME_LOCALIZATION		71	-0.439045	-1.41442	0.0318725	0.533098	1	3269	tags=28%, list=18%, signal=34%
GO_NEGATIVE_REGULATION_OF_OSTEOCLAST_DIFFERENTIATION	GO_NEGATIVE_REGULATION_OF_OSTEOCLAST_DIFFERENTIATION		26	-0.524863	-1.41421	0.0705036	0.532196	1	4480	tags=50%, list=25%, signal=66%
GO_CLATHRIN_COATED_ENDOCYTIC_VESICLE_MEMBRANE	GO_CLATHRIN_COATED_ENDOCYTIC_VESICLE_MEMBRANE		26	-0.517645	-1.41388	0.086758	0.531763	1	6632	tags=65%, list=37%, signal=103%
GO_NUCLEAR_INNER_MEMBRANE	GO_NUCLEAR_INNER_MEMBRANE		57	-0.463762	-1.41279	0.0395634	0.534482	1	861	tags=16%, list=5%, signal=17%
GO_RETINA_LAYER_FORMATION	GO_RETINA_LAYER_FORMATION		21	-0.560578	-1.41255	0.0600601	0.533685	1	3666	tags=33%, list=20%, signal=42%
GO_9PLUS0_NON_MOTILE_CILIUM	GO_9PLUS0_NON_MOTILE_CILIUM		105	-0.418784	-1.41233	0.0246914	0.532756	1	3666	tags=31%, list=20%, signal=39%
GO_CALMODULIN_BINDING	GO_CALMODULIN_BINDING		198	-0.392607	-1.41212	0.00461361	0.531855	1	4459	tags=32%, list=25%, signal=42%
GO_RHO_GUANYL_NUCLEOTIDE_EXCHANGE_FACTOR_ACTIVITY	GO_RHO_GUANYL_NUCLEOTIDE_EXCHANGE_FACTOR_ACTIVITY		77	-0.442673	-1.412	0.0344388	0.530629	1	4018	tags=34%, list=22%, signal=43%
GO_POSITIVE_REGULATION_OF_BLOOD_PRESSURE	GO_POSITIVE_REGULATION_OF_BLOOD_PRESSURE		35	-0.499088	-1.41162	0.0676259	0.530406	1	1307	tags=17%, list=7%, signal=18%
GO_SIGNAL_TRANSDUCTION_INVOLVED_IN_CELL_CYCLE_CHECKPOINT	GO_SIGNAL_TRANSDUCTION_INVOLVED_IN_CELL_CYCLE_CHECKPOINT		72	-0.445544	-1.4111	0.0339426	0.530842	1	1292	tags=19%, list=7%, signal=21%
GO_NUCLEOSIDE_PHOSPHATE_CATABOLIC_PROCESS	GO_NUCLEOSIDE_PHOSPHATE_CATABOLIC_PROCESS		67	-0.449621	-1.4106	0.0348059	0.531176	1	4612	tags=39%, list=25%, signal=52%
GO_POSITIVE_REGULATION_OF_INTERLEUKIN_6_PRODUCTION	GO_POSITIVE_REGULATION_OF_INTERLEUKIN_6_PRODUCTION		93	-0.425322	-1.41024	0.0277411	0.531005	1	4457	tags=34%, list=25%, signal=45%
GO_REGULATION_OF_EPITHELIAL_TUBE_FORMATION	GO_REGULATION_OF_EPITHELIAL_TUBE_FORMATION		18	-0.567893	-1.4102	0.0706605	0.529418	1	4393	tags=39%, list=24%, signal=51%
GO_TRANS_GOLGI_NETWORK	GO_TRANS_GOLGI_NETWORK		215	-0.385071	-1.40976	0.00801833	0.529502	1	3128	tags=23%, list=17%, signal=28%
GO_MITOTIC_CYTOKINETIC_PROCESS	GO_MITOTIC_CYTOKINETIC_PROCESS		23	-0.533717	-1.40919	0.0598802	0.530153	1	1176	tags=22%, list=6%, signal=23%
GO_REGULATION_OF_CARDIAC_MUSCLE_CELL_ACTION_POTENTIAL	GO_REGULATION_OF_CARDIAC_MUSCLE_CELL_ACTION_POTENTIAL		28	-0.519634	-1.40909	0.0567376	0.528827	1	3244	tags=32%, list=18%, signal=39%
GO_RESPIRATORY_BURST	GO_RESPIRATORY_BURST		32	-0.50179	-1.40903	0.062591	0.527381	1	4439	tags=41%, list=25%, signal=54%
GO_POSITIVE_REGULATION_OF_AXON_EXTENSION	GO_POSITIVE_REGULATION_OF_AXON_EXTENSION		45	-0.47609	-1.40882	0.0465116	0.526539	1	2343	tags=22%, list=13%, signal=25%
GO_CELL_AGGREGATION	GO_CELL_AGGREGATION		20	-0.555843	-1.40869	0.0850746	0.525389	1	1457	tags=25%, list=8%, signal=27%
GO_PRESYNAPTIC_MODULATION_OF_CHEMICAL_SYNAPTIC_TRANSMISSION	GO_PRESYNAPTIC_MODULATION_OF_CHEMICAL_SYNAPTIC_TRANSMISSION		16	-0.578347	-1.40862	0.0755008	0.524019	1	1683	tags=19%, list=9%, signal=21%
GO_REGULATION_OF_DNA_DAMAGE_CHECKPOINT	GO_REGULATION_OF_DNA_DAMAGE_CHECKPOINT		16	-0.588811	-1.40851	0.0700152	0.52283	1	1283	tags=31%, list=7%, signal=34%
GO_NEGATIVE_REGULATION_OF_ACTIN_FILAMENT_POLYMERIZATION	GO_NEGATIVE_REGULATION_OF_ACTIN_FILAMENT_POLYMERIZATION		54	-0.458611	-1.4084	0.0440587	0.521607	1	4003	tags=33%, list=22%, signal=43%
GO_CYTOPLASMIC_REGION	GO_CYTOPLASMIC_REGION		231	-0.385154	-1.40811	0.00786517	0.521177	1	4213	tags=33%, list=23%, signal=43%
GO_NEGATIVE_REGULATION_OF_LYMPHOCYTE_DIFFERENTIATION	GO_NEGATIVE_REGULATION_OF_LYMPHOCYTE_DIFFERENTIATION		53	-0.461681	-1.40757	0.0414993	0.521728	1	4483	tags=36%, list=25%, signal=47%
GO_INTRINSIC_APOPTOTIC_SIGNALING_PATHWAY_IN_RESPONSE_TO_ENDOPLASMIC_RETICULUM_STRESS	GO_INTRINSIC_APOPTOTIC_SIGNALING_PATHWAY_IN_RESPONSE_TO_ENDOPLASMIC_RETICULUM_STRESS		62	-0.451601	-1.40742	0.0403646	0.520741	1	1021	tags=15%, list=6%, signal=15%
GO_HISTONE_ACETYLTRANSFERASE_BINDING	GO_HISTONE_ACETYLTRANSFERASE_BINDING		29	-0.514635	-1.40669	0.0684134	0.522254	1	2746	tags=31%, list=15%, signal=37%
GO_POSITIVE_REGULATION_OF_CYTOSOLIC_CALCIUM_ION_CONCENTRATION_INVOLVED_IN_PHOSPHOLIPASE_C_ACTIVATING_G_PROTEIN_COUPLED_SIGNALING_PATHWAY	GO_POSITIVE_REGULATION_OF_CYTOSOLIC_CALCIUM_ION_CONCENTRATION_INVOLVED_IN_PHOSPHOLIPASE_C_ACTIVATING_G_PROTEIN_COUPLED_SIGNALING_PATHWAY		37	-0.494115	-1.40638	0.0577465	0.521813	1	3549	tags=38%, list=20%, signal=47%
GO_REGULATION_OF_SODIUM_ION_TRANSMEMBRANE_TRANSPORT	GO_REGULATION_OF_SODIUM_ION_TRANSMEMBRANE_TRANSPORT		60	-0.448438	-1.40549	0.0398406	0.523883	1	2959	tags=23%, list=16%, signal=28%
GO_STRIATED_MUSCLE_CONTRACTION	GO_STRIATED_MUSCLE_CONTRACTION		163	-0.397087	-1.40485	0.0141509	0.524997	1	4322	tags=31%, list=24%, signal=40%
GO_ENDOPLASMIC_RETICULUM_TO_GOLGI_VESICLE_MEDIATED_TRANSPORT	GO_ENDOPLASMIC_RETICULUM_TO_GOLGI_VESICLE_MEDIATED_TRANSPORT		194	-0.387822	-1.40475	0.00700935	0.523765	1	3462	tags=27%, list=19%, signal=33%
GO_POSITIVE_REGULATION_OF_B_CELL_ACTIVATION	GO_POSITIVE_REGULATION_OF_B_CELL_ACTIVATION		74	-0.433349	-1.40277	0.0324675	0.530582	1	2270	tags=14%, list=13%, signal=15%
GO_POSITIVE_REGULATION_OF_TRANSCRIPTION_INITIATION_FROM_RNA_POLYMERASE_II_PROMOTER	GO_POSITIVE_REGULATION_OF_TRANSCRIPTION_INITIATION_FROM_RNA_POLYMERASE_II_PROMOTER		18	-0.573429	-1.40268	0.0640625	0.529306	1	1792	tags=28%, list=10%, signal=31%
GO_GDP_BINDING	GO_GDP_BINDING		73	-0.434887	-1.40236	0.0409731	0.529031	1	3905	tags=27%, list=22%, signal=35%
GO_TOXIN_TRANSPORT	GO_TOXIN_TRANSPORT		38	-0.48852	-1.40203	0.0565517	0.5286	1	1615	tags=21%, list=9%, signal=23%
GO_DEOXYRIBOSE_PHOSPHATE_CATABOLIC_PROCESS	GO_DEOXYRIBOSE_PHOSPHATE_CATABOLIC_PROCESS		19	-0.562797	-1.40122	0.0631579	0.530438	1	3426	tags=37%, list=19%, signal=45%
GO_FILOPODIUM_TIP	GO_FILOPODIUM_TIP		17	-0.587273	-1.40113	0.0858034	0.529238	1	3635	tags=47%, list=20%, signal=59%
GO_ORGANELLE_SUBCOMPARTMENT	GO_ORGANELLE_SUBCOMPARTMENT		344	-0.375938	-1.40113	0.004329	0.527632	1	3765	tags=26%, list=21%, signal=33%
GO_NEGATIVE_REGULATION_OF_METAPHASE_ANAPHASE_TRANSITION_OF_CELL_CYCLE	GO_NEGATIVE_REGULATION_OF_METAPHASE_ANAPHASE_TRANSITION_OF_CELL_CYCLE		37	-0.489418	-1.40093	0.0520984	0.526899	1	1787	tags=27%, list=10%, signal=30%
GO_MYD88_DEPENDENT_TOLL_LIKE_RECEPTOR_SIGNALING_PATHWAY	GO_MYD88_DEPENDENT_TOLL_LIKE_RECEPTOR_SIGNALING_PATHWAY		35	-0.495643	-1.40067	0.0537482	0.526312	1	4420	tags=40%, list=24%, signal=53%
GO_RAS_GUANYL_NUCLEOTIDE_EXCHANGE_FACTOR_ACTIVITY	GO_RAS_GUANYL_NUCLEOTIDE_EXCHANGE_FACTOR_ACTIVITY		133	-0.404164	-1.40036	0.026538	0.525997	1	4018	tags=30%, list=22%, signal=38%
GO_INNER_EAR_MORPHOGENESIS	GO_INNER_EAR_MORPHOGENESIS		100	-0.417876	-1.40019	0.0187032	0.525044	1	2333	tags=21%, list=13%, signal=24%
GO_PREASSEMBLY_OF_GPI_ANCHOR_IN_ER_MEMBRANE	GO_PREASSEMBLY_OF_GPI_ANCHOR_IN_ER_MEMBRANE		17	-0.565652	-1.40007	0.0928144	0.523981	1	5965	tags=65%, list=33%, signal=96%
GO_NUCLEOTIDE_EXCISION_REPAIR_DNA_INCISION	GO_NUCLEOTIDE_EXCISION_REPAIR_DNA_INCISION		40	-0.480269	-1.39942	0.0546218	0.52516	1	1260	tags=28%, list=7%, signal=29%
GO_PHOSPHATIDYLINOSITOL_3_PHOSPHATE_BINDING	GO_PHOSPHATIDYLINOSITOL_3_PHOSPHATE_BINDING		38	-0.485686	-1.39847	0.0603086	0.527228	1	3974	tags=37%, list=22%, signal=47%
GO_RESPONSE_TO_INTERFERON_BETA	GO_RESPONSE_TO_INTERFERON_BETA		28	-0.514588	-1.39818	0.0734214	0.526862	1	2988	tags=25%, list=16%, signal=30%
GO_LYMPHANGIOGENESIS	GO_LYMPHANGIOGENESIS		16	-0.585665	-1.39802	0.0815138	0.525967	1	3056	tags=38%, list=17%, signal=45%
GO_POSITIVE_REGULATION_OF_NEURON_APOPTOTIC_PROCESS	GO_POSITIVE_REGULATION_OF_NEURON_APOPTOTIC_PROCESS		56	-0.456823	-1.39777	0.0441177	0.525498	1	2311	tags=20%, list=13%, signal=22%
GO_LIPOPROTEIN_METABOLIC_PROCESS	GO_LIPOPROTEIN_METABOLIC_PROCESS		128	-0.401274	-1.39744	0.0147059	0.525271	1	4847	tags=38%, list=27%, signal=52%
GO_REGULATION_OF_SENSORY_PERCEPTION	GO_REGULATION_OF_SENSORY_PERCEPTION		36	-0.482892	-1.39677	0.0632911	0.526357	1	2342	tags=28%, list=13%, signal=32%
GO_PYRIMIDINE_CONTAINING_COMPOUND_CATABOLIC_PROCESS	GO_PYRIMIDINE_CONTAINING_COMPOUND_CATABOLIC_PROCESS		38	-0.485951	-1.3961	0.046133	0.527569	1	1786	tags=24%, list=10%, signal=26%
GO_REGULATION_OF_NEUROTRANSMITTER_SECRETION	GO_REGULATION_OF_NEUROTRANSMITTER_SECRETION		104	-0.415616	-1.39599	0.0250313	0.526462	1	4573	tags=36%, list=25%, signal=47%
GO_PURINE_NUCLEOSIDE_TRIPHOSPHATE_METABOLIC_PROCESS	GO_PURINE_NUCLEOSIDE_TRIPHOSPHATE_METABOLIC_PROCESS		77	-0.434308	-1.39599	0.0433673	0.524937	1	4030	tags=30%, list=22%, signal=38%
GO_PHOTORECEPTOR_CELL_MAINTENANCE	GO_PHOTORECEPTOR_CELL_MAINTENANCE		37	-0.486528	-1.39597	0.0677467	0.523487	1	3487	tags=38%, list=19%, signal=47%
GO_GLUTATHIONE_PEROXIDASE_ACTIVITY	GO_GLUTATHIONE_PEROXIDASE_ACTIVITY		20	-0.556484	-1.39579	0.0885496	0.522756	1	3470	tags=45%, list=19%, signal=56%
GO_CENTROSOME_SEPARATION	GO_CENTROSOME_SEPARATION		15	-0.589056	-1.39571	0.087218	0.521568	1	2815	tags=53%, list=16%, signal=63%
GO_BLOOD_COAGULATION_INTRINSIC_PATHWAY	GO_BLOOD_COAGULATION_INTRINSIC_PATHWAY		18	-0.563156	-1.39555	0.0803571	0.520706	1	1153	tags=22%, list=6%, signal=24%
GO_REGULATION_OF_SPINDLE_ORGANIZATION	GO_REGULATION_OF_SPINDLE_ORGANIZATION		41	-0.471011	-1.39497	0.0595065	0.521378	1	5601	tags=49%, list=31%, signal=70%
GO_SPECTRIN_BINDING	GO_SPECTRIN_BINDING		27	-0.513265	-1.39378	0.0817236	0.524646	1	3966	tags=48%, list=22%, signal=62%
GO_REGULATION_OF_SYSTEMIC_ARTERIAL_BLOOD_PRESSURE_BY_HORMONE	GO_REGULATION_OF_SYSTEMIC_ARTERIAL_BLOOD_PRESSURE_BY_HORMONE		39	-0.480573	-1.39371	0.0609929	0.52346	1	1307	tags=18%, list=7%, signal=19%
GO_GLUCOSE_CATABOLIC_PROCESS	GO_GLUCOSE_CATABOLIC_PROCESS		34	-0.497685	-1.392	0.0770289	0.528934	1	916	tags=9%, list=5%, signal=9%
GO_NEGATIVE_REGULATION_OF_NEURAL_PRECURSOR_CELL_PROLIFERATION	GO_NEGATIVE_REGULATION_OF_NEURAL_PRECURSOR_CELL_PROLIFERATION		21	-0.54742	-1.39139	0.0734633	0.529889	1	1976	tags=14%, list=11%, signal=16%
GO_B_CELL_DIFFERENTIATION	GO_B_CELL_DIFFERENTIATION		126	-0.404002	-1.39118	0.0246305	0.529238	1	4287	tags=28%, list=24%, signal=36%
GO_TERMINATION_OF_RNA_POLYMERASE_II_TRANSCRIPTION	GO_TERMINATION_OF_RNA_POLYMERASE_II_TRANSCRIPTION		35	-0.490598	-1.39095	0.0776699	0.528802	1	2947	tags=31%, list=16%, signal=37%
GO_SODIUM_INDEPENDENT_ORGANIC_ANION_TRANSMEMBRANE_TRANSPORTER_ACTIVITY	GO_SODIUM_INDEPENDENT_ORGANIC_ANION_TRANSMEMBRANE_TRANSPORTER_ACTIVITY		16	-0.587048	-1.39059	0.096124	0.528767	1	3495	tags=31%, list=19%, signal=39%
GO_REGULATION_OF_MONOCYTE_DIFFERENTIATION	GO_REGULATION_OF_MONOCYTE_DIFFERENTIATION		18	-0.560282	-1.39046	0.0913242	0.52782	1	2322	tags=39%, list=13%, signal=45%
GO_REGULATION_OF_NUCLEAR_DIVISION	GO_REGULATION_OF_NUCLEAR_DIVISION		183	-0.386564	-1.39025	0.0183908	0.52728	1	2492	tags=23%, list=14%, signal=26%
GO_POSITIVE_REGULATION_OF_PROTEIN_DEACETYLATION	GO_POSITIVE_REGULATION_OF_PROTEIN_DEACETYLATION		21	-0.539586	-1.3892	0.080292	0.530198	1	904	tags=24%, list=5%, signal=25%
GO_B_CELL_HOMEOSTASIS	GO_B_CELL_HOMEOSTASIS		27	-0.514198	-1.38888	0.0840456	0.530076	1	5250	tags=48%, list=29%, signal=68%
GO_PHOSPHATIDYLINOSITOL_ACYL_CHAIN_REMODELING	GO_PHOSPHATIDYLINOSITOL_ACYL_CHAIN_REMODELING		18	-0.558081	-1.38767	0.0835866	0.533599	1	2872	tags=33%, list=16%, signal=40%
GO_CILIARY_MEMBRANE	GO_CILIARY_MEMBRANE		66	-0.446159	-1.38763	0.0484928	0.532279	1	4334	tags=35%, list=24%, signal=46%
GO_CYCLIN_BINDING	GO_CYCLIN_BINDING		30	-0.498736	-1.38763	0.0765957	0.530818	1	1029	tags=17%, list=6%, signal=18%
GO_POST_EMBRYONIC_ANIMAL_ORGAN_DEVELOPMENT	GO_POST_EMBRYONIC_ANIMAL_ORGAN_DEVELOPMENT		15	-0.585995	-1.38727	0.0733652	0.530773	1	3422	tags=33%, list=19%, signal=41%
GO_VIRION_ASSEMBLY	GO_VIRION_ASSEMBLY		39	-0.478382	-1.38674	0.0589849	0.531575	1	5601	tags=49%, list=31%, signal=70%
GO_DNA_REPLICATION_INITIATION	GO_DNA_REPLICATION_INITIATION		36	-0.488792	-1.38661	0.0673352	0.530548	1	3292	tags=39%, list=18%, signal=47%
GO_T_CELL_APOPTOTIC_PROCESS	GO_T_CELL_APOPTOTIC_PROCESS		49	-0.452918	-1.38646	0.0559345	0.52974	1	3708	tags=29%, list=20%, signal=36%
GO_EXOPEPTIDASE_ACTIVITY	GO_EXOPEPTIDASE_ACTIVITY		106	-0.417195	-1.38642	0.0187735	0.528467	1	3013	tags=26%, list=17%, signal=31%
GO_NEGATIVE_REGULATION_OF_T_CELL_DIFFERENTIATION	GO_NEGATIVE_REGULATION_OF_T_CELL_DIFFERENTIATION		43	-0.468391	-1.38637	0.057423	0.527224	1	4483	tags=37%, list=25%, signal=49%
GO_RNA_POLYMERASE_III_ACTIVITY	GO_RNA_POLYMERASE_III_ACTIVITY		16	-0.585906	-1.38583	0.0846395	0.527867	1	3142	tags=44%, list=17%, signal=53%
GO_POSITIVE_REGULATION_OF_BLOOD_CIRCULATION	GO_POSITIVE_REGULATION_OF_BLOOD_CIRCULATION		67	-0.437998	-1.38582	0.0421456	0.526495	1	1890	tags=21%, list=10%, signal=23%
GO_REGULATION_OF_CELL_CELL_ADHESION_MEDIATED_BY_CADHERIN	GO_REGULATION_OF_CELL_CELL_ADHESION_MEDIATED_BY_CADHERIN		18	-0.567563	-1.38547	0.0839695	0.52661	1	3174	tags=33%, list=18%, signal=40%
GO_LIPID_TRANSPORTER_ACTIVITY	GO_LIPID_TRANSPORTER_ACTIVITY		122	-0.407445	-1.38359	0.019347	0.532696	1	4879	tags=40%, list=27%, signal=55%
GO_CALCIUM_CHANNEL_REGULATOR_ACTIVITY	GO_CALCIUM_CHANNEL_REGULATOR_ACTIVITY		46	-0.46156	-1.38337	0.0584958	0.532192	1	3697	tags=30%, list=20%, signal=38%
GO_SMALL_GTPASE_BINDING	GO_SMALL_GTPASE_BINDING		416	-0.364375	-1.38289	0	0.532694	1	4018	tags=29%, list=22%, signal=36%
GO_TRANSFERASE_ACTIVITY_TRANSFERRING_AMINO_ACYL_GROUPS	GO_TRANSFERASE_ACTIVITY_TRANSFERRING_AMINO_ACYL_GROUPS		16	-0.578456	-1.38278	0.0885496	0.531717	1	4050	tags=50%, list=22%, signal=64%
GO_PHOTORECEPTOR_INNER_SEGMENT	GO_PHOTORECEPTOR_INNER_SEGMENT		48	-0.459362	-1.38182	0.0672389	0.534215	1	2814	tags=31%, list=16%, signal=37%
GO_MRNA_CIS_SPLICING_VIA_SPLICEOSOME	GO_MRNA_CIS_SPLICING_VIA_SPLICEOSOME		28	-0.505065	-1.38177	0.0788321	0.533004	1	2055	tags=25%, list=11%, signal=28%
GO_POSITIVE_REGULATION_OF_MRNA_SPLICING_VIA_SPLICEOSOME	GO_POSITIVE_REGULATION_OF_MRNA_SPLICING_VIA_SPLICEOSOME		21	-0.541978	-1.38168	0.0896861	0.531925	1	2603	tags=38%, list=14%, signal=44%
GO_POSITIVE_REGULATION_OF_SMOOTH_MUSCLE_CONTRACTION	GO_POSITIVE_REGULATION_OF_SMOOTH_MUSCLE_CONTRACTION		32	-0.491166	-1.38166	0.0769231	0.530627	1	1096	tags=19%, list=6%, signal=20%
GO_NUCLEOSIDE_TRIPHOSPHATASE_REGULATOR_ACTIVITY	GO_NUCLEOSIDE_TRIPHOSPHATASE_REGULATOR_ACTIVITY		316	-0.370647	-1.38101	0.00217628	0.531865	1	4945	tags=33%, list=27%, signal=45%
GO_PORE_COMPLEX_ASSEMBLY	GO_PORE_COMPLEX_ASSEMBLY		20	-0.54021	-1.38091	0.0861314	0.530865	1	3532	tags=40%, list=19%, signal=50%
GO_KERATAN_SULFATE_METABOLIC_PROCESS	GO_KERATAN_SULFATE_METABOLIC_PROCESS		34	-0.49539	-1.38061	0.064194	0.53067	1	3223	tags=26%, list=18%, signal=32%
GO_PHOSPHOLIPASE_ACTIVITY	GO_PHOSPHOLIPASE_ACTIVITY		94	-0.420565	-1.3801	0.0297542	0.531327	1	4920	tags=41%, list=27%, signal=57%
GO_RENAL_SYSTEM_PROCESS_INVOLVED_IN_REGULATION_OF_SYSTEMIC_ARTERIAL_BLOOD_PRESSURE	GO_RENAL_SYSTEM_PROCESS_INVOLVED_IN_REGULATION_OF_SYSTEMIC_ARTERIAL_BLOOD_PRESSURE		25	-0.514272	-1.37983	0.084195	0.530986	1	7491	tags=60%, list=41%, signal=102%
GO_CYTOKINE_METABOLIC_PROCESS	GO_CYTOKINE_METABOLIC_PROCESS		113	-0.404718	-1.37905	0.032419	0.532666	1	4357	tags=35%, list=24%, signal=45%
GO_NEGATIVE_REGULATION_OF_CELL_CYCLE_PHASE_TRANSITION	GO_NEGATIVE_REGULATION_OF_CELL_CYCLE_PHASE_TRANSITION		235	-0.37933	-1.37869	0.00564334	0.532628	1	2212	tags=23%, list=12%, signal=25%
GO_POSITIVE_REGULATION_OF_INTERFERON_ALPHA_PRODUCTION	GO_POSITIVE_REGULATION_OF_INTERFERON_ALPHA_PRODUCTION		21	-0.536254	-1.37773	0.0874233	0.535088	1	3770	tags=43%, list=21%, signal=54%
GO_GTP_METABOLIC_PROCESS	GO_GTP_METABOLIC_PROCESS		24	-0.529868	-1.3777	0.0847953	0.533827	1	1995	tags=17%, list=11%, signal=19%
GO_POSITIVE_REGULATION_OF_LYMPHOCYTE_APOPTOTIC_PROCESS	GO_POSITIVE_REGULATION_OF_LYMPHOCYTE_APOPTOTIC_PROCESS		18	-0.559702	-1.37725	0.084195	0.534312	1	2273	tags=22%, list=13%, signal=25%
GO_PEROXISOMAL_MEMBRANE_TRANSPORT	GO_PEROXISOMAL_MEMBRANE_TRANSPORT		18	-0.552984	-1.37719	0.0950966	0.53317	1	2039	tags=22%, list=11%, signal=25%
GO_RNA_POLYMERASE_II_PREINITIATION_COMPLEX_ASSEMBLY	GO_RNA_POLYMERASE_II_PREINITIATION_COMPLEX_ASSEMBLY		26	-0.514952	-1.37718	0.0833333	0.531834	1	1792	tags=23%, list=10%, signal=26%
GO_INTERFERON_BETA_PRODUCTION	GO_INTERFERON_BETA_PRODUCTION		48	-0.455576	-1.37713	0.0723056	0.530678	1	3770	tags=38%, list=21%, signal=47%
GO_RECYCLING_ENDOSOME	GO_RECYCLING_ENDOSOME		165	-0.39407	-1.37701	0.0198598	0.52976	1	4225	tags=31%, list=23%, signal=40%
GO_REGULATION_OF_AUTOPHAGY_OF_MITOCHONDRION	GO_REGULATION_OF_AUTOPHAGY_OF_MITOCHONDRION		40	-0.475258	-1.37678	0.0631868	0.529331	1	2505	tags=20%, list=14%, signal=23%
GO_COPPER_ION_BINDING	GO_COPPER_ION_BINDING		56	-0.451439	-1.37661	0.0603675	0.528673	1	1720	tags=14%, list=9%, signal=16%
GO_VOLTAGE_GATED_SODIUM_CHANNEL_ACTIVITY	GO_VOLTAGE_GATED_SODIUM_CHANNEL_ACTIVITY		23	-0.528883	-1.37577	0.08	0.530512	1	2765	tags=43%, list=15%, signal=51%
GO_VESICLE_CYTOSKELETAL_TRAFFICKING	GO_VESICLE_CYTOSKELETAL_TRAFFICKING		52	-0.457536	-1.37566	0.0493333	0.529651	1	3135	tags=31%, list=17%, signal=37%
GO_SPHINGOLIPID_BINDING	GO_SPHINGOLIPID_BINDING		21	-0.53568	-1.37552	0.0960961	0.52895	1	4510	tags=52%, list=25%, signal=70%
GO_REGULATION_OF_B_CELL_PROLIFERATION	GO_REGULATION_OF_B_CELL_PROLIFERATION		60	-0.447921	-1.37551	0.0491803	0.527644	1	2111	tags=15%, list=12%, signal=17%
GO_B_CELL_ACTIVATION	GO_B_CELL_ACTIVATION		237	-0.372966	-1.37471	0.00884956	0.529411	1	4501	tags=27%, list=25%, signal=35%
GO_ICOSANOID_RECEPTOR_ACTIVITY	GO_ICOSANOID_RECEPTOR_ACTIVITY		15	-0.582382	-1.37466	0.0983359	0.528253	1	1413	tags=27%, list=8%, signal=29%
GO_CELLULAR_MODIFIED_AMINO_ACID_BIOSYNTHETIC_PROCESS	GO_CELLULAR_MODIFIED_AMINO_ACID_BIOSYNTHETIC_PROCESS		46	-0.461804	-1.37315	0.0663842	0.53283	1	3519	tags=26%, list=19%, signal=32%
GO_AUTOPHAGOSOME	GO_AUTOPHAGOSOME		88	-0.414017	-1.37259	0.0358056	0.533781	1	2536	tags=24%, list=14%, signal=28%
GO_ACROSOME_REACTION	GO_ACROSOME_REACTION		38	-0.469062	-1.37241	0.0746888	0.533264	1	3230	tags=26%, list=18%, signal=32%
GO_REGULATION_OF_SYNAPTIC_VESICLE_EXOCYTOSIS	GO_REGULATION_OF_SYNAPTIC_VESICLE_EXOCYTOSIS		77	-0.428989	-1.37218	0.0342556	0.532868	1	4573	tags=36%, list=25%, signal=48%
GO_PHOSPHOLIPID_BINDING	GO_PHOSPHOLIPID_BINDING		410	-0.360683	-1.37136	0.00639659	0.534813	1	4228	tags=27%, list=23%, signal=34%
GO_HEMATOPOIETIC_PROGENITOR_CELL_DIFFERENTIATION	GO_HEMATOPOIETIC_PROGENITOR_CELL_DIFFERENTIATION		165	-0.383842	-1.37109	0.0291036	0.534489	1	2961	tags=23%, list=16%, signal=27%
GO_AUTOPHAGOSOME_MEMBRANE	GO_AUTOPHAGOSOME_MEMBRANE		34	-0.486357	-1.36986	0.0537482	0.53814	1	2385	tags=26%, list=13%, signal=30%
GO_RAS_PROTEIN_SIGNAL_TRANSDUCTION	GO_RAS_PROTEIN_SIGNAL_TRANSDUCTION		437	-0.359873	-1.36976	0.00212089	0.537251	1	4788	tags=32%, list=26%, signal=42%
GO_BINDING_OF_SPERM_TO_ZONA_PELLUCIDA	GO_BINDING_OF_SPERM_TO_ZONA_PELLUCIDA		36	-0.476526	-1.36912	0.0834532	0.53843	1	699	tags=14%, list=4%, signal=14%
GO_NEGATIVE_REGULATION_OF_FIBROBLAST_PROLIFERATION	GO_NEGATIVE_REGULATION_OF_FIBROBLAST_PROLIFERATION		28	-0.502443	-1.36902	0.0762332	0.537505	1	3006	tags=29%, list=17%, signal=34%
GO_MICROTUBULE_NUCLEATION	GO_MICROTUBULE_NUCLEATION		24	-0.511412	-1.3689	0.0925666	0.536723	1	2030	tags=29%, list=11%, signal=33%
GO_REGULATION_OF_PROTON_TRANSPORT	GO_REGULATION_OF_PROTON_TRANSPORT		21	-0.531024	-1.36882	0.0983607	0.535727	1	2443	tags=33%, list=13%, signal=38%
GO_REGULATION_OF_SYMBIOSIS_ENCOMPASSING_MUTUALISM_THROUGH_PARASITISM	GO_REGULATION_OF_SYMBIOSIS_ENCOMPASSING_MUTUALISM_THROUGH_PARASITISM		213	-0.379016	-1.3688	0.0101925	0.534512	1	2466	tags=22%, list=14%, signal=25%
GO_REGULATION_OF_RHO_PROTEIN_SIGNAL_TRANSDUCTION	GO_REGULATION_OF_RHO_PROTEIN_SIGNAL_TRANSDUCTION		139	-0.395182	-1.36769	0.0257669	0.537487	1	4349	tags=35%, list=24%, signal=46%
GO_INTERLEUKIN_1_SECRETION	GO_INTERLEUKIN_1_SECRETION		58	-0.443355	-1.36684	0.0629275	0.539445	1	5271	tags=47%, list=29%, signal=65%
GO_REGULATION_OF_SYNAPTIC_VESICLE_CYCLE	GO_REGULATION_OF_SYNAPTIC_VESICLE_CYCLE		111	-0.399299	-1.36596	0.030303	0.541703	1	4573	tags=37%, list=25%, signal=49%
GO_DAMAGED_DNA_BINDING	GO_DAMAGED_DNA_BINDING		63	-0.436509	-1.36514	0.052774	0.543491	1	1364	tags=19%, list=8%, signal=21%
GO_REGULATION_OF_PEPTIDE_SECRETION	GO_REGULATION_OF_PEPTIDE_SECRETION		476	-0.358664	-1.36436	0.00417973	0.545243	1	5456	tags=36%, list=30%, signal=50%
GO_MITOTIC_DNA_REPLICATION	GO_MITOTIC_DNA_REPLICATION		15	-0.579103	-1.36434	0.0890625	0.544037	1	203	tags=20%, list=1%, signal=20%
GO_POSITIVE_REGULATION_OF_INTERLEUKIN_1_SECRETION	GO_POSITIVE_REGULATION_OF_INTERLEUKIN_1_SECRETION		36	-0.478075	-1.36386	0.0732759	0.544799	1	5271	tags=47%, list=29%, signal=66%
GO_ENTRAINMENT_OF_CIRCADIAN_CLOCK	GO_ENTRAINMENT_OF_CIRCADIAN_CLOCK		25	-0.523381	-1.36358	0.105866	0.544606	1	673	tags=12%, list=4%, signal=12%
GO_SUBSTRATE_DEPENDENT_CELL_MIGRATION	GO_SUBSTRATE_DEPENDENT_CELL_MIGRATION		29	-0.492766	-1.3631	0.0725076	0.545193	1	4272	tags=34%, list=24%, signal=45%
GO_REGULATION_OF_CELL_CYCLE_G2_M_PHASE_TRANSITION	GO_REGULATION_OF_CELL_CYCLE_G2_M_PHASE_TRANSITION		208	-0.377681	-1.36286	0.00571429	0.544856	1	2476	tags=25%, list=14%, signal=29%
GO_REGULATION_OF_VIRAL_TRANSCRIPTION	GO_REGULATION_OF_VIRAL_TRANSCRIPTION		62	-0.434423	-1.36273	0.0577181	0.544029	1	1808	tags=21%, list=10%, signal=23%
GO_EAR_MORPHOGENESIS	GO_EAR_MORPHOGENESIS		119	-0.399491	-1.36212	0.0403917	0.545138	1	2333	tags=22%, list=13%, signal=25%
GO_CARBOHYDRATE_KINASE_ACTIVITY	GO_CARBOHYDRATE_KINASE_ACTIVITY		21	-0.530621	-1.36122	0.100147	0.547599	1	3686	tags=38%, list=20%, signal=48%
GO_RESPONSE_TO_INTERFERON_ALPHA	GO_RESPONSE_TO_INTERFERON_ALPHA		20	-0.53851	-1.35995	0.0964029	0.551332	1	2751	tags=30%, list=15%, signal=35%
GO_SYNAPTIC_VESICLE_EXOCYTOSIS	GO_SYNAPTIC_VESICLE_EXOCYTOSIS		114	-0.402122	-1.35965	0.0459057	0.551271	1	3791	tags=28%, list=21%, signal=35%
GO_REGULATION_OF_PROTEIN_AUTOPHOSPHORYLATION	GO_REGULATION_OF_PROTEIN_AUTOPHOSPHORYLATION		47	-0.454981	-1.35959	0.0751043	0.550217	1	1307	tags=15%, list=7%, signal=16%
GO_ANAPHASE_PROMOTING_COMPLEX	GO_ANAPHASE_PROMOTING_COMPLEX		21	-0.535787	-1.35872	0.102526	0.552524	1	3077	tags=48%, list=17%, signal=57%
GO_BLOC_1_COMPLEX	GO_BLOC_1_COMPLEX		15	-0.570168	-1.35826	0.120795	0.553159	1	3135	tags=40%, list=17%, signal=48%
GO_INTRACILIARY_TRANSPORT_INVOLVED_IN_CILIUM_ASSEMBLY	GO_INTRACILIARY_TRANSPORT_INVOLVED_IN_CILIUM_ASSEMBLY		40	-0.467687	-1.35803	0.0672269	0.552866	1	4117	tags=45%, list=23%, signal=58%
GO_AMMONIUM_ION_METABOLIC_PROCESS	GO_AMMONIUM_ION_METABOLIC_PROCESS		199	-0.375236	-1.35753	0.0217143	0.553556	1	5197	tags=38%, list=29%, signal=52%
GO_NUCLEOBASE_CONTAINING_SMALL_MOLECULE_BIOSYNTHETIC_PROCESS	GO_NUCLEOBASE_CONTAINING_SMALL_MOLECULE_BIOSYNTHETIC_PROCESS		100	-0.403849	-1.35706	0.0359802	0.554231	1	4612	tags=34%, list=25%, signal=45%
GO_MITOTIC_G2_M_TRANSITION_CHECKPOINT	GO_MITOTIC_G2_M_TRANSITION_CHECKPOINT		29	-0.490158	-1.3569	0.0918079	0.553645	1	2418	tags=31%, list=13%, signal=36%
GO_REGULATION_OF_NEUROTRANSMITTER_TRANSPORT	GO_REGULATION_OF_NEUROTRANSMITTER_TRANSPORT		139	-0.389815	-1.35614	0.0258824	0.555536	1	3791	tags=29%, list=21%, signal=36%
GO_GOLGI_TO_PLASMA_MEMBRANE_PROTEIN_TRANSPORT	GO_GOLGI_TO_PLASMA_MEMBRANE_PROTEIN_TRANSPORT		39	-0.467643	-1.35542	0.0765027	0.557297	1	3064	tags=33%, list=17%, signal=40%
GO_POSITIVE_REGULATION_OF_B_CELL_PROLIFERATION	GO_POSITIVE_REGULATION_OF_B_CELL_PROLIFERATION		41	-0.469627	-1.35539	0.0764075	0.556151	1	2111	tags=15%, list=12%, signal=17%
GO_DNA_DEPENDENT_DNA_REPLICATION	GO_DNA_DEPENDENT_DNA_REPLICATION		143	-0.388088	-1.35533	0.0252708	0.555133	1	2567	tags=27%, list=14%, signal=31%
GO_GUANYL_NUCLEOTIDE_EXCHANGE_FACTOR_ACTIVITY	GO_GUANYL_NUCLEOTIDE_EXCHANGE_FACTOR_ACTIVITY		208	-0.373889	-1.35453	0.0182025	0.556951	1	4018	tags=30%, list=22%, signal=38%
GO_CELL_MATURATION	GO_CELL_MATURATION		171	-0.385573	-1.35428	0.0211268	0.556646	1	2510	tags=23%, list=14%, signal=27%
GO_NON_MOTILE_CILIUM	GO_NON_MOTILE_CILIUM		137	-0.394968	-1.35371	0.0241255	0.557638	1	4600	tags=35%, list=25%, signal=47%
GO_REGULATION_OF_EXCRETION	GO_REGULATION_OF_EXCRETION		24	-0.516308	-1.35362	0.100601	0.55674	1	2871	tags=33%, list=16%, signal=40%
GO_REGULATION_OF_NEUROINFLAMMATORY_RESPONSE	GO_REGULATION_OF_NEUROINFLAMMATORY_RESPONSE		31	-0.490602	-1.35359	0.0973451	0.555616	1	904	tags=16%, list=5%, signal=17%
GO_MULTI_ORGANISM_LOCALIZATION	GO_MULTI_ORGANISM_LOCALIZATION		61	-0.438446	-1.35317	0.0682415	0.556195	1	3959	tags=43%, list=22%, signal=54%
GO_CARDIAC_MUSCLE_CONTRACTION	GO_CARDIAC_MUSCLE_CONTRACTION		130	-0.395276	-1.3528	0.043849	0.556491	1	3413	tags=27%, list=19%, signal=33%
GO_INTERLEUKIN_6_PRODUCTION	GO_INTERLEUKIN_6_PRODUCTION		144	-0.386761	-1.35258	0.0356718	0.556133	1	3072	tags=24%, list=17%, signal=28%
GO_REGULATION_OF_RELEASE_OF_CYTOCHROME_C_FROM_MITOCHONDRIA	GO_REGULATION_OF_RELEASE_OF_CYTOCHROME_C_FROM_MITOCHONDRIA		47	-0.450692	-1.35202	0.0749646	0.557133	1	1717	tags=19%, list=9%, signal=21%
GO_DERMATAN_SULFATE_PROTEOGLYCAN_METABOLIC_PROCESS	GO_DERMATAN_SULFATE_PROTEOGLYCAN_METABOLIC_PROCESS		16	-0.551963	-1.35192	0.118263	0.556337	1	2717	tags=38%, list=15%, signal=44%
GO_REGULATION_OF_SMALL_GTPASE_MEDIATED_SIGNAL_TRANSDUCTION	GO_REGULATION_OF_SMALL_GTPASE_MEDIATED_SIGNAL_TRANSDUCTION		331	-0.359581	-1.35169	0.00325733	0.555974	1	4788	tags=33%, list=26%, signal=44%
GO_RHO_PROTEIN_SIGNAL_TRANSDUCTION	GO_RHO_PROTEIN_SIGNAL_TRANSDUCTION		201	-0.373413	-1.35155	0.010453	0.555259	1	4923	tags=36%, list=27%, signal=49%
GO_CLATHRIN_COATED_ENDOCYTIC_VESICLE	GO_CLATHRIN_COATED_ENDOCYTIC_VESICLE		45	-0.454397	-1.35131	0.0674931	0.555035	1	6632	tags=62%, list=37%, signal=98%
GO_SNARE_BINDING	GO_SNARE_BINDING		106	-0.397143	-1.35111	0.0384615	0.554649	1	2573	tags=22%, list=14%, signal=25%
GO_EXTRACELLULAR_MATRIX_BINDING	GO_EXTRACELLULAR_MATRIX_BINDING		54	-0.44716	-1.35059	0.0811908	0.555545	1	4142	tags=37%, list=23%, signal=48%
GO_AZUROPHIL_GRANULE_MEMBRANE	GO_AZUROPHIL_GRANULE_MEMBRANE		56	-0.440281	-1.34995	0.0613079	0.556959	1	5984	tags=45%, list=33%, signal=66%
GO_VIRAL_BUDDING_VIA_HOST_ESCRT_COMPLEX	GO_VIRAL_BUDDING_VIA_HOST_ESCRT_COMPLEX		21	-0.529567	-1.3497	0.0998487	0.556754	1	1954	tags=29%, list=11%, signal=32%
GO_REGULATION_OF_NEURAL_PRECURSOR_CELL_PROLIFERATION	GO_REGULATION_OF_NEURAL_PRECURSOR_CELL_PROLIFERATION		83	-0.410933	-1.34918	0.0512821	0.55771	1	3858	tags=28%, list=21%, signal=35%
GO_G_PROTEIN_BETA_SUBUNIT_BINDING	GO_G_PROTEIN_BETA_SUBUNIT_BINDING		19	-0.532279	-1.34874	0.122727	0.558218	1	2808	tags=37%, list=15%, signal=44%
GO_REGULATION_OF_SISTER_CHROMATID_SEGREGATION	GO_REGULATION_OF_SISTER_CHROMATID_SEGREGATION		78	-0.42127	-1.34832	0.065703	0.55871	1	2418	tags=26%, list=13%, signal=29%
GO_REGULATION_OF_CELL_CYCLE_PHASE_TRANSITION	GO_REGULATION_OF_CELL_CYCLE_PHASE_TRANSITION		433	-0.354042	-1.34828	0.00105152	0.557664	1	2476	tags=23%, list=14%, signal=26%
GO_GOLGI_ASSOCIATED_VESICLE	GO_GOLGI_ASSOCIATED_VESICLE		155	-0.384927	-1.34818	0.0293083	0.556851	1	4225	tags=27%, list=23%, signal=35%
GO_S_ADENOSYLMETHIONINE_METABOLIC_PROCESS	GO_S_ADENOSYLMETHIONINE_METABOLIC_PROCESS		16	-0.559807	-1.34816	0.113122	0.55571	1	602	tags=19%, list=3%, signal=19%
GO_NEGATIVE_REGULATION_OF_INTERLEUKIN_1_SECRETION	GO_NEGATIVE_REGULATION_OF_INTERLEUKIN_1_SECRETION		15	-0.579266	-1.34805	0.117188	0.554939	1	4958	tags=67%, list=27%, signal=92%
GO_REGULATION_OF_CELL_CYCLE_CHECKPOINT	GO_REGULATION_OF_CELL_CYCLE_CHECKPOINT		31	-0.483648	-1.34714	0.0836941	0.557359	1	1787	tags=26%, list=10%, signal=29%
GO_LIPASE_ACTIVITY	GO_LIPASE_ACTIVITY		115	-0.397266	-1.34687	0.0513784	0.557171	1	5464	tags=43%, list=30%, signal=62%
GO_MOTOR_ACTIVITY	GO_MOTOR_ACTIVITY		131	-0.390131	-1.34668	0.0373494	0.55671	1	4213	tags=34%, list=23%, signal=43%
GO_POSITIVE_REGULATION_OF_TELOMERASE_RNA_LOCALIZATION_TO_CAJAL_BODY	GO_POSITIVE_REGULATION_OF_TELOMERASE_RNA_LOCALIZATION_TO_CAJAL_BODY		15	-0.571049	-1.34633	0.114977	0.556778	1	1085	tags=33%, list=6%, signal=35%
GO_NEUROPEPTIDE_RECEPTOR_BINDING	GO_NEUROPEPTIDE_RECEPTOR_BINDING		30	-0.485538	-1.3463	0.0982143	0.55571	1	1534	tags=20%, list=8%, signal=22%
GO_CELL_CYCLE_G2_M_PHASE_TRANSITION	GO_CELL_CYCLE_G2_M_PHASE_TRANSITION		264	-0.361954	-1.34594	0.0110254	0.556001	1	2505	tags=23%, list=14%, signal=27%
GO_CELL_CELL_ADHESION_MEDIATED_BY_CADHERIN	GO_CELL_CELL_ADHESION_MEDIATED_BY_CADHERIN		44	-0.454827	-1.34583	0.0776439	0.555308	1	5640	tags=43%, list=31%, signal=63%
GO_NEGATIVE_REGULATION_OF_DNA_RECOMBINATION	GO_NEGATIVE_REGULATION_OF_DNA_RECOMBINATION		32	-0.486138	-1.34556	0.0837912	0.555216	1	1722	tags=13%, list=10%, signal=14%
GO_NEGATIVE_REGULATION_OF_BLOOD_VESSEL_DIAMETER	GO_NEGATIVE_REGULATION_OF_BLOOD_VESSEL_DIAMETER		79	-0.416044	-1.3455	0.0677966	0.554287	1	2025	tags=18%, list=11%, signal=20%
GO_P_BODY	GO_P_BODY		83	-0.410178	-1.34508	0.0490323	0.554828	1	1792	tags=19%, list=10%, signal=21%
GO_RESPONSE_TO_CAFFEINE	GO_RESPONSE_TO_CAFFEINE		19	-0.5482	-1.34488	0.111782	0.554466	1	5	tags=5%, list=0%, signal=5%
GO_AXON_CYTOPLASM	GO_AXON_CYTOPLASM		53	-0.43321	-1.34477	0.0827858	0.553689	1	3252	tags=36%, list=18%, signal=44%
GO_POSITIVE_REGULATION_OF_TRANSCRIPTION_FROM_RNA_POLYMERASE_II_PROMOTER_INVOLVED_IN_CELLULAR_RESPONSE_TO_CHEMICAL_STIMULUS	GO_POSITIVE_REGULATION_OF_TRANSCRIPTION_FROM_RNA_POLYMERASE_II_PROMOTER_INVOLVED_IN_CELLULAR_RESPONSE_TO_CHEMICAL_STIMULUS		21	-0.531428	-1.34461	0.0884558	0.553169	1	55	tags=10%, list=0%, signal=10%
GO_ENDOPLASMIC_RETICULUM_TUBULAR_NETWORK	GO_ENDOPLASMIC_RETICULUM_TUBULAR_NETWORK		21	-0.519766	-1.34377	0.119403	0.555311	1	1903	tags=24%, list=11%, signal=27%
GO_NEGATIVE_REGULATION_OF_ORGANELLE_ASSEMBLY	GO_NEGATIVE_REGULATION_OF_ORGANELLE_ASSEMBLY		36	-0.47563	-1.34362	0.0852601	0.554702	1	5393	tags=50%, list=30%, signal=71%
GO_FEMALE_MEIOTIC_NUCLEAR_DIVISION	GO_FEMALE_MEIOTIC_NUCLEAR_DIVISION		30	-0.488638	-1.34229	0.0933908	0.558752	1	1247	tags=27%, list=7%, signal=29%
GO_LATE_ENDOSOME_TO_VACUOLE_TRANSPORT	GO_LATE_ENDOSOME_TO_VACUOLE_TRANSPORT		16	-0.558915	-1.3414	0.116314	0.561149	1	5601	tags=50%, list=31%, signal=72%
GO_SIGNAL_RELEASE	GO_SIGNAL_RELEASE		448	-0.352806	-1.34065	0.0031679	0.563	1	4535	tags=28%, list=25%, signal=36%
GO_WIDE_PORE_CHANNEL_ACTIVITY	GO_WIDE_PORE_CHANNEL_ACTIVITY		22	-0.518903	-1.34047	0.127466	0.562584	1	3627	tags=41%, list=20%, signal=51%
GO_TRANSCRIPTION_BY_RNA_POLYMERASE_III	GO_TRANSCRIPTION_BY_RNA_POLYMERASE_III		54	-0.442852	-1.33988	0.0718232	0.56389	1	3998	tags=37%, list=22%, signal=47%
GO_REGULATION_OF_INTEGRIN_ACTIVATION	GO_REGULATION_OF_INTEGRIN_ACTIVATION		15	-0.562427	-1.33889	0.121685	0.566672	1	3889	tags=47%, list=21%, signal=59%
GO_VESICLE_LOCALIZATION	GO_VESICLE_LOCALIZATION		198	-0.372211	-1.33832	0.0194731	0.567878	1	3730	tags=28%, list=21%, signal=35%
GO_PURINE_NUCLEOSIDE_METABOLIC_PROCESS	GO_PURINE_NUCLEOSIDE_METABOLIC_PROCESS		59	-0.433504	-1.33794	0.0690104	0.568253	1	4030	tags=32%, list=22%, signal=41%
GO_PHOSPHATIDYLINOSITOL_BINDING	GO_PHOSPHATIDYLINOSITOL_BINDING		236	-0.368382	-1.33754	0.024581	0.568714	1	5331	tags=35%, list=29%, signal=49%
GO_POSITIVE_REGULATION_OF_VIRAL_PROCESS	GO_POSITIVE_REGULATION_OF_VIRAL_PROCESS		102	-0.397798	-1.33723	0.0491591	0.568697	1	2998	tags=27%, list=17%, signal=33%
GO_MUSCLE_CONTRACTION	GO_MUSCLE_CONTRACTION		340	-0.355672	-1.33701	0.00960512	0.568343	1	3244	tags=22%, list=18%, signal=26%
GO_PHOSPHATIDYLCHOLINE_BIOSYNTHETIC_PROCESS	GO_PHOSPHATIDYLCHOLINE_BIOSYNTHETIC_PROCESS		38	-0.470042	-1.337	0.0958165	0.567218	1	5044	tags=45%, list=28%, signal=62%
GO_MULTIVESICULAR_BODY	GO_MULTIVESICULAR_BODY		46	-0.446644	-1.33677	0.0818308	0.566981	1	1954	tags=20%, list=11%, signal=22%
GO_NUCLEOTIDE_BINDING_DOMAIN_LEUCINE_RICH_REPEAT_CONTAINING_RECEPTOR_SIGNALING_PATHWAY	GO_NUCLEOTIDE_BINDING_DOMAIN_LEUCINE_RICH_REPEAT_CONTAINING_RECEPTOR_SIGNALING_PATHWAY		37	-0.468966	-1.33625	0.0925926	0.567942	1	7189	tags=57%, list=40%, signal=94%
GO_CELLULAR_COMPONENT_MAINTENANCE	GO_CELLULAR_COMPONENT_MAINTENANCE		54	-0.438531	-1.33606	0.0814419	0.567637	1	4837	tags=41%, list=27%, signal=55%
GO_CLATHRIN_COAT_OF_COATED_PIT	GO_CLATHRIN_COAT_OF_COATED_PIT		16	-0.55889	-1.336	0.120715	0.566755	1	5405	tags=69%, list=30%, signal=98%
GO_PROTEIN_HETEROTETRAMERIZATION	GO_PROTEIN_HETEROTETRAMERIZATION		26	-0.500045	-1.33547	0.119118	0.567714	1	4232	tags=35%, list=23%, signal=45%
GO_VACUOLAR_ACIDIFICATION	GO_VACUOLAR_ACIDIFICATION		22	-0.513285	-1.33436	0.132331	0.571103	1	2666	tags=27%, list=15%, signal=32%
GO_INTERLEUKIN_6_MEDIATED_SIGNALING_PATHWAY	GO_INTERLEUKIN_6_MEDIATED_SIGNALING_PATHWAY		19	-0.540406	-1.33422	0.115086	0.570514	1	5354	tags=53%, list=30%, signal=75%
GO_RIBONUCLEOSIDE_CATABOLIC_PROCESS	GO_RIBONUCLEOSIDE_CATABOLIC_PROCESS		20	-0.5254	-1.33412	0.117385	0.569841	1	4223	tags=40%, list=23%, signal=52%
GO_COPI_COATED_VESICLE	GO_COPI_COATED_VESICLE		24	-0.511069	-1.33365	0.114925	0.570492	1	253	tags=13%, list=1%, signal=13%
GO_NEUROTRANSMITTER_SECRETION	GO_NEUROTRANSMITTER_SECRETION		164	-0.380186	-1.33334	0.0375587	0.570548	1	4633	tags=32%, list=26%, signal=43%
GO_CORECEPTOR_ACTIVITY	GO_CORECEPTOR_ACTIVITY		43	-0.450669	-1.333	0.0984529	0.570849	1	5911	tags=53%, list=33%, signal=79%
GO_MRNA_SPLICE_SITE_SELECTION	GO_MRNA_SPLICE_SITE_SELECTION		31	-0.486536	-1.3323	0.10981	0.572526	1	3735	tags=32%, list=21%, signal=41%
GO_BLOOD_VESSEL_ENDOTHELIAL_CELL_PROLIFERATION_INVOLVED_IN_SPROUTING_ANGIOGENESIS	GO_BLOOD_VESSEL_ENDOTHELIAL_CELL_PROLIFERATION_INVOLVED_IN_SPROUTING_ANGIOGENESIS		19	-0.541559	-1.33174	0.115214	0.573587	1	1308	tags=21%, list=7%, signal=23%
GO_INTERFERON_GAMMA_BIOSYNTHETIC_PROCESS	GO_INTERFERON_GAMMA_BIOSYNTHETIC_PROCESS		17	-0.550644	-1.33152	0.124409	0.573306	1	873	tags=18%, list=5%, signal=19%
GO_POSITIVE_REGULATION_OF_LEUKOCYTE_DEGRANULATION	GO_POSITIVE_REGULATION_OF_LEUKOCYTE_DEGRANULATION		21	-0.516891	-1.33134	0.116348	0.572899	1	2554	tags=29%, list=14%, signal=33%
GO_REGULATION_OF_MUSCLE_CONTRACTION	GO_REGULATION_OF_MUSCLE_CONTRACTION		156	-0.376327	-1.33128	0.0371257	0.572008	1	3244	tags=22%, list=18%, signal=27%
GO_MEMBRANE_COAT	GO_MEMBRANE_COAT		89	-0.406367	-1.33092	0.0597964	0.572294	1	4543	tags=33%, list=25%, signal=43%
GO_PLATELET_DENSE_GRANULE	GO_PLATELET_DENSE_GRANULE		21	-0.521589	-1.33036	0.116923	0.573494	1	2540	tags=33%, list=14%, signal=39%
GO_REGULATION_OF_HORMONE_SECRETION	GO_REGULATION_OF_HORMONE_SECRETION		256	-0.358904	-1.33032	0.0234114	0.572562	1	3352	tags=20%, list=19%, signal=25%
GO_COATED_VESICLE	GO_COATED_VESICLE		264	-0.360608	-1.33023	0.0143014	0.57178	1	4749	tags=29%, list=26%, signal=39%
GO_RECYCLING_ENDOSOME_MEMBRANE	GO_RECYCLING_ENDOSOME_MEMBRANE		72	-0.421583	-1.33021	0.0749319	0.570787	1	3564	tags=26%, list=20%, signal=33%
GO_POSITIVE_REGULATION_OF_ENDOCYTOSIS	GO_POSITIVE_REGULATION_OF_ENDOCYTOSIS		97	-0.395073	-1.32983	0.0456274	0.571164	1	5310	tags=32%, list=29%, signal=45%
GO_MAINTENANCE_OF_SYNAPSE_STRUCTURE	GO_MAINTENANCE_OF_SYNAPSE_STRUCTURE		15	-0.555246	-1.32966	0.126087	0.570725	1	3252	tags=33%, list=18%, signal=41%
GO_REGULATION_OF_EXOSOMAL_SECRETION	GO_REGULATION_OF_EXOSOMAL_SECRETION		16	-0.554104	-1.3295	0.110106	0.570238	1	1954	tags=38%, list=11%, signal=42%
GO_REGULATION_OF_ADAPTIVE_IMMUNE_RESPONSE	GO_REGULATION_OF_ADAPTIVE_IMMUNE_RESPONSE		154	-0.378923	-1.32907	0.0368609	0.570879	1	4504	tags=34%, list=25%, signal=45%
GO_EARLY_ENDOSOME_MEMBRANE	GO_EARLY_ENDOSOME_MEMBRANE		134	-0.38333	-1.32838	0.0409146	0.572598	1	5627	tags=42%, list=31%, signal=60%
GO_CELL_DIVISION_SITE	GO_CELL_DIVISION_SITE		64	-0.426399	-1.32813	0.0796221	0.572547	1	4696	tags=41%, list=26%, signal=55%
GO_PROTEIN_COMPLEX_INVOLVED_IN_CELL_ADHESION	GO_PROTEIN_COMPLEX_INVOLVED_IN_CELL_ADHESION		34	-0.475774	-1.32737	0.0902579	0.574498	1	5112	tags=47%, list=28%, signal=65%
GO_NEGATIVE_REGULATION_OF_RESPONSE_TO_WOUNDING	GO_NEGATIVE_REGULATION_OF_RESPONSE_TO_WOUNDING		84	-0.401839	-1.32722	0.0719794	0.574008	1	1890	tags=15%, list=10%, signal=17%
GO_XENOBIOTIC_TRANSPORT	GO_XENOBIOTIC_TRANSPORT		25	-0.493129	-1.32696	0.117474	0.573978	1	5790	tags=48%, list=32%, signal=70%
GO_NEUROTRANSMITTER_TRANSPORT	GO_NEUROTRANSMITTER_TRANSPORT		264	-0.356727	-1.32639	0.0208105	0.575054	1	3820	tags=25%, list=21%, signal=31%
GO_CALMODULIN_DEPENDENT_PROTEIN_KINASE_ACTIVITY	GO_CALMODULIN_DEPENDENT_PROTEIN_KINASE_ACTIVITY		28	-0.489008	-1.32628	0.111111	0.574369	1	5407	tags=50%, list=30%, signal=71%
GO_HOST_CELLULAR_COMPONENT	GO_HOST_CELLULAR_COMPONENT		73	-0.416382	-1.32617	0.0731071	0.573744	1	3959	tags=37%, list=22%, signal=47%
GO_U1_SNRNP	GO_U1_SNRNP		20	-0.53158	-1.32613	0.115556	0.572764	1	4034	tags=45%, list=22%, signal=58%
GO_PROTON_CHANNEL_ACTIVITY	GO_PROTON_CHANNEL_ACTIVITY		23	-0.503831	-1.32608	0.110783	0.571901	1	4395	tags=39%, list=24%, signal=52%
GO_REGULATION_OF_ACTIN_NUCLEATION	GO_REGULATION_OF_ACTIN_NUCLEATION		24	-0.510261	-1.32598	0.120357	0.571282	1	3026	tags=25%, list=17%, signal=30%
GO_NEGATIVE_REGULATION_OF_LEUKOCYTE_DIFFERENTIATION	GO_NEGATIVE_REGULATION_OF_LEUKOCYTE_DIFFERENTIATION		98	-0.400442	-1.32553	0.0533672	0.571971	1	4483	tags=38%, list=25%, signal=50%
GO_LIPOSACCHARIDE_METABOLIC_PROCESS	GO_LIPOSACCHARIDE_METABOLIC_PROCESS		108	-0.392291	-1.32547	0.0630303	0.57113	1	4781	tags=34%, list=26%, signal=46%
GO_RIBONUCLEOSIDE_TRIPHOSPHATE_METABOLIC_PROCESS	GO_RIBONUCLEOSIDE_TRIPHOSPHATE_METABOLIC_PROCESS		75	-0.410583	-1.32526	0.0496084	0.570915	1	4030	tags=29%, list=22%, signal=38%
GO_PRESYNAPTIC_ACTIVE_ZONE_MEMBRANE	GO_PRESYNAPTIC_ACTIVE_ZONE_MEMBRANE		30	-0.492441	-1.32383	0.109827	0.575542	1	2985	tags=27%, list=16%, signal=32%
GO_LYMPHOCYTE_COSTIMULATION	GO_LYMPHOCYTE_COSTIMULATION		54	-0.437826	-1.32356	0.0694627	0.57556	1	5502	tags=52%, list=30%, signal=74%
GO_NEGATIVE_REGULATION_OF_DEVELOPMENTAL_GROWTH	GO_NEGATIVE_REGULATION_OF_DEVELOPMENTAL_GROWTH		100	-0.393923	-1.32339	0.0508259	0.575176	1	2504	tags=22%, list=14%, signal=25%
GO_REGULATION_OF_TRANSCRIPTION_INITIATION_FROM_RNA_POLYMERASE_II_PROMOTER	GO_REGULATION_OF_TRANSCRIPTION_INITIATION_FROM_RNA_POLYMERASE_II_PROMOTER		26	-0.495047	-1.32331	0.102241	0.574436	1	1792	tags=27%, list=10%, signal=30%
GO_POSITIVE_REGULATION_OF_NATURAL_KILLER_CELL_ACTIVATION	GO_POSITIVE_REGULATION_OF_NATURAL_KILLER_CELL_ACTIVATION		18	-0.53027	-1.32321	0.125378	0.57377	1	3664	tags=39%, list=20%, signal=49%
GO_MUCOPOLYSACCHARIDE_METABOLIC_PROCESS	GO_MUCOPOLYSACCHARIDE_METABOLIC_PROCESS		113	-0.391814	-1.32233	0.0569307	0.576275	1	2771	tags=23%, list=15%, signal=27%
GO_POSITIVE_REGULATION_OF_OXIDOREDUCTASE_ACTIVITY	GO_POSITIVE_REGULATION_OF_OXIDOREDUCTASE_ACTIVITY		55	-0.43157	-1.3223	0.0902873	0.575325	1	3030	tags=27%, list=17%, signal=33%
GO_PHOSPHOLIPASE_C_ACTIVATING_G_PROTEIN_COUPLED_RECEPTOR_SIGNALING_PATHWAY	GO_PHOSPHOLIPASE_C_ACTIVATING_G_PROTEIN_COUPLED_RECEPTOR_SIGNALING_PATHWAY		105	-0.388068	-1.32215	0.0682111	0.574804	1	4079	tags=33%, list=23%, signal=43%
GO_POSITIVE_REGULATION_OF_EXOCYTOSIS	GO_POSITIVE_REGULATION_OF_EXOCYTOSIS		83	-0.404418	-1.32159	0.0673575	0.575879	1	3308	tags=25%, list=18%, signal=31%
GO_VESICLE_MEDIATED_TRANSPORT_IN_SYNAPSE	GO_VESICLE_MEDIATED_TRANSPORT_IN_SYNAPSE		208	-0.364161	-1.32148	0.0237288	0.575225	1	4646	tags=32%, list=26%, signal=42%
GO_CELL_COMMUNICATION_BY_ELECTRICAL_COUPLING	GO_CELL_COMMUNICATION_BY_ELECTRICAL_COUPLING		31	-0.468903	-1.32138	0.110457	0.5746	1	3244	tags=35%, list=18%, signal=43%
GO_REGULATION_OF_MEMBRANE_DEPOLARIZATION	GO_REGULATION_OF_MEMBRANE_DEPOLARIZATION		43	-0.44934	-1.32109	0.100137	0.574734	1	2959	tags=30%, list=16%, signal=36%
GO_RESPONSE_TO_MUSCLE_STRETCH	GO_RESPONSE_TO_MUSCLE_STRETCH		18	-0.52822	-1.32088	0.131222	0.574589	1	4295	tags=39%, list=24%, signal=51%
GO_REGULATION_OF_VIRAL_LIFE_CYCLE	GO_REGULATION_OF_VIRAL_LIFE_CYCLE		140	-0.377328	-1.32087	0.0490431	0.573559	1	2466	tags=21%, list=14%, signal=25%
GO_TRANS_GOLGI_NETWORK_TRANSPORT_VESICLE	GO_TRANS_GOLGI_NETWORK_TRANSPORT_VESICLE		33	-0.47645	-1.3204	0.11831	0.574452	1	5510	tags=52%, list=30%, signal=74%
GO_NEGATIVE_REGULATION_OF_CELL_CYCLE_G1_S_PHASE_TRANSITION	GO_NEGATIVE_REGULATION_OF_CELL_CYCLE_G1_S_PHASE_TRANSITION		103	-0.394537	-1.32028	0.0565327	0.573918	1	1292	tags=17%, list=7%, signal=19%
GO_ANTIGEN_PROCESSING_AND_PRESENTATION_OF_EXOGENOUS_PEPTIDE_ANTIGEN_VIA_MHC_CLASS_I	GO_ANTIGEN_PROCESSING_AND_PRESENTATION_OF_EXOGENOUS_PEPTIDE_ANTIGEN_VIA_MHC_CLASS_I		68	-0.417863	-1.31976	0.0845254	0.574871	1	4445	tags=35%, list=25%, signal=47%
GO_VOLTAGE_GATED_CALCIUM_CHANNEL_ACTIVITY	GO_VOLTAGE_GATED_CALCIUM_CHANNEL_ACTIVITY		48	-0.442649	-1.31952	0.0881503	0.574734	1	3447	tags=35%, list=19%, signal=44%
GO_VASCULAR_SMOOTH_MUSCLE_CONTRACTION	GO_VASCULAR_SMOOTH_MUSCLE_CONTRACTION		22	-0.519615	-1.31949	0.101949	0.573811	1	352	tags=14%, list=2%, signal=14%
GO_POSITIVE_REGULATION_OF_MACROPHAGE_ACTIVATION	GO_POSITIVE_REGULATION_OF_MACROPHAGE_ACTIVATION		22	-0.517367	-1.31948	0.120059	0.572802	1	2658	tags=32%, list=15%, signal=37%
GO_RELEASE_OF_CYTOCHROME_C_FROM_MITOCHONDRIA	GO_RELEASE_OF_CYTOCHROME_C_FROM_MITOCHONDRIA		58	-0.42397	-1.31938	0.0762155	0.572151	1	1279	tags=16%, list=7%, signal=17%
GO_VESICLE_BUDDING_FROM_MEMBRANE	GO_VESICLE_BUDDING_FROM_MEMBRANE		101	-0.392102	-1.31869	0.0541936	0.573938	1	4930	tags=36%, list=27%, signal=49%
GO_REGULATION_OF_MICROTUBULE_DEPOLYMERIZATION	GO_REGULATION_OF_MICROTUBULE_DEPOLYMERIZATION		26	-0.499871	-1.31841	0.121345	0.573996	1	2711	tags=38%, list=15%, signal=45%
GO_NEGATIVE_REGULATION_OF_GENE_SILENCING	GO_NEGATIVE_REGULATION_OF_GENE_SILENCING		25	-0.501292	-1.31755	0.127219	0.576573	1	630	tags=8%, list=3%, signal=8%
GO_MITOCHONDRIAL_GENOME_MAINTENANCE	GO_MITOCHONDRIAL_GENOME_MAINTENANCE		21	-0.518656	-1.31752	0.131884	0.575642	1	1532	tags=14%, list=8%, signal=16%
GO_POSITIVE_REGULATION_OF_SECRETION	GO_POSITIVE_REGULATION_OF_SECRETION		415	-0.348424	-1.31726	0.00626959	0.575629	1	3330	tags=22%, list=18%, signal=26%
GO_INTERLEUKIN_2_BIOSYNTHETIC_PROCESS	GO_INTERLEUKIN_2_BIOSYNTHETIC_PROCESS		23	-0.500228	-1.31726	0.12782	0.574609	1	5056	tags=52%, list=28%, signal=72%
GO_POSITIVE_REGULATION_OF_TYPE_I_INTERFERON_PRODUCTION	GO_POSITIVE_REGULATION_OF_TYPE_I_INTERFERON_PRODUCTION		74	-0.40708	-1.31679	0.0773196	0.575488	1	4029	tags=39%, list=22%, signal=50%
GO_PHOSPHATIDYLINOSITOL_BISPHOSPHATE_BINDING	GO_PHOSPHATIDYLINOSITOL_BISPHOSPHATE_BINDING		105	-0.392215	-1.3163	0.0630517	0.576338	1	2630	tags=19%, list=15%, signal=22%
GO_VIRAL_LIFE_CYCLE	GO_VIRAL_LIFE_CYCLE		318	-0.353786	-1.31595	0.0140998	0.576732	1	3897	tags=28%, list=22%, signal=35%
GO_FIBROBLAST_APOPTOTIC_PROCESS	GO_FIBROBLAST_APOPTOTIC_PROCESS		20	-0.516081	-1.31534	0.134557	0.578193	1	3422	tags=40%, list=19%, signal=49%
GO_G1_DNA_DAMAGE_CHECKPOINT	GO_G1_DNA_DAMAGE_CHECKPOINT		63	-0.415262	-1.31515	0.0868984	0.57789	1	1292	tags=21%, list=7%, signal=22%
GO_NEUROMUSCULAR_PROCESS_CONTROLLING_BALANCE	GO_NEUROMUSCULAR_PROCESS_CONTROLLING_BALANCE		49	-0.438669	-1.31506	0.105797	0.577213	1	4706	tags=37%, list=26%, signal=49%
GO_PHARYNGEAL_SYSTEM_DEVELOPMENT	GO_PHARYNGEAL_SYSTEM_DEVELOPMENT		23	-0.505229	-1.31501	0.122239	0.576393	1	2698	tags=30%, list=15%, signal=36%
GO_REGULATION_OF_SODIUM_ION_TRANSMEMBRANE_TRANSPORTER_ACTIVITY	GO_REGULATION_OF_SODIUM_ION_TRANSMEMBRANE_TRANSPORTER_ACTIVITY		50	-0.427746	-1.315	0.112676	0.575412	1	2959	tags=24%, list=16%, signal=29%
GO_REGULATION_OF_RNA_SPLICING	GO_REGULATION_OF_RNA_SPLICING		132	-0.381252	-1.31432	0.0420673	0.577119	1	2152	tags=19%, list=12%, signal=21%
GO_PLASMA_MEMBRANE_FUSION	GO_PLASMA_MEMBRANE_FUSION		16	-0.541152	-1.31403	0.14697	0.577325	1	4281	tags=50%, list=24%, signal=65%
GO_STEM_CELL_PROLIFERATION	GO_STEM_CELL_PROLIFERATION		115	-0.389889	-1.31392	0.0628779	0.576742	1	3355	tags=27%, list=19%, signal=33%
GO_REGULATION_OF_CHROMOSOME_SEGREGATION	GO_REGULATION_OF_CHROMOSOME_SEGREGATION		99	-0.394241	-1.31387	0.0628079	0.575894	1	3292	tags=32%, list=18%, signal=39%
GO_MICROTUBULE	GO_MICROTUBULE		407	-0.348041	-1.31256	0.0128755	0.580093	1	3566	tags=26%, list=20%, signal=31%
GO_REGULATION_OF_TRANSPOSITION	GO_REGULATION_OF_TRANSPOSITION		23	-0.497472	-1.31253	0.112738	0.579204	1	2526	tags=26%, list=14%, signal=30%
GO_PROTEIN_LOCALIZATION_TO_CHROMOSOME_CENTROMERIC_REGION	GO_PROTEIN_LOCALIZATION_TO_CHROMOSOME_CENTROMERIC_REGION		21	-0.506997	-1.31234	0.123457	0.578951	1	1498	tags=29%, list=8%, signal=31%
GO_GLYCEROLIPID_METABOLIC_PROCESS	GO_GLYCEROLIPID_METABOLIC_PROCESS		392	-0.346312	-1.31203	0.0159236	0.579218	1	5074	tags=35%, list=28%, signal=48%
GO_NEGATIVE_REGULATION_OF_PROTEIN_CONTAINING_COMPLEX_DISASSEMBLY	GO_NEGATIVE_REGULATION_OF_PROTEIN_CONTAINING_COMPLEX_DISASSEMBLY		70	-0.415132	-1.31178	0.0677749	0.579222	1	4003	tags=33%, list=22%, signal=42%
GO_COLUMNAR_CUBOIDAL_EPITHELIAL_CELL_DEVELOPMENT	GO_COLUMNAR_CUBOIDAL_EPITHELIAL_CELL_DEVELOPMENT		53	-0.434478	-1.31109	0.0885201	0.580879	1	2295	tags=19%, list=13%, signal=22%
GO_CYSTEINE_TYPE_ENDOPEPTIDASE_INHIBITOR_ACTIVITY_INVOLVED_IN_APOPTOTIC_PROCESS	GO_CYSTEINE_TYPE_ENDOPEPTIDASE_INHIBITOR_ACTIVITY_INVOLVED_IN_APOPTOTIC_PROCESS		25	-0.496042	-1.3103	0.118326	0.583015	1	3155	tags=32%, list=17%, signal=39%
GO_MITOTIC_DNA_INTEGRITY_CHECKPOINT	GO_MITOTIC_DNA_INTEGRITY_CHECKPOINT		104	-0.388297	-1.30988	0.0640205	0.583609	1	1292	tags=19%, list=7%, signal=21%
GO_GLYCOSPHINGOLIPID_METABOLIC_PROCESS	GO_GLYCOSPHINGOLIPID_METABOLIC_PROCESS		65	-0.421386	-1.30975	0.0811518	0.583052	1	3988	tags=31%, list=22%, signal=39%
GO_ENDOPLASMIC_RETICULUM_SUBCOMPARTMENT	GO_ENDOPLASMIC_RETICULUM_SUBCOMPARTMENT		25	-0.492506	-1.30966	0.131884	0.582416	1	1903	tags=20%, list=11%, signal=22%
GO_PROTEIN_POLYUBIQUITINATION	GO_PROTEIN_POLYUBIQUITINATION		299	-0.352347	-1.30894	0.0153173	0.584098	1	3202	tags=27%, list=18%, signal=32%
GO_SPLICEOSOMAL_SNRNP_ASSEMBLY	GO_SPLICEOSOMAL_SNRNP_ASSEMBLY		36	-0.460977	-1.30893	0.117812	0.583176	1	4336	tags=42%, list=24%, signal=55%
GO_VESICLE_TARGETING	GO_VESICLE_TARGETING		88	-0.397332	-1.30856	0.0918635	0.583691	1	4930	tags=36%, list=27%, signal=50%
GO_CELLULAR_RESPONSE_TO_UV	GO_CELLULAR_RESPONSE_TO_UV		79	-0.397069	-1.30837	0.0849421	0.583461	1	589	tags=14%, list=3%, signal=14%
GO_DORSAL_SPINAL_CORD_DEVELOPMENT	GO_DORSAL_SPINAL_CORD_DEVELOPMENT		22	-0.501952	-1.30795	0.13373	0.584124	1	2021	tags=18%, list=11%, signal=20%
GO_RESPONSE_TO_INTERLEUKIN_6	GO_RESPONSE_TO_INTERLEUKIN_6		39	-0.457511	-1.3076	0.101983	0.5845	1	5354	tags=44%, list=30%, signal=62%
GO_VOLTAGE_GATED_CALCIUM_CHANNEL_COMPLEX	GO_VOLTAGE_GATED_CALCIUM_CHANNEL_COMPLEX		42	-0.449236	-1.30721	0.106469	0.584999	1	2402	tags=26%, list=13%, signal=30%
GO_GROOMING_BEHAVIOR	GO_GROOMING_BEHAVIOR		19	-0.533926	-1.30715	0.141768	0.584253	1	4016	tags=42%, list=22%, signal=54%
GO_DNA_HELICASE_ACTIVITY	GO_DNA_HELICASE_ACTIVITY		69	-0.407583	-1.30688	0.0854817	0.584374	1	3370	tags=26%, list=19%, signal=32%
GO_REGULATION_OF_TYPE_I_INTERFERON_MEDIATED_SIGNALING_PATHWAY	GO_REGULATION_OF_TYPE_I_INTERFERON_MEDIATED_SIGNALING_PATHWAY		33	-0.466755	-1.30592	0.111417	0.587229	1	4565	tags=39%, list=25%, signal=53%
GO_S_ACYLTRANSFERASE_ACTIVITY	GO_S_ACYLTRANSFERASE_ACTIVITY		31	-0.472346	-1.30589	0.120056	0.586349	1	2980	tags=26%, list=16%, signal=31%
GO_RETINAL_GANGLION_CELL_AXON_GUIDANCE	GO_RETINAL_GANGLION_CELL_AXON_GUIDANCE		21	-0.516044	-1.30587	0.126822	0.585444	1	4171	tags=33%, list=23%, signal=43%
GO_SPERM_EGG_RECOGNITION	GO_SPERM_EGG_RECOGNITION		49	-0.431622	-1.30581	0.0924933	0.584694	1	2171	tags=18%, list=12%, signal=21%
GO_POST_GOLGI_VESICLE_MEDIATED_TRANSPORT	GO_POST_GOLGI_VESICLE_MEDIATED_TRANSPORT		97	-0.394476	-1.30549	0.0641026	0.584936	1	3170	tags=26%, list=17%, signal=31%
GO_MICROTUBULE_ORGANIZING_CENTER_LOCALIZATION	GO_MICROTUBULE_ORGANIZING_CENTER_LOCALIZATION		30	-0.478213	-1.30424	0.133236	0.588902	1	3242	tags=30%, list=18%, signal=36%
GO_POLY_A_BINDING	GO_POLY_A_BINDING		19	-0.526375	-1.30415	0.136157	0.588275	1	2195	tags=42%, list=12%, signal=48%
GO_EMBRYONIC_HEMOPOIESIS	GO_EMBRYONIC_HEMOPOIESIS		21	-0.518162	-1.30414	0.125749	0.587318	1	1540	tags=29%, list=8%, signal=31%
GO_S100_PROTEIN_BINDING	GO_S100_PROTEIN_BINDING		15	-0.547326	-1.30381	0.145086	0.587691	1	4784	tags=53%, list=26%, signal=72%
GO_FLUID_TRANSPORT	GO_FLUID_TRANSPORT		26	-0.486652	-1.30377	0.135593	0.586832	1	1633	tags=23%, list=9%, signal=25%
GO_REGULATION_OF_GENE_SILENCING	GO_REGULATION_OF_GENE_SILENCING		106	-0.390474	-1.30316	0.066242	0.588287	1	3532	tags=29%, list=19%, signal=36%
GO_SKELETAL_MUSCLE_CONTRACTION	GO_SKELETAL_MUSCLE_CONTRACTION		41	-0.439568	-1.30277	0.115332	0.588788	1	4295	tags=27%, list=24%, signal=35%
GO_NATURAL_KILLER_CELL_DIFFERENTIATION	GO_NATURAL_KILLER_CELL_DIFFERENTIATION		22	-0.510879	-1.30277	0.139013	0.58781	1	5170	tags=50%, list=29%, signal=70%
GO_REGULATION_OF_CELLULAR_RESPIRATION	GO_REGULATION_OF_CELLULAR_RESPIRATION		29	-0.476171	-1.3026	0.132102	0.587501	1	4457	tags=38%, list=25%, signal=50%
GO_STORE_OPERATED_CALCIUM_ENTRY	GO_STORE_OPERATED_CALCIUM_ENTRY		19	-0.51268	-1.30247	0.143077	0.587049	1	4359	tags=47%, list=24%, signal=62%
GO_MITOTIC_NUCLEAR_DIVISION	GO_MITOTIC_NUCLEAR_DIVISION		257	-0.35382	-1.30205	0.0191226	0.587739	1	2235	tags=22%, list=12%, signal=25%
GO_GAP_JUNCTION_CHANNEL_ACTIVITY	GO_GAP_JUNCTION_CHANNEL_ACTIVITY		16	-0.544009	-1.30201	0.15478	0.586901	1	1890	tags=31%, list=10%, signal=35%
GO_VESICLE_TARGETING_TO_FROM_OR_WITHIN_GOLGI	GO_VESICLE_TARGETING_TO_FROM_OR_WITHIN_GOLGI		71	-0.410847	-1.30174	0.0886571	0.586943	1	4930	tags=38%, list=27%, signal=52%
GO_GOLGI_TO_PLASMA_MEMBRANE_TRANSPORT	GO_GOLGI_TO_PLASMA_MEMBRANE_TRANSPORT		58	-0.425833	-1.3015	0.106703	0.586952	1	3064	tags=28%, list=17%, signal=33%
GO_SYNAPTIC_VESICLE_TRANSPORT	GO_SYNAPTIC_VESICLE_TRANSPORT		44	-0.444378	-1.30104	0.113764	0.587843	1	3890	tags=39%, list=21%, signal=49%
GO_REGULATION_OF_ASTROCYTE_DIFFERENTIATION	GO_REGULATION_OF_ASTROCYTE_DIFFERENTIATION		26	-0.491581	-1.30103	0.141443	0.586898	1	206	tags=8%, list=1%, signal=8%
GO_ACIDIC_AMINO_ACID_TRANSPORT	GO_ACIDIC_AMINO_ACID_TRANSPORT		66	-0.405704	-1.30073	0.0769231	0.587119	1	2427	tags=17%, list=13%, signal=19%
GO_STEROID_ESTERIFICATION	GO_STEROID_ESTERIFICATION		16	-0.547936	-1.30056	0.154908	0.586829	1	5760	tags=56%, list=32%, signal=82%
GO_CYTOPLASMIC_DYNEIN_COMPLEX	GO_CYTOPLASMIC_DYNEIN_COMPLEX		20	-0.509732	-1.30027	0.138393	0.586985	1	4603	tags=50%, list=25%, signal=67%
GO_ENDOPLASMIC_RETICULUM_EXIT_SITE	GO_ENDOPLASMIC_RETICULUM_EXIT_SITE		22	-0.508773	-1.29956	0.135174	0.588872	1	2104	tags=27%, list=12%, signal=31%
GO_MONOSACCHARIDE_CATABOLIC_PROCESS	GO_MONOSACCHARIDE_CATABOLIC_PROCESS		65	-0.412332	-1.29942	0.0976562	0.588445	1	2797	tags=18%, list=15%, signal=22%
GO_REGULATION_OF_PROTEIN_DEPOLYMERIZATION	GO_REGULATION_OF_PROTEIN_DEPOLYMERIZATION		78	-0.405381	-1.29932	0.0883483	0.587837	1	4003	tags=33%, list=22%, signal=43%
GO_GLYCEROLIPID_BIOSYNTHETIC_PROCESS	GO_GLYCEROLIPID_BIOSYNTHETIC_PROCESS		242	-0.353492	-1.29886	0.0332963	0.588681	1	5074	tags=36%, list=28%, signal=49%
GO_POSITIVE_REGULATION_OF_CELL_ACTIVATION	GO_POSITIVE_REGULATION_OF_CELL_ACTIVATION		305	-0.34887	-1.29878	0.0214823	0.588	1	2773	tags=18%, list=15%, signal=21%
GO_ENDOSOME_TRANSPORT_VIA_MULTIVESICULAR_BODY_SORTING_PATHWAY	GO_ENDOSOME_TRANSPORT_VIA_MULTIVESICULAR_BODY_SORTING_PATHWAY		25	-0.491	-1.29841	0.145455	0.588462	1	5601	tags=52%, list=31%, signal=75%
GO_SPHINGOLIPID_METABOLIC_PROCESS	GO_SPHINGOLIPID_METABOLIC_PROCESS		155	-0.36925	-1.29831	0.0529412	0.587884	1	4099	tags=29%, list=23%, signal=37%
GO_SYNTAXIN_BINDING	GO_SYNTAXIN_BINDING		70	-0.413677	-1.29818	0.0894526	0.587506	1	2573	tags=21%, list=14%, signal=25%
GO_VESICLE_ORGANIZATION	GO_VESICLE_ORGANIZATION		319	-0.34709	-1.29811	0.0208791	0.586804	1	5686	tags=42%, list=31%, signal=60%
GO_POSITIVE_REGULATION_OF_COAGULATION	GO_POSITIVE_REGULATION_OF_COAGULATION		28	-0.474494	-1.29803	0.130186	0.58614	1	2658	tags=32%, list=15%, signal=38%
GO_PHOTORECEPTOR_DISC_MEMBRANE	GO_PHOTORECEPTOR_DISC_MEMBRANE		20	-0.497569	-1.29678	0.164964	0.590151	1	3371	tags=30%, list=19%, signal=37%
GO_GLYCOSYL_COMPOUND_METABOLIC_PROCESS	GO_GLYCOSYL_COMPOUND_METABOLIC_PROCESS		125	-0.375673	-1.29588	0.057598	0.592604	1	4248	tags=31%, list=23%, signal=40%
GO_TRANSMISSION_OF_NERVE_IMPULSE	GO_TRANSMISSION_OF_NERVE_IMPULSE		69	-0.402006	-1.29503	0.0992167	0.595065	1	3447	tags=28%, list=19%, signal=34%
GO_MOVEMENT_IN_ENVIRONMENT_OF_OTHER_ORGANISM_INVOLVED_IN_SYMBIOTIC_INTERACTION	GO_MOVEMENT_IN_ENVIRONMENT_OF_OTHER_ORGANISM_INVOLVED_IN_SYMBIOTIC_INTERACTION		34	-0.455924	-1.29503	0.133429	0.594137	1	2359	tags=26%, list=13%, signal=30%
GO_STRUCTURAL_CONSTITUENT_OF_CYTOSKELETON	GO_STRUCTURAL_CONSTITUENT_OF_CYTOSKELETON		99	-0.383373	-1.29498	0.0877419	0.593377	1	3621	tags=30%, list=20%, signal=38%
GO_TUMOR_NECROSIS_FACTOR_MEDIATED_SIGNALING_PATHWAY	GO_TUMOR_NECROSIS_FACTOR_MEDIATED_SIGNALING_PATHWAY		156	-0.365504	-1.2944	0.0581818	0.594774	1	3263	tags=24%, list=18%, signal=29%
GO_NEGATIVE_REGULATION_OF_GROWTH	GO_NEGATIVE_REGULATION_OF_GROWTH		232	-0.352544	-1.29428	0.0312152	0.5943	1	2945	tags=20%, list=16%, signal=23%
GO_NEGATIVE_REGULATION_OF_LYMPHOCYTE_ACTIVATION	GO_NEGATIVE_REGULATION_OF_LYMPHOCYTE_ACTIVATION		144	-0.371126	-1.29399	0.0568047	0.594537	1	5344	tags=35%, list=29%, signal=49%
GO_INTERLEUKIN_6_BIOSYNTHETIC_PROCESS	GO_INTERLEUKIN_6_BIOSYNTHETIC_PROCESS		23	-0.484748	-1.29338	0.132102	0.59601	1	2835	tags=30%, list=16%, signal=36%
GO_PHOSPHATIDYLINOSITOL_3_4_5_TRISPHOSPHATE_BINDING	GO_PHOSPHATIDYLINOSITOL_3_4_5_TRISPHOSPHATE_BINDING		39	-0.441673	-1.29314	0.135402	0.596147	1	3048	tags=26%, list=17%, signal=31%
GO_PHOSPHOLIPID_BIOSYNTHETIC_PROCESS	GO_PHOSPHOLIPID_BIOSYNTHETIC_PROCESS		255	-0.350901	-1.29298	0.0319383	0.595844	1	5114	tags=37%, list=28%, signal=51%
GO_CELL_VOLUME_HOMEOSTASIS	GO_CELL_VOLUME_HOMEOSTASIS		27	-0.480713	-1.29286	0.103093	0.595401	1	2399	tags=26%, list=13%, signal=30%
GO_MACROPHAGE_ACTIVATION	GO_MACROPHAGE_ACTIVATION		90	-0.388309	-1.29279	0.077707	0.594736	1	2111	tags=19%, list=12%, signal=21%
GO_ALPHA_BETA_T_CELL_PROLIFERATION	GO_ALPHA_BETA_T_CELL_PROLIFERATION		32	-0.466587	-1.29245	0.125874	0.595108	1	5654	tags=47%, list=31%, signal=68%
GO_CELLULAR_RESPONSE_TO_GAMMA_RADIATION	GO_CELLULAR_RESPONSE_TO_GAMMA_RADIATION		30	-0.470916	-1.29238	0.130682	0.594509	1	77	tags=17%, list=0%, signal=17%
GO_CHROMOSOME_CENTROMERIC_REGION	GO_CHROMOSOME_CENTROMERIC_REGION		186	-0.360489	-1.29235	0.0612717	0.593672	1	3303	tags=29%, list=18%, signal=35%
GO_PHOSPHATIDYLINOSITOL_METABOLIC_PROCESS	GO_PHOSPHATIDYLINOSITOL_METABOLIC_PROCESS		170	-0.36798	-1.29229	0.0524515	0.593003	1	5074	tags=38%, list=28%, signal=52%
GO_ESTABLISHMENT_OF_ORGANELLE_LOCALIZATION	GO_ESTABLISHMENT_OF_ORGANELLE_LOCALIZATION		390	-0.34056	-1.29202	0.0160428	0.5931	1	3565	tags=27%, list=20%, signal=32%
GO_NEPHRON_TUBULE_FORMATION	GO_NEPHRON_TUBULE_FORMATION		19	-0.52034	-1.29185	0.152799	0.592893	1	2022	tags=37%, list=11%, signal=41%
GO_RENAL_TUBULE_DEVELOPMENT	GO_RENAL_TUBULE_DEVELOPMENT		94	-0.391867	-1.29177	0.0834403	0.59227	1	2200	tags=20%, list=12%, signal=23%
GO_REGULATION_OF_T_CELL_CYTOKINE_PRODUCTION	GO_REGULATION_OF_T_CELL_CYTOKINE_PRODUCTION		30	-0.471813	-1.29176	0.123907	0.591408	1	1589	tags=17%, list=9%, signal=18%
GO_SPLEEN_DEVELOPMENT	GO_SPLEEN_DEVELOPMENT		30	-0.468959	-1.29128	0.118943	0.592505	1	4466	tags=33%, list=25%, signal=44%
GO_RAN_GTPASE_BINDING	GO_RAN_GTPASE_BINDING		34	-0.457036	-1.29079	0.12117	0.593527	1	1436	tags=26%, list=8%, signal=29%
GO_RENAL_SYSTEM_PROCESS_INVOLVED_IN_REGULATION_OF_BLOOD_VOLUME	GO_RENAL_SYSTEM_PROCESS_INVOLVED_IN_REGULATION_OF_BLOOD_VOLUME		16	-0.53824	-1.29065	0.165891	0.593166	1	7226	tags=56%, list=40%, signal=93%
GO_REGULATION_OF_INSULIN_SECRETION	GO_REGULATION_OF_INSULIN_SECRETION		172	-0.364254	-1.29058	0.0569106	0.592504	1	3352	tags=22%, list=19%, signal=26%
GO_PRESPLICEOSOME	GO_PRESPLICEOSOME		18	-0.520858	-1.29034	0.156442	0.592558	1	3641	tags=33%, list=20%, signal=42%
GO_DORSAL_VENTRAL_PATTERN_FORMATION	GO_DORSAL_VENTRAL_PATTERN_FORMATION		87	-0.39156	-1.28984	0.077707	0.593454	1	3828	tags=29%, list=21%, signal=36%
GO_VACUOLAR_PROTON_TRANSPORTING_V_TYPE_ATPASE_COMPLEX	GO_VACUOLAR_PROTON_TRANSPORTING_V_TYPE_ATPASE_COMPLEX		17	-0.516235	-1.2892	0.16063	0.595012	1	1388	tags=18%, list=8%, signal=19%
GO_RETROMER_COMPLEX	GO_RETROMER_COMPLEX		19	-0.514774	-1.28912	0.146843	0.594403	1	2115	tags=26%, list=12%, signal=30%
GO_RESPONSE_TO_RETINOIC_ACID	GO_RESPONSE_TO_RETINOIC_ACID		110	-0.385596	-1.28871	0.0630408	0.595072	1	2362	tags=15%, list=13%, signal=18%
GO_POSITIVE_REGULATION_OF_NUCLEOTIDE_BIOSYNTHETIC_PROCESS	GO_POSITIVE_REGULATION_OF_NUCLEOTIDE_BIOSYNTHETIC_PROCESS		21	-0.504032	-1.28867	0.143284	0.594324	1	4396	tags=43%, list=24%, signal=57%
GO_CARD_DOMAIN_BINDING	GO_CARD_DOMAIN_BINDING		16	-0.539457	-1.28849	0.154671	0.594111	1	7080	tags=63%, list=39%, signal=102%
GO_CALCIUM_ION_TRANSMEMBRANE_TRANSPORTER_ACTIVITY	GO_CALCIUM_ION_TRANSMEMBRANE_TRANSPORTER_ACTIVITY		135	-0.374295	-1.28845	0.0619684	0.593352	1	2963	tags=26%, list=16%, signal=31%
GO_RNA_EXPORT_FROM_NUCLEUS	GO_RNA_EXPORT_FROM_NUCLEUS		132	-0.371439	-1.28837	0.0664251	0.592783	1	3799	tags=33%, list=21%, signal=41%
GO_MRNA_MODIFICATION	GO_MRNA_MODIFICATION		22	-0.500919	-1.28784	0.142857	0.593981	1	906	tags=14%, list=5%, signal=14%
GO_REGULATION_OF_NIK_NF_KAPPAB_SIGNALING	GO_REGULATION_OF_NIK_NF_KAPPAB_SIGNALING		101	-0.381034	-1.28762	0.0869018	0.594002	1	3062	tags=21%, list=17%, signal=25%
GO_ARTERY_MORPHOGENESIS	GO_ARTERY_MORPHOGENESIS		62	-0.406099	-1.2874	0.102981	0.593939	1	1655	tags=15%, list=9%, signal=16%
GO_POSITIVE_REGULATION_OF_RESPONSE_TO_CYTOKINE_STIMULUS	GO_POSITIVE_REGULATION_OF_RESPONSE_TO_CYTOKINE_STIMULUS		56	-0.42054	-1.28719	0.130667	0.593837	1	3900	tags=34%, list=22%, signal=43%
GO_NEURON_PROJECTION_CYTOPLASM	GO_NEURON_PROJECTION_CYTOPLASM		81	-0.396321	-1.2865	0.0835476	0.595592	1	3438	tags=35%, list=19%, signal=42%
GO_NEURONAL_ACTION_POTENTIAL	GO_NEURONAL_ACTION_POTENTIAL		34	-0.455508	-1.28608	0.129445	0.596396	1	3421	tags=29%, list=19%, signal=36%
GO_LEUKOCYTE_ACTIVATION_INVOLVED_IN_INFLAMMATORY_RESPONSE	GO_LEUKOCYTE_ACTIVATION_INVOLVED_IN_INFLAMMATORY_RESPONSE		44	-0.43053	-1.28537	0.123611	0.598378	1	1759	tags=20%, list=10%, signal=23%
GO_REGULATION_OF_DENDRITE_EXTENSION	GO_REGULATION_OF_DENDRITE_EXTENSION		24	-0.495067	-1.28532	0.143288	0.597678	1	4882	tags=50%, list=27%, signal=68%
GO_MISMATCH_REPAIR	GO_MISMATCH_REPAIR		33	-0.456697	-1.28513	0.126227	0.59757	1	3630	tags=27%, list=20%, signal=34%
GO_INTERLEUKIN_1_BETA_PRODUCTION	GO_INTERLEUKIN_1_BETA_PRODUCTION		88	-0.39499	-1.28511	0.0880102	0.596743	1	5297	tags=41%, list=29%, signal=58%
GO_PEPTIDYL_TYROSINE_AUTOPHOSPHORYLATION	GO_PEPTIDYL_TYROSINE_AUTOPHOSPHORYLATION		36	-0.448672	-1.28496	0.129577	0.596421	1	1307	tags=14%, list=7%, signal=15%
GO_NEGATIVE_REGULATION_OF_NUCLEAR_DIVISION	GO_NEGATIVE_REGULATION_OF_NUCLEAR_DIVISION		59	-0.416496	-1.28495	0.097429	0.595568	1	2716	tags=27%, list=15%, signal=32%
GO_ENDOMEMBRANE_SYSTEM_ORGANIZATION	GO_ENDOMEMBRANE_SYSTEM_ORGANIZATION		407	-0.337128	-1.28448	0.0148148	0.596514	1	3308	tags=23%, list=18%, signal=28%
GO_GLUTAMATE_SECRETION	GO_GLUTAMATE_SECRETION		44	-0.429598	-1.28444	0.126075	0.595785	1	5474	tags=36%, list=30%, signal=52%
GO_MITOTIC_SPINDLE_ORGANIZATION	GO_MITOTIC_SPINDLE_ORGANIZATION		105	-0.380192	-1.28431	0.0801527	0.595398	1	1989	tags=19%, list=11%, signal=21%
GO_CHONDROCYTE_DIFFERENTIATION_INVOLVED_IN_ENDOCHONDRAL_BONE_MORPHOGENESIS	GO_CHONDROCYTE_DIFFERENTIATION_INVOLVED_IN_ENDOCHONDRAL_BONE_MORPHOGENESIS		29	-0.468041	-1.28409	0.139673	0.595346	1	767	tags=17%, list=4%, signal=18%
GO_NUCLEAR_ENVELOPE	GO_NUCLEAR_ENVELOPE		456	-0.337263	-1.2838	0.0138298	0.595556	1	3482	tags=25%, list=19%, signal=30%
GO_COLLAGEN_BIOSYNTHETIC_PROCESS	GO_COLLAGEN_BIOSYNTHETIC_PROCESS		42	-0.443343	-1.28365	0.126039	0.595266	1	1256	tags=14%, list=7%, signal=15%
GO_REGULATION_OF_CALCIUM_ION_IMPORT	GO_REGULATION_OF_CALCIUM_ION_IMPORT		38	-0.43919	-1.283	0.124108	0.596851	1	1256	tags=16%, list=7%, signal=17%
GO_GOLGI_VESICLE_TRANSPORT	GO_GOLGI_VESICLE_TRANSPORT		347	-0.341514	-1.28294	0.021645	0.596202	1	3844	tags=27%, list=21%, signal=33%
GO_REGULATION_OF_PH	GO_REGULATION_OF_PH		99	-0.386495	-1.2828	0.082397	0.595867	1	2122	tags=16%, list=12%, signal=18%
GO_POSITIVE_REGULATION_OF_VIRAL_TRANSCRIPTION	GO_POSITIVE_REGULATION_OF_VIRAL_TRANSCRIPTION		39	-0.44369	-1.28247	0.135097	0.59633	1	1808	tags=26%, list=10%, signal=28%
GO_NUCLEOSIDE_TRIPHOSPHATE_METABOLIC_PROCESS	GO_NUCLEOSIDE_TRIPHOSPHATE_METABOLIC_PROCESS		100	-0.381978	-1.2818	0.0736976	0.598052	1	4030	tags=29%, list=22%, signal=37%
GO_POTASSIUM_ION_ANTIPORTER_ACTIVITY	GO_POTASSIUM_ION_ANTIPORTER_ACTIVITY		16	-0.532888	-1.28154	0.175492	0.598204	1	4850	tags=56%, list=27%, signal=77%
GO_REGULATION_OF_T_CELL_APOPTOTIC_PROCESS	GO_REGULATION_OF_T_CELL_APOPTOTIC_PROCESS		34	-0.452835	-1.28117	0.127989	0.598745	1	2292	tags=18%, list=13%, signal=20%
GO_NEGATIVE_REGULATION_OF_MITOTIC_CELL_CYCLE	GO_NEGATIVE_REGULATION_OF_MITOTIC_CELL_CYCLE		306	-0.341849	-1.28117	0.0305677	0.597905	1	2212	tags=20%, list=12%, signal=23%
GO_PHOSPHATIDYLGLYCEROL_METABOLIC_PROCESS	GO_PHOSPHATIDYLGLYCEROL_METABOLIC_PROCESS		31	-0.469965	-1.28112	0.132565	0.597254	1	3969	tags=32%, list=22%, signal=41%
GO_FATTY_ACID_DERIVATIVE_TRANSPORT	GO_FATTY_ACID_DERIVATIVE_TRANSPORT		48	-0.427138	-1.2811	0.114206	0.596436	1	3390	tags=29%, list=19%, signal=36%
GO_NEGATIVE_REGULATION_OF_VIRAL_LIFE_CYCLE	GO_NEGATIVE_REGULATION_OF_VIRAL_LIFE_CYCLE		80	-0.392227	-1.28085	0.096	0.596589	1	2466	tags=21%, list=14%, signal=24%
GO_HORMONE_TRANSPORT	GO_HORMONE_TRANSPORT		308	-0.341126	-1.28082	0.0247312	0.595843	1	4535	tags=26%, list=25%, signal=34%
GO_RHO_GTPASE_BINDING	GO_RHO_GTPASE_BINDING		167	-0.361176	-1.28036	0.0570071	0.596677	1	4859	tags=33%, list=27%, signal=45%
GO_REGULATION_OF_MITOPHAGY	GO_REGULATION_OF_MITOPHAGY		17	-0.52843	-1.28028	0.163885	0.596084	1	5	tags=6%, list=0%, signal=6%
GO_CHEMOKINE_BINDING	GO_CHEMOKINE_BINDING		32	-0.462593	-1.27955	0.130058	0.598094	1	3841	tags=28%, list=21%, signal=36%
GO_INTRACILIARY_TRANSPORT	GO_INTRACILIARY_TRANSPORT		53	-0.425215	-1.27954	0.109267	0.597253	1	4139	tags=40%, list=23%, signal=51%
GO_MEMBRANE_LIPID_METABOLIC_PROCESS	GO_MEMBRANE_LIPID_METABOLIC_PROCESS		201	-0.356593	-1.27952	0.0453488	0.59649	1	4591	tags=31%, list=25%, signal=41%
GO_MULTICELLULAR_ORGANISMAL_MOVEMENT	GO_MULTICELLULAR_ORGANISMAL_MOVEMENT		53	-0.422607	-1.27943	0.120548	0.595957	1	2824	tags=23%, list=16%, signal=27%
GO_REGULATION_OF_VASCULAR_ENDOTHELIAL_GROWTH_FACTOR_RECEPTOR_SIGNALING_PATHWAY	GO_REGULATION_OF_VASCULAR_ENDOTHELIAL_GROWTH_FACTOR_RECEPTOR_SIGNALING_PATHWAY		31	-0.4551	-1.27939	0.151079	0.595252	1	1540	tags=13%, list=8%, signal=14%
GO_TRANSPOSITION	GO_TRANSPOSITION		28	-0.469127	-1.27931	0.134511	0.594678	1	2526	tags=25%, list=14%, signal=29%
GO_CLATHRIN_COATED_VESICLE	GO_CLATHRIN_COATED_VESICLE		175	-0.358033	-1.27911	0.0549065	0.594637	1	6505	tags=45%, list=36%, signal=70%
GO_MRNA_3_END_PROCESSING	GO_MRNA_3_END_PROCESSING		96	-0.380867	-1.27902	0.0894207	0.594142	1	2055	tags=20%, list=11%, signal=22%
GO_CYTOSOLIC_TRANSPORT	GO_CYTOSOLIC_TRANSPORT		146	-0.365676	-1.27884	0.0701149	0.594013	1	4491	tags=36%, list=25%, signal=47%
GO_POSITIVE_REGULATION_OF_LEUKOCYTE_DIFFERENTIATION	GO_POSITIVE_REGULATION_OF_LEUKOCYTE_DIFFERENTIATION		144	-0.364007	-1.2788	0.0665083	0.59334	1	4433	tags=31%, list=24%, signal=40%
GO_MULTICELLULAR_ORGANISMAL_SIGNALING	GO_MULTICELLULAR_ORGANISMAL_SIGNALING		195	-0.356318	-1.27868	0.0487528	0.592979	1	2435	tags=20%, list=13%, signal=23%
GO_POSITIVE_REGULATION_OF_CELL_MIGRATION_INVOLVED_IN_SPROUTING_ANGIOGENESIS	GO_POSITIVE_REGULATION_OF_CELL_MIGRATION_INVOLVED_IN_SPROUTING_ANGIOGENESIS		21	-0.50739	-1.27861	0.155298	0.592418	1	1142	tags=14%, list=6%, signal=15%
GO_FERROUS_IRON_BINDING	GO_FERROUS_IRON_BINDING		23	-0.491271	-1.27848	0.163235	0.592039	1	2794	tags=30%, list=15%, signal=36%
GO_PROTEIN_FOLDING_CHAPERONE	GO_PROTEIN_FOLDING_CHAPERONE		25	-0.483483	-1.27833	0.153846	0.591803	1	4216	tags=36%, list=23%, signal=47%
GO_NEGATIVE_REGULATION_OF_MACROAUTOPHAGY	GO_NEGATIVE_REGULATION_OF_MACROAUTOPHAGY		30	-0.463915	-1.27833	0.133627	0.590976	1	1496	tags=13%, list=8%, signal=15%
GO_POSITIVE_REGULATION_OF_MONOCYTE_CHEMOTAXIS	GO_POSITIVE_REGULATION_OF_MONOCYTE_CHEMOTAXIS		18	-0.520982	-1.27783	0.170015	0.592095	1	3841	tags=28%, list=21%, signal=35%
GO_HYDROLASE_ACTIVITY_HYDROLYZING_N_GLYCOSYL_COMPOUNDS	GO_HYDROLASE_ACTIVITY_HYDROLYZING_N_GLYCOSYL_COMPOUNDS		21	-0.505904	-1.27779	0.150685	0.591391	1	2280	tags=33%, list=13%, signal=38%
GO_ACTIVATING_TRANSCRIPTION_FACTOR_BINDING	GO_ACTIVATING_TRANSCRIPTION_FACTOR_BINDING		84	-0.389459	-1.27729	0.103448	0.592503	1	3589	tags=29%, list=20%, signal=35%
GO_UNFOLDED_PROTEIN_BINDING	GO_UNFOLDED_PROTEIN_BINDING		112	-0.377499	-1.27725	0.0825243	0.591834	1	2171	tags=21%, list=12%, signal=23%
GO_ADRENERGIC_RECEPTOR_ACTIVITY	GO_ADRENERGIC_RECEPTOR_ACTIVITY		18	-0.523828	-1.27631	0.14771	0.594669	1	2046	tags=28%, list=11%, signal=31%
GO_PROTEIN_DEPOLYMERIZATION	GO_PROTEIN_DEPOLYMERIZATION		104	-0.375176	-1.27545	0.0871166	0.597288	1	4003	tags=34%, list=22%, signal=43%
GO_ESTABLISHMENT_OF_PLANAR_POLARITY_OF_EMBRYONIC_EPITHELIUM	GO_ESTABLISHMENT_OF_PLANAR_POLARITY_OF_EMBRYONIC_EPITHELIUM		17	-0.522303	-1.27537	0.165123	0.596772	1	5214	tags=35%, list=29%, signal=50%
GO_POSITIVE_REGULATION_OF_MRNA_METABOLIC_PROCESS	GO_POSITIVE_REGULATION_OF_MRNA_METABOLIC_PROCESS		75	-0.398319	-1.27461	0.0922078	0.598929	1	2281	tags=20%, list=13%, signal=23%
GO_CYTOKINE_PRODUCTION_INVOLVED_IN_INFLAMMATORY_RESPONSE	GO_CYTOKINE_PRODUCTION_INVOLVED_IN_INFLAMMATORY_RESPONSE		41	-0.443899	-1.27333	0.141079	0.602903	1	4697	tags=39%, list=26%, signal=53%
GO_CELLULAR_RESPONSE_TO_IONIZING_RADIATION	GO_CELLULAR_RESPONSE_TO_IONIZING_RADIATION		68	-0.401794	-1.27332	0.104193	0.602102	1	738	tags=12%, list=4%, signal=12%
GO_REGULATION_OF_STRIATED_MUSCLE_CONTRACTION	GO_REGULATION_OF_STRIATED_MUSCLE_CONTRACTION		87	-0.384659	-1.27301	0.0917198	0.60243	1	3244	tags=22%, list=18%, signal=26%
GO_ALKALI_METAL_ION_BINDING	GO_ALKALI_METAL_ION_BINDING		16	-0.529637	-1.27276	0.170543	0.602487	1	566	tags=19%, list=3%, signal=19%
GO_CEREBRAL_CORTEX_NEURON_DIFFERENTIATION	GO_CEREBRAL_CORTEX_NEURON_DIFFERENTIATION		23	-0.491268	-1.27258	0.151786	0.602354	1	3053	tags=26%, list=17%, signal=31%
GO_PROTON_TRANSPORTING_TWO_SECTOR_ATPASE_COMPLEX	GO_PROTON_TRANSPORTING_TWO_SECTOR_ATPASE_COMPLEX		47	-0.426156	-1.27253	0.140884	0.601749	1	1798	tags=19%, list=10%, signal=21%
GO_FIBRINOLYSIS	GO_FIBRINOLYSIS		27	-0.465139	-1.27235	0.156749	0.60163	1	5670	tags=56%, list=31%, signal=81%
GO_NEGATIVE_REGULATION_OF_RESPONSE_TO_EXTRACELLULAR_STIMULUS	GO_NEGATIVE_REGULATION_OF_RESPONSE_TO_EXTRACELLULAR_STIMULUS		15	-0.534035	-1.27223	0.160606	0.601239	1	1538	tags=27%, list=8%, signal=29%
GO_MESONEPHRIC_TUBULE_MORPHOGENESIS	GO_MESONEPHRIC_TUBULE_MORPHOGENESIS		65	-0.401086	-1.27203	0.12037	0.601226	1	2200	tags=22%, list=12%, signal=24%
GO_RAC_GUANYL_NUCLEOTIDE_EXCHANGE_FACTOR_ACTIVITY	GO_RAC_GUANYL_NUCLEOTIDE_EXCHANGE_FACTOR_ACTIVITY		17	-0.526966	-1.27164	0.174881	0.601992	1	4018	tags=47%, list=22%, signal=60%
GO_XENOBIOTIC_TRANSMEMBRANE_TRANSPORTER_ACTIVITY	GO_XENOBIOTIC_TRANSMEMBRANE_TRANSPORTER_ACTIVITY		16	-0.543476	-1.27131	0.164615	0.602498	1	5790	tags=56%, list=32%, signal=83%
GO_PROTEIN_STABILIZATION	GO_PROTEIN_STABILIZATION		171	-0.357587	-1.27127	0.0621336	0.601768	1	2389	tags=17%, list=13%, signal=19%
GO_REGULATION_OF_RESPIRATORY_BURST	GO_REGULATION_OF_RESPIRATORY_BURST		15	-0.538423	-1.27112	0.166149	0.601525	1	208	tags=13%, list=1%, signal=13%
GO_PYRIMIDINE_NUCLEOSIDE_CATABOLIC_PROCESS	GO_PYRIMIDINE_NUCLEOSIDE_CATABOLIC_PROCESS		23	-0.493053	-1.27098	0.160294	0.601235	1	2577	tags=26%, list=14%, signal=30%
GO_PROTEIN_LOCALIZATION_TO_GOLGI_APPARATUS	GO_PROTEIN_LOCALIZATION_TO_GOLGI_APPARATUS		27	-0.469171	-1.27057	0.167147	0.602001	1	2505	tags=26%, list=14%, signal=30%
GO_GOLGI_ORGANIZATION	GO_GOLGI_ORGANIZATION		126	-0.367164	-1.26954	0.0857143	0.605108	1	3123	tags=26%, list=17%, signal=31%
GO_ACETYLGLUCOSAMINYLTRANSFERASE_ACTIVITY	GO_ACETYLGLUCOSAMINYLTRANSFERASE_ACTIVITY		58	-0.411164	-1.26874	0.125168	0.607399	1	6143	tags=40%, list=34%, signal=60%
GO_INTERFERON_GAMMA_SECRETION	GO_INTERFERON_GAMMA_SECRETION		20	-0.506584	-1.26865	0.166913	0.606938	1	1015	tags=15%, list=6%, signal=16%
GO_NEGATIVE_REGULATION_OF_CELL_ACTIVATION	GO_NEGATIVE_REGULATION_OF_CELL_ACTIVATION		192	-0.351556	-1.26862	0.0583524	0.606228	1	5354	tags=35%, list=30%, signal=49%
GO_LEUKOCYTE_PROLIFERATION	GO_LEUKOCYTE_PROLIFERATION		287	-0.341932	-1.26813	0.0306346	0.607313	1	4501	tags=26%, list=25%, signal=34%
GO_DEVELOPMENTAL_MATURATION	GO_DEVELOPMENTAL_MATURATION		274	-0.342005	-1.26735	0.0458101	0.60952	1	2554	tags=20%, list=14%, signal=23%
GO_CULLIN_FAMILY_PROTEIN_BINDING	GO_CULLIN_FAMILY_PROTEIN_BINDING		18	-0.512923	-1.26734	0.156347	0.608742	1	1485	tags=22%, list=8%, signal=24%
GO_SOMATIC_DIVERSIFICATION_OF_IMMUNE_RECEPTORS	GO_SOMATIC_DIVERSIFICATION_OF_IMMUNE_RECEPTORS		68	-0.398601	-1.26671	0.118667	0.610294	1	4496	tags=31%, list=25%, signal=41%
GO_MICROTUBULE_ASSOCIATED_COMPLEX	GO_MICROTUBULE_ASSOCIATED_COMPLEX		147	-0.364461	-1.26643	0.0640871	0.610571	1	2991	tags=29%, list=17%, signal=34%
GO_REGULATION_OF_PEPTIDE_HORMONE_SECRETION	GO_REGULATION_OF_PEPTIDE_HORMONE_SECRETION		204	-0.352488	-1.26621	0.0634744	0.610579	1	3352	tags=20%, list=19%, signal=24%
GO_INTERFERON_GAMMA_PRODUCTION	GO_INTERFERON_GAMMA_PRODUCTION		107	-0.374841	-1.26566	0.10101	0.611858	1	4357	tags=28%, list=24%, signal=37%
GO_PHOSPHOLIPASE_BINDING	GO_PHOSPHOLIPASE_BINDING		15	-0.534015	-1.26533	0.175439	0.612323	1	2251	tags=33%, list=12%, signal=38%
GO_RAB_GUANYL_NUCLEOTIDE_EXCHANGE_FACTOR_ACTIVITY	GO_RAB_GUANYL_NUCLEOTIDE_EXCHANGE_FACTOR_ACTIVITY		36	-0.445884	-1.2652	0.151685	0.612002	1	3296	tags=25%, list=18%, signal=30%
GO_PROTEIN_HYDROXYLATION	GO_PROTEIN_HYDROXYLATION		23	-0.480577	-1.26491	0.175182	0.61233	1	1987	tags=22%, list=11%, signal=24%
GO_C_C_CHEMOKINE_BINDING	GO_C_C_CHEMOKINE_BINDING		24	-0.492255	-1.26418	0.163934	0.614371	1	3841	tags=29%, list=21%, signal=37%
GO_INTERLEUKIN_8_BIOSYNTHETIC_PROCESS	GO_INTERLEUKIN_8_BIOSYNTHETIC_PROCESS		17	-0.520875	-1.26411	0.152819	0.613848	1	3072	tags=29%, list=17%, signal=35%
GO_CELLULAR_LIPID_CATABOLIC_PROCESS	GO_CELLULAR_LIPID_CATABOLIC_PROCESS		208	-0.351489	-1.26369	0.0531073	0.614597	1	4920	tags=37%, list=27%, signal=50%
GO_SPECIFIC_GRANULE_MEMBRANE	GO_SPECIFIC_GRANULE_MEMBRANE		86	-0.383953	-1.26366	0.100621	0.613902	1	5455	tags=36%, list=30%, signal=51%
GO_TOLL_LIKE_RECEPTOR_9_SIGNALING_PATHWAY	GO_TOLL_LIKE_RECEPTOR_9_SIGNALING_PATHWAY		21	-0.490869	-1.26354	0.171827	0.613524	1	5374	tags=48%, list=30%, signal=68%
GO_NEGATIVE_REGULATION_OF_PROTEIN_POLYMERIZATION	GO_NEGATIVE_REGULATION_OF_PROTEIN_POLYMERIZATION		68	-0.394419	-1.26336	0.109164	0.613444	1	4003	tags=29%, list=22%, signal=38%
GO_INTERLEUKIN_1_RECEPTOR_BINDING	GO_INTERLEUKIN_1_RECEPTOR_BINDING		15	-0.542648	-1.2632	0.191132	0.613216	1	3084	tags=33%, list=17%, signal=40%
GO_REGULATION_OF_STEM_CELL_PROLIFERATION	GO_REGULATION_OF_STEM_CELL_PROLIFERATION		64	-0.405467	-1.26308	0.108108	0.612887	1	1976	tags=22%, list=11%, signal=24%
GO_DNA_GEOMETRIC_CHANGE	GO_DNA_GEOMETRIC_CHANGE		110	-0.376652	-1.26305	0.0938272	0.612176	1	3602	tags=25%, list=20%, signal=30%
GO_POSITIVE_REGULATION_OF_DNA_DAMAGE_RESPONSE_SIGNAL_TRANSDUCTION_BY_P53_CLASS_MEDIATOR	GO_POSITIVE_REGULATION_OF_DNA_DAMAGE_RESPONSE_SIGNAL_TRANSDUCTION_BY_P53_CLASS_MEDIATOR		15	-0.53647	-1.26262	0.177116	0.613004	1	1797	tags=27%, list=10%, signal=30%
GO_ESTABLISHMENT_OF_PROTEIN_LOCALIZATION_TO_PLASMA_MEMBRANE	GO_ESTABLISHMENT_OF_PROTEIN_LOCALIZATION_TO_PLASMA_MEMBRANE		58	-0.409471	-1.26189	0.1375	0.61502	1	3442	tags=29%, list=19%, signal=36%
GO_REGULATION_OF_MONOCYTE_CHEMOTAXIS	GO_REGULATION_OF_MONOCYTE_CHEMOTAXIS		24	-0.479047	-1.26156	0.161932	0.61554	1	3841	tags=25%, list=21%, signal=32%
GO_SULFUR_COMPOUND_BIOSYNTHETIC_PROCESS	GO_SULFUR_COMPOUND_BIOSYNTHETIC_PROCESS		185	-0.350348	-1.26059	0.0667461	0.618509	1	3361	tags=22%, list=19%, signal=27%
GO_INSULIN_SECRETION	GO_INSULIN_SECRETION		203	-0.350703	-1.2605	0.0594286	0.618087	1	3352	tags=21%, list=19%, signal=25%
GO_POSITIVE_REGULATION_OF_B_CELL_MEDIATED_IMMUNITY	GO_POSITIVE_REGULATION_OF_B_CELL_MEDIATED_IMMUNITY		35	-0.447466	-1.26048	0.166419	0.617335	1	4483	tags=37%, list=25%, signal=49%
GO_SYNAPSE_MATURATION	GO_SYNAPSE_MATURATION		25	-0.47476	-1.26023	0.154185	0.61751	1	601	tags=12%, list=3%, signal=12%
GO_CHANNEL_REGULATOR_ACTIVITY	GO_CHANNEL_REGULATOR_ACTIVITY		132	-0.361426	-1.26005	0.0811138	0.617348	1	4252	tags=27%, list=23%, signal=34%
GO_LAMIN_BINDING	GO_LAMIN_BINDING		16	-0.533598	-1.25993	0.188253	0.616982	1	4696	tags=56%, list=26%, signal=76%
GO_POSITIVE_REGULATION_OF_TUMOR_NECROSIS_FACTOR_SUPERFAMILY_CYTOKINE_PRODUCTION	GO_POSITIVE_REGULATION_OF_TUMOR_NECROSIS_FACTOR_SUPERFAMILY_CYTOKINE_PRODUCTION		84	-0.385589	-1.25983	0.109023	0.616533	1	4341	tags=35%, list=24%, signal=45%
GO_INTERFERON_ALPHA_PRODUCTION	GO_INTERFERON_ALPHA_PRODUCTION		28	-0.463768	-1.25928	0.148629	0.617843	1	3072	tags=32%, list=17%, signal=39%
GO_NUCLEAR_MATRIX	GO_NUCLEAR_MATRIX		104	-0.373985	-1.25926	0.0940171	0.617096	1	2624	tags=27%, list=14%, signal=31%
GO_RESPONSE_TO_SALT_STRESS	GO_RESPONSE_TO_SALT_STRESS		26	-0.472738	-1.25903	0.155786	0.61721	1	5	tags=4%, list=0%, signal=4%
GO_REGULATION_OF_CELLULAR_AMINO_ACID_METABOLIC_PROCESS	GO_REGULATION_OF_CELLULAR_AMINO_ACID_METABOLIC_PROCESS		61	-0.401909	-1.25858	0.13929	0.618181	1	4476	tags=43%, list=25%, signal=56%
GO_POSITIVE_REGULATION_OF_LYMPHOCYTE_MEDIATED_IMMUNITY	GO_POSITIVE_REGULATION_OF_LYMPHOCYTE_MEDIATED_IMMUNITY		97	-0.376902	-1.25853	0.0943627	0.617526	1	4504	tags=31%, list=25%, signal=41%
GO_PHOSPHATIDYLGLYCEROL_ACYL_CHAIN_REMODELING	GO_PHOSPHATIDYLGLYCEROL_ACYL_CHAIN_REMODELING		18	-0.507216	-1.25836	0.192825	0.617402	1	4507	tags=44%, list=25%, signal=59%
GO_BASE_CONVERSION_OR_SUBSTITUTION_EDITING	GO_BASE_CONVERSION_OR_SUBSTITUTION_EDITING		21	-0.495046	-1.25827	0.168421	0.616914	1	4245	tags=43%, list=23%, signal=56%
GO_REGULATION_OF_NUCLEOTIDE_BIOSYNTHETIC_PROCESS	GO_REGULATION_OF_NUCLEOTIDE_BIOSYNTHETIC_PROCESS		39	-0.440645	-1.25815	0.151934	0.616657	1	4396	tags=41%, list=24%, signal=54%
GO_CARDIAC_MUSCLE_CELL_ACTION_POTENTIAL	GO_CARDIAC_MUSCLE_CELL_ACTION_POTENTIAL		66	-0.393041	-1.25698	0.125837	0.620308	1	3244	tags=29%, list=18%, signal=35%
GO_POSITIVE_REGULATION_OF_ENDOTHELIAL_CELL_MIGRATION	GO_POSITIVE_REGULATION_OF_ENDOTHELIAL_CELL_MIGRATION		96	-0.377182	-1.25697	0.101124	0.619569	1	1988	tags=16%, list=11%, signal=17%
GO_B_CELL_ACTIVATION_INVOLVED_IN_IMMUNE_RESPONSE	GO_B_CELL_ACTIVATION_INVOLVED_IN_IMMUNE_RESPONSE		72	-0.388076	-1.25608	0.125	0.622239	1	5344	tags=44%, list=29%, signal=63%
GO_NEGATIVE_REGULATION_OF_SODIUM_ION_TRANSPORT	GO_NEGATIVE_REGULATION_OF_SODIUM_ION_TRANSPORT		17	-0.51332	-1.25592	0.169697	0.622143	1	2906	tags=29%, list=16%, signal=35%
GO_ALCOHOL_DEHYDROGENASE_NADPPLUS_ACTIVITY	GO_ALCOHOL_DEHYDROGENASE_NADPPLUS_ACTIVITY		20	-0.488606	-1.25579	0.194611	0.621818	1	3147	tags=30%, list=17%, signal=36%
GO_PROTEOGLYCAN_BIOSYNTHETIC_PROCESS	GO_PROTEOGLYCAN_BIOSYNTHETIC_PROCESS		63	-0.397363	-1.25565	0.136913	0.621595	1	4535	tags=35%, list=25%, signal=46%
GO_MULTIVESICULAR_BODY_ORGANIZATION	GO_MULTIVESICULAR_BODY_ORGANIZATION		31	-0.456466	-1.25545	0.164804	0.621578	1	3959	tags=35%, list=22%, signal=45%
GO_CLATHRIN_ADAPTOR_COMPLEX	GO_CLATHRIN_ADAPTOR_COMPLEX		25	-0.477859	-1.25477	0.172414	0.623335	1	4425	tags=44%, list=24%, signal=58%
GO_APOPTOTIC_MITOCHONDRIAL_CHANGES	GO_APOPTOTIC_MITOCHONDRIAL_CHANGES		118	-0.365929	-1.25458	0.0981595	0.623278	1	2327	tags=17%, list=13%, signal=19%
GO_BASEMENT_MEMBRANE	GO_BASEMENT_MEMBRANE		93	-0.378074	-1.25444	0.119552	0.622999	1	2868	tags=22%, list=16%, signal=25%
GO_NEGATIVE_REGULATION_OF_CHROMOSOME_SEGREGATION	GO_NEGATIVE_REGULATION_OF_CHROMOSOME_SEGREGATION		44	-0.42386	-1.25425	0.151389	0.622893	1	1787	tags=23%, list=10%, signal=25%
GO_GROWTH_HORMONE_SECRETION	GO_GROWTH_HORMONE_SECRETION		15	-0.523233	-1.25397	0.163885	0.623277	1	2251	tags=20%, list=12%, signal=23%
GO_LYMPHOCYTE_ACTIVATION_INVOLVED_IN_IMMUNE_RESPONSE	GO_LYMPHOCYTE_ACTIVATION_INVOLVED_IN_IMMUNE_RESPONSE		176	-0.35176	-1.25382	0.0644028	0.623049	1	5151	tags=35%, list=28%, signal=49%
GO_REGULATION_OF_APPETITE	GO_REGULATION_OF_APPETITE		23	-0.475774	-1.25376	0.184286	0.622481	1	2272	tags=22%, list=13%, signal=25%
GO_POSITIVE_REGULATION_OF_VIRAL_LIFE_CYCLE	GO_POSITIVE_REGULATION_OF_VIRAL_LIFE_CYCLE		58	-0.404672	-1.25371	0.13413	0.621877	1	3877	tags=33%, list=21%, signal=42%
GO_REGULATION_OF_PLASMA_LIPOPROTEIN_PARTICLE_LEVELS	GO_REGULATION_OF_PLASMA_LIPOPROTEIN_PARTICLE_LEVELS		84	-0.383987	-1.25366	0.113402	0.6213	1	5213	tags=44%, list=29%, signal=62%
GO_INTEGRIN_ACTIVATION	GO_INTEGRIN_ACTIVATION		24	-0.472691	-1.25341	0.183942	0.621519	1	3889	tags=38%, list=21%, signal=48%
GO_NUCLEAR_UBIQUITIN_LIGASE_COMPLEX	GO_NUCLEAR_UBIQUITIN_LIGASE_COMPLEX		43	-0.427431	-1.25334	0.145228	0.620995	1	3227	tags=28%, list=18%, signal=34%
GO_EXCITATORY_EXTRACELLULAR_LIGAND_GATED_ION_CHANNEL_ACTIVITY	GO_EXCITATORY_EXTRACELLULAR_LIGAND_GATED_ION_CHANNEL_ACTIVITY		30	-0.462196	-1.25283	0.142857	0.622159	1	3015	tags=27%, list=17%, signal=32%
GO_POSITIVE_REGULATION_OF_REGULATED_SECRETORY_PATHWAY	GO_POSITIVE_REGULATION_OF_REGULATED_SECRETORY_PATHWAY		50	-0.41829	-1.25282	0.134146	0.621417	1	3007	tags=24%, list=17%, signal=29%
GO_PEPTIDE_TRANSMEMBRANE_TRANSPORTER_ACTIVITY	GO_PEPTIDE_TRANSMEMBRANE_TRANSPORTER_ACTIVITY		30	-0.456997	-1.25281	0.154179	0.620688	1	4427	tags=43%, list=24%, signal=57%
GO_FOAM_CELL_DIFFERENTIATION	GO_FOAM_CELL_DIFFERENTIATION		35	-0.436599	-1.25225	0.155271	0.622013	1	1570	tags=23%, list=9%, signal=25%
GO_MUSCLE_SYSTEM_PROCESS	GO_MUSCLE_SYSTEM_PROCESS		425	-0.328054	-1.25222	0.0189274	0.621348	1	3244	tags=21%, list=18%, signal=25%
GO_RESPONSE_TO_ATP	GO_RESPONSE_TO_ATP		33	-0.447606	-1.25176	0.167382	0.622201	1	4578	tags=42%, list=25%, signal=57%
GO_PHAGOPHORE_ASSEMBLY_SITE	GO_PHAGOPHORE_ASSEMBLY_SITE		28	-0.46507	-1.25153	0.155844	0.622292	1	1173	tags=18%, list=6%, signal=19%
GO_RUFFLE_ASSEMBLY	GO_RUFFLE_ASSEMBLY		39	-0.435446	-1.25148	0.158774	0.621683	1	4228	tags=44%, list=23%, signal=57%
GO_REGULATION_OF_PEPTIDYL_THREONINE_PHOSPHORYLATION	GO_REGULATION_OF_PEPTIDYL_THREONINE_PHOSPHORYLATION		45	-0.420502	-1.25078	0.149792	0.623542	1	1113	tags=13%, list=6%, signal=14%
GO_GLYCOLIPID_BINDING	GO_GLYCOLIPID_BINDING		21	-0.492226	-1.25044	0.197932	0.624125	1	4510	tags=43%, list=25%, signal=57%
GO_SMOOTH_ENDOPLASMIC_RETICULUM	GO_SMOOTH_ENDOPLASMIC_RETICULUM		34	-0.452354	-1.2501	0.14548	0.62467	1	1304	tags=18%, list=7%, signal=19%
GO_CHAPERONE_BINDING	GO_CHAPERONE_BINDING		101	-0.377419	-1.2501	0.0967742	0.623899	1	1758	tags=14%, list=10%, signal=15%
GO_MITOTIC_SISTER_CHROMATID_SEGREGATION	GO_MITOTIC_SISTER_CHROMATID_SEGREGATION		149	-0.358069	-1.25	0.0942029	0.623501	1	3346	tags=32%, list=18%, signal=39%
GO_LIPID_CATABOLIC_PROCESS	GO_LIPID_CATABOLIC_PROCESS		317	-0.334615	-1.24956	0.04371	0.624458	1	4920	tags=35%, list=27%, signal=47%
GO_REGULATION_OF_EXOCYTOSIS	GO_REGULATION_OF_EXOCYTOSIS		208	-0.343911	-1.24948	0.0617849	0.623952	1	4646	tags=32%, list=26%, signal=42%
GO_SUMO_BINDING	GO_SUMO_BINDING		15	-0.531755	-1.24922	0.194444	0.624226	1	1609	tags=40%, list=9%, signal=44%
GO_ACTION_POTENTIAL	GO_ACTION_POTENTIAL		125	-0.361529	-1.24904	0.0970874	0.624141	1	3244	tags=26%, list=18%, signal=31%
GO_EXTERNAL_SIDE_OF_PLASMA_MEMBRANE	GO_EXTERNAL_SIDE_OF_PLASMA_MEMBRANE		300	-0.334785	-1.24891	0.0394737	0.623907	1	4079	tags=28%, list=23%, signal=36%
GO_INTRINSIC_APOPTOTIC_SIGNALING_PATHWAY_BY_P53_CLASS_MEDIATOR	GO_INTRINSIC_APOPTOTIC_SIGNALING_PATHWAY_BY_P53_CLASS_MEDIATOR		75	-0.387184	-1.24837	0.124021	0.625205	1	2106	tags=20%, list=12%, signal=23%
GO_EXCRETION	GO_EXCRETION		64	-0.395012	-1.24811	0.127321	0.625485	1	3132	tags=27%, list=17%, signal=32%
GO_PROTEASOMAL_PROTEIN_CATABOLIC_PROCESS	GO_PROTEASOMAL_PROTEIN_CATABOLIC_PROCESS		463	-0.325158	-1.24783	0.0294118	0.625792	1	3451	tags=25%, list=19%, signal=31%
GO_ENDOPEPTIDASE_COMPLEX	GO_ENDOPEPTIDASE_COMPLEX		64	-0.390457	-1.24677	0.129973	0.629207	1	3259	tags=31%, list=18%, signal=38%
GO_COLLAGEN_METABOLIC_PROCESS	GO_COLLAGEN_METABOLIC_PROCESS		101	-0.373999	-1.24589	0.113842	0.631794	1	2026	tags=16%, list=11%, signal=18%
GO_GANGLIOSIDE_METABOLIC_PROCESS	GO_GANGLIOSIDE_METABOLIC_PROCESS		21	-0.490107	-1.24579	0.181953	0.631418	1	3940	tags=29%, list=22%, signal=36%
GO_NEGATIVE_REGULATION_OF_SMOOTH_MUSCLE_CELL_PROLIFERATION	GO_NEGATIVE_REGULATION_OF_SMOOTH_MUSCLE_CELL_PROLIFERATION		46	-0.416879	-1.24566	0.144231	0.631112	1	2329	tags=17%, list=13%, signal=20%
GO_COMPLEMENT_BINDING	GO_COMPLEMENT_BINDING		19	-0.50551	-1.24555	0.201504	0.630779	1	4163	tags=42%, list=23%, signal=55%
GO_UBIQUITIN_DEPENDENT_PROTEIN_CATABOLIC_PROCESS_VIA_THE_MULTIVESICULAR_BODY_SORTING_PATHWAY	GO_UBIQUITIN_DEPENDENT_PROTEIN_CATABOLIC_PROCESS_VIA_THE_MULTIVESICULAR_BODY_SORTING_PATHWAY		22	-0.493025	-1.24551	0.17716	0.630148	1	4252	tags=45%, list=23%, signal=59%
GO_DOPAMINE_RECEPTOR_BINDING	GO_DOPAMINE_RECEPTOR_BINDING		16	-0.523257	-1.24482	0.190909	0.632063	1	6162	tags=69%, list=34%, signal=104%
GO_SYNAPTIC_VESICLE_LOCALIZATION	GO_SYNAPTIC_VESICLE_LOCALIZATION		56	-0.40122	-1.24459	0.143817	0.632145	1	3547	tags=32%, list=20%, signal=40%
GO_CORONARY_VASCULATURE_MORPHOGENESIS	GO_CORONARY_VASCULATURE_MORPHOGENESIS		16	-0.523315	-1.24448	0.187017	0.63181	1	4426	tags=50%, list=24%, signal=66%
GO_ALDO_KETO_REDUCTASE_NADP_ACTIVITY	GO_ALDO_KETO_REDUCTASE_NADP_ACTIVITY		25	-0.471216	-1.24412	0.161017	0.632434	1	3147	tags=28%, list=17%, signal=34%
GO_CALCIUM_ION_TRANSMEMBRANE_TRANSPORT	GO_CALCIUM_ION_TRANSMEMBRANE_TRANSPORT		319	-0.334193	-1.24397	0.0475162	0.632221	1	4157	tags=28%, list=23%, signal=36%
GO_PYRIMIDINE_NUCLEOSIDE_METABOLIC_PROCESS	GO_PYRIMIDINE_NUCLEOSIDE_METABOLIC_PROCESS		36	-0.44143	-1.24361	0.162162	0.632731	1	4248	tags=36%, list=23%, signal=47%
GO_POSITIVE_REGULATION_OF_LEUKOCYTE_MEDIATED_IMMUNITY	GO_POSITIVE_REGULATION_OF_LEUKOCYTE_MEDIATED_IMMUNITY		124	-0.361005	-1.24348	0.107186	0.632489	1	4504	tags=31%, list=25%, signal=41%
GO_REGULATION_OF_CELL_CYCLE_G1_S_PHASE_TRANSITION	GO_REGULATION_OF_CELL_CYCLE_G1_S_PHASE_TRANSITION		161	-0.350602	-1.24344	0.0791027	0.631906	1	1334	tags=17%, list=7%, signal=18%
GO_LYMPHOCYTE_DIFFERENTIATION	GO_LYMPHOCYTE_DIFFERENTIATION		343	-0.331501	-1.24283	0.0424178	0.633426	1	4501	tags=29%, list=25%, signal=38%
GO_CATION_CHANNEL_ACTIVITY	GO_CATION_CHANNEL_ACTIVITY		327	-0.329145	-1.24281	0.0386681	0.632718	1	4033	tags=26%, list=22%, signal=33%
GO_POSITIVE_REGULATION_OF_DEFENSE_RESPONSE	GO_POSITIVE_REGULATION_OF_DEFENSE_RESPONSE		471	-0.32614	-1.24274	0.0242616	0.632197	1	4457	tags=29%, list=25%, signal=38%
GO_ANTIGEN_PROCESSING_AND_PRESENTATION_OF_PEPTIDE_ANTIGEN_VIA_MHC_CLASS_I	GO_ANTIGEN_PROCESSING_AND_PRESENTATION_OF_PEPTIDE_ANTIGEN_VIA_MHC_CLASS_I		89	-0.377582	-1.24265	0.115044	0.631832	1	4445	tags=33%, list=25%, signal=43%
GO_LOW_DENSITY_LIPOPROTEIN_PARTICLE_BINDING	GO_LOW_DENSITY_LIPOPROTEIN_PARTICLE_BINDING		16	-0.521659	-1.24211	0.180597	0.633049	1	4091	tags=44%, list=23%, signal=56%
GO_NEGATIVE_REGULATION_OF_CANONICAL_WNT_SIGNALING_PATHWAY	GO_NEGATIVE_REGULATION_OF_CANONICAL_WNT_SIGNALING_PATHWAY		174	-0.350683	-1.24204	0.0807601	0.632553	1	4648	tags=36%, list=26%, signal=48%
GO_ATRIAL_CARDIAC_MUSCLE_CELL_TO_AV_NODE_CELL_SIGNALING	GO_ATRIAL_CARDIAC_MUSCLE_CELL_TO_AV_NODE_CELL_SIGNALING		19	-0.492178	-1.24189	0.181126	0.632353	1	1890	tags=32%, list=10%, signal=35%
GO_RNA_LOCALIZATION	GO_RNA_LOCALIZATION		222	-0.341614	-1.24174	0.0684932	0.632175	1	2055	tags=21%, list=11%, signal=24%
GO_POSITIVE_REGULATION_OF_VASOCONSTRICTION	GO_POSITIVE_REGULATION_OF_VASOCONSTRICTION		31	-0.451181	-1.24173	0.168331	0.631457	1	1890	tags=19%, list=10%, signal=22%
GO_ENZYME_ACTIVATOR_ACTIVITY	GO_ENZYME_ACTIVATOR_ACTIVITY		485	-0.323398	-1.24168	0.0176349	0.63088	1	4945	tags=32%, list=27%, signal=43%
GO_POSITIVE_REGULATION_OF_RUFFLE_ASSEMBLY	GO_POSITIVE_REGULATION_OF_RUFFLE_ASSEMBLY		15	-0.515332	-1.2416	0.18541	0.630457	1	4018	tags=60%, list=22%, signal=77%
GO_ESTABLISHMENT_OF_RNA_LOCALIZATION	GO_ESTABLISHMENT_OF_RNA_LOCALIZATION		189	-0.347782	-1.24144	0.0739477	0.630278	1	3799	tags=32%, list=21%, signal=40%
GO_POSITIVE_REGULATION_OF_INTERFERON_GAMMA_PRODUCTION	GO_POSITIVE_REGULATION_OF_INTERFERON_GAMMA_PRODUCTION		60	-0.39536	-1.24129	0.145553	0.630119	1	4289	tags=28%, list=24%, signal=37%
GO_MONOVALENT_INORGANIC_CATION_HOMEOSTASIS	GO_MONOVALENT_INORGANIC_CATION_HOMEOSTASIS		155	-0.353343	-1.24084	0.0926143	0.631156	1	2906	tags=19%, list=16%, signal=22%
GO_POSITIVE_REGULATION_OF_PRODUCTION_OF_MOLECULAR_MEDIATOR_OF_IMMUNE_RESPONSE	GO_POSITIVE_REGULATION_OF_PRODUCTION_OF_MOLECULAR_MEDIATOR_OF_IMMUNE_RESPONSE		92	-0.377346	-1.24053	0.120101	0.631562	1	2466	tags=16%, list=14%, signal=19%
GO_SYNTAXIN_1_BINDING	GO_SYNTAXIN_1_BINDING		26	-0.470543	-1.23992	0.188253	0.633264	1	1666	tags=19%, list=9%, signal=21%
GO_NUCLEOTIDE_DIPHOSPHATASE_ACTIVITY	GO_NUCLEOTIDE_DIPHOSPHATASE_ACTIVITY		16	-0.521884	-1.23959	0.197947	0.633758	1	4514	tags=44%, list=25%, signal=58%
GO_POSITIVE_REGULATION_OF_HEART_CONTRACTION	GO_POSITIVE_REGULATION_OF_HEART_CONTRACTION		35	-0.432151	-1.2395	0.150805	0.633346	1	2315	tags=26%, list=13%, signal=29%
GO_PURINE_CONTAINING_COMPOUND_CATABOLIC_PROCESS	GO_PURINE_CONTAINING_COMPOUND_CATABOLIC_PROCESS		48	-0.411514	-1.23888	0.155989	0.634951	1	4843	tags=40%, list=27%, signal=54%
GO_TISSUE_HOMEOSTASIS	GO_TISSUE_HOMEOSTASIS		212	-0.339927	-1.23886	0.071511	0.634271	1	4478	tags=33%, list=25%, signal=43%
GO_DYNEIN_INTERMEDIATE_CHAIN_BINDING	GO_DYNEIN_INTERMEDIATE_CHAIN_BINDING		27	-0.45942	-1.23853	0.1875	0.634829	1	1141	tags=22%, list=6%, signal=24%
GO_HISTONE_DEACETYLATION	GO_HISTONE_DEACETYLATION		72	-0.389202	-1.2385	0.140026	0.634186	1	1816	tags=14%, list=10%, signal=15%
GO_PHOSPHATIDYLSERINE_METABOLIC_PROCESS	GO_PHOSPHATIDYLSERINE_METABOLIC_PROCESS		30	-0.456339	-1.23801	0.171309	0.635377	1	5114	tags=47%, list=28%, signal=65%
GO_NEPHRON_MORPHOGENESIS	GO_NEPHRON_MORPHOGENESIS		77	-0.387461	-1.2379	0.125837	0.635077	1	2200	tags=21%, list=12%, signal=24%
GO_DNA_BIOSYNTHETIC_PROCESS	GO_DNA_BIOSYNTHETIC_PROCESS		187	-0.346541	-1.23787	0.0861678	0.634411	1	1370	tags=16%, list=8%, signal=17%
GO_SENSORY_PERCEPTION_OF_LIGHT_STIMULUS	GO_SENSORY_PERCEPTION_OF_LIGHT_STIMULUS		213	-0.341084	-1.23781	0.0743802	0.633936	1	4922	tags=32%, list=27%, signal=44%
GO_NEGATIVE_REGULATION_OF_CYTOKINE_PRODUCTION_INVOLVED_IN_INFLAMMATORY_RESPONSE	GO_NEGATIVE_REGULATION_OF_CYTOKINE_PRODUCTION_INVOLVED_IN_INFLAMMATORY_RESPONSE		16	-0.514715	-1.23727	0.198767	0.635306	1	4697	tags=50%, list=26%, signal=67%
GO_CARDIAC_MUSCLE_CELL_CONTRACTION	GO_CARDIAC_MUSCLE_CELL_CONTRACTION		67	-0.397355	-1.23661	0.146113	0.637065	1	3244	tags=27%, list=18%, signal=33%
GO_PEPTIDE_HORMONE_SECRETION	GO_PEPTIDE_HORMONE_SECRETION		247	-0.338253	-1.23634	0.0596175	0.637409	1	3352	tags=20%, list=19%, signal=24%
GO_NEGATIVE_REGULATION_OF_B_CELL_ACTIVATION	GO_NEGATIVE_REGULATION_OF_B_CELL_ACTIVATION		31	-0.444936	-1.2363	0.186344	0.636792	1	4496	tags=39%, list=25%, signal=51%
GO_POSITIVE_REGULATION_OF_ADAPTIVE_IMMUNE_RESPONSE	GO_POSITIVE_REGULATION_OF_ADAPTIVE_IMMUNE_RESPONSE		99	-0.37155	-1.23605	0.117647	0.637038	1	4504	tags=35%, list=25%, signal=47%
GO_POSITIVE_REGULATION_OF_NEUROBLAST_PROLIFERATION	GO_POSITIVE_REGULATION_OF_NEUROBLAST_PROLIFERATION		23	-0.471036	-1.23592	0.18323	0.63678	1	1976	tags=30%, list=11%, signal=34%
GO_MITOPHAGY	GO_MITOPHAGY		22	-0.48344	-1.23572	0.184375	0.636777	1	5	tags=5%, list=0%, signal=5%
GO_POSITIVE_REGULATION_OF_P38MAPK_CASCADE	GO_POSITIVE_REGULATION_OF_P38MAPK_CASCADE		25	-0.471286	-1.23567	0.18448	0.636228	1	590	tags=12%, list=3%, signal=12%
GO_FERTILIZATION	GO_FERTILIZATION		168	-0.345874	-1.23534	0.0882695	0.636851	1	2354	tags=17%, list=13%, signal=20%
GO_REGULATION_OF_ION_TRANSMEMBRANE_TRANSPORT	GO_REGULATION_OF_ION_TRANSMEMBRANE_TRANSPORT		455	-0.32032	-1.2352	0.034555	0.636636	1	4322	tags=27%, list=24%, signal=35%
GO_REGULATION_OF_WOUND_HEALING	GO_REGULATION_OF_WOUND_HEALING		135	-0.35602	-1.23493	0.117291	0.637007	1	2658	tags=19%, list=15%, signal=22%
GO_REGULATION_OF_CARDIAC_MUSCLE_CONTRACTION	GO_REGULATION_OF_CARDIAC_MUSCLE_CONTRACTION		74	-0.387761	-1.23416	0.141192	0.639179	1	3244	tags=23%, list=18%, signal=28%
GO_ARP2_3_COMPLEX_MEDIATED_ACTIN_NUCLEATION	GO_ARP2_3_COMPLEX_MEDIATED_ACTIN_NUCLEATION		31	-0.44579	-1.23401	0.182584	0.639073	1	3026	tags=19%, list=17%, signal=23%
GO_REGULATION_OF_CYCLASE_ACTIVITY	GO_REGULATION_OF_CYCLASE_ACTIVITY		49	-0.409646	-1.2338	0.150281	0.6391	1	2558	tags=24%, list=14%, signal=28%
GO_NEGATIVE_REGULATION_OF_WNT_SIGNALING_PATHWAY	GO_NEGATIVE_REGULATION_OF_WNT_SIGNALING_PATHWAY		207	-0.345583	-1.23356	0.0828471	0.639241	1	4648	tags=35%, list=26%, signal=46%
GO_NEGATIVE_REGULATION_OF_TOR_SIGNALING	GO_NEGATIVE_REGULATION_OF_TOR_SIGNALING		41	-0.422742	-1.23333	0.15978	0.639363	1	3341	tags=27%, list=18%, signal=33%
GO_SYNAPTIC_MEMBRANE	GO_SYNAPTIC_MEMBRANE		428	-0.3237	-1.23299	0.0416667	0.639849	1	3776	tags=25%, list=21%, signal=31%
GO_PROTEIN_CONTAINING_COMPLEX_LOCALIZATION	GO_PROTEIN_CONTAINING_COMPLEX_LOCALIZATION		279	-0.331856	-1.23277	0.0555556	0.639973	1	4181	tags=29%, list=23%, signal=38%
GO_NEGATIVE_REGULATION_OF_HEMOPOIESIS	GO_NEGATIVE_REGULATION_OF_HEMOPOIESIS		135	-0.355736	-1.2327	0.11244	0.63947	1	4483	tags=34%, list=25%, signal=45%
GO_LIPID_LOCALIZATION	GO_LIPID_LOCALIZATION		385	-0.324517	-1.23258	0.0414453	0.639223	1	4227	tags=28%, list=23%, signal=36%
GO_CELLULAR_RESPONSE_TO_ABIOTIC_STIMULUS	GO_CELLULAR_RESPONSE_TO_ABIOTIC_STIMULUS		315	-0.330804	-1.23241	0.0594059	0.639148	1	3421	tags=25%, list=19%, signal=30%
GO_UBIQUITIN_LIGASE_COMPLEX	GO_UBIQUITIN_LIGASE_COMPLEX		278	-0.334245	-1.23217	0.0696903	0.639334	1	3591	tags=26%, list=20%, signal=32%
GO_LYMPHOCYTE_HOMEOSTASIS	GO_LYMPHOCYTE_HOMEOSTASIS		60	-0.395326	-1.23198	0.14741	0.639388	1	3426	tags=23%, list=19%, signal=29%
GO_SODIUM_CHANNEL_REGULATOR_ACTIVITY	GO_SODIUM_CHANNEL_REGULATOR_ACTIVITY		34	-0.438923	-1.23188	0.177622	0.639031	1	4252	tags=29%, list=23%, signal=38%
GO_B_CELL_PROLIFERATION	GO_B_CELL_PROLIFERATION		93	-0.370518	-1.23163	0.120558	0.63927	1	3966	tags=20%, list=22%, signal=26%
GO_REGULATION_OF_CYTOSOLIC_CALCIUM_ION_CONCENTRATION	GO_REGULATION_OF_CYTOSOLIC_CALCIUM_ION_CONCENTRATION		357	-0.328271	-1.23153	0.0430108	0.638941	1	5486	tags=37%, list=30%, signal=52%
GO_REGULATION_OF_RAS_PROTEIN_SIGNAL_TRANSDUCTION	GO_REGULATION_OF_RAS_PROTEIN_SIGNAL_TRANSDUCTION		235	-0.33733	-1.23096	0.0745273	0.640375	1	4349	tags=29%, list=24%, signal=38%
GO_GOLGI_VESICLE_BUDDING	GO_GOLGI_VESICLE_BUDDING		77	-0.382092	-1.23046	0.133418	0.641498	1	4930	tags=35%, list=27%, signal=48%
GO_GLUTAMINE_FAMILY_AMINO_ACID_BIOSYNTHETIC_PROCESS	GO_GLUTAMINE_FAMILY_AMINO_ACID_BIOSYNTHETIC_PROCESS		16	-0.514984	-1.2304	0.203338	0.640991	1	4057	tags=38%, list=22%, signal=48%
GO_REGULATION_OF_COAGULATION	GO_REGULATION_OF_COAGULATION		82	-0.37352	-1.22969	0.13272	0.642989	1	3038	tags=24%, list=17%, signal=29%
GO_PHOSPHATIDYLINOSITOL_PHOSPHATE_BINDING	GO_PHOSPHATIDYLINOSITOL_PHOSPHATE_BINDING		154	-0.346853	-1.22967	0.100118	0.642354	1	3999	tags=26%, list=22%, signal=33%
GO_RESPONSE_TO_STARVATION	GO_RESPONSE_TO_STARVATION		182	-0.343615	-1.22962	0.098476	0.641803	1	2930	tags=22%, list=16%, signal=26%
GO_REGULATION_OF_ACTION_POTENTIAL	GO_REGULATION_OF_ACTION_POTENTIAL		49	-0.411775	-1.22952	0.168937	0.641454	1	3421	tags=27%, list=19%, signal=33%
GO_REGULATION_OF_MRNA_SPLICING_VIA_SPLICEOSOME	GO_REGULATION_OF_MRNA_SPLICING_VIA_SPLICEOSOME		97	-0.372002	-1.2295	0.148194	0.640795	1	2152	tags=20%, list=12%, signal=22%
GO_PHOSPHOLIPID_METABOLIC_PROCESS	GO_PHOSPHOLIPID_METABOLIC_PROCESS		413	-0.325826	-1.22935	0.0433862	0.640662	1	5074	tags=35%, list=28%, signal=47%
GO_REGULATION_OF_DNA_TEMPLATED_TRANSCRIPTION_IN_RESPONSE_TO_STRESS	GO_REGULATION_OF_DNA_TEMPLATED_TRANSCRIPTION_IN_RESPONSE_TO_STRESS		119	-0.359199	-1.22926	0.103281	0.640286	1	4460	tags=34%, list=25%, signal=44%
GO_REGULATION_OF_HEMOPOIESIS	GO_REGULATION_OF_HEMOPOIESIS		434	-0.321316	-1.22912	0.0272823	0.640126	1	4496	tags=32%, list=25%, signal=41%
GO_TRANS_GOLGI_NETWORK_MEMBRANE	GO_TRANS_GOLGI_NETWORK_MEMBRANE		79	-0.376862	-1.22881	0.136774	0.640602	1	3477	tags=29%, list=19%, signal=36%
GO_LYSOSOMAL_LUMEN	GO_LYSOSOMAL_LUMEN		94	-0.372024	-1.22868	0.117429	0.640406	1	4215	tags=30%, list=23%, signal=39%
GO_POSITIVE_REGULATION_OF_MUSCLE_CELL_APOPTOTIC_PROCESS	GO_POSITIVE_REGULATION_OF_MUSCLE_CELL_APOPTOTIC_PROCESS		27	-0.460857	-1.22859	0.179148	0.640016	1	2568	tags=19%, list=14%, signal=22%
GO_ADENYLATE_CYCLASE_ACTIVATING_G_PROTEIN_COUPLED_RECEPTOR_SIGNALING_PATHWAY	GO_ADENYLATE_CYCLASE_ACTIVATING_G_PROTEIN_COUPLED_RECEPTOR_SIGNALING_PATHWAY		132	-0.357866	-1.22851	0.103365	0.6396	1	3932	tags=27%, list=22%, signal=35%
GO_ENDOPLASMIC_RETICULUM_CALCIUM_ION_HOMEOSTASIS	GO_ENDOPLASMIC_RETICULUM_CALCIUM_ION_HOMEOSTASIS		23	-0.473651	-1.22845	0.203313	0.639143	1	883	tags=22%, list=5%, signal=23%
GO_SNARE_COMPLEX_ASSEMBLY	GO_SNARE_COMPLEX_ASSEMBLY		17	-0.50588	-1.22843	0.205564	0.638486	1	5933	tags=53%, list=33%, signal=79%
GO_MITOTIC_CELL_CYCLE_CHECKPOINT	GO_MITOTIC_CELL_CYCLE_CHECKPOINT		162	-0.350612	-1.22809	0.0763807	0.639128	1	1292	tags=17%, list=7%, signal=18%
GO_REGULATION_OF_LEUKOCYTE_DIFFERENTIATION	GO_REGULATION_OF_LEUKOCYTE_DIFFERENTIATION		265	-0.33215	-1.22803	0.0733845	0.638617	1	4496	tags=32%, list=25%, signal=42%
GO_GOLGI_CIS_CISTERNA	GO_GOLGI_CIS_CISTERNA		16	-0.512712	-1.22755	0.229102	0.639756	1	2415	tags=31%, list=13%, signal=36%
GO_NEGATIVE_REGULATION_OF_HOMOTYPIC_CELL_CELL_ADHESION	GO_NEGATIVE_REGULATION_OF_HOMOTYPIC_CELL_CELL_ADHESION		15	-0.51708	-1.22697	0.223065	0.641301	1	5022	tags=47%, list=28%, signal=65%
GO_CELL_CYCLE_G1_S_PHASE_TRANSITION	GO_CELL_CYCLE_G1_S_PHASE_TRANSITION		255	-0.333316	-1.2269	0.073991	0.640836	1	1549	tags=16%, list=9%, signal=17%
GO_SULFUR_COMPOUND_CATABOLIC_PROCESS	GO_SULFUR_COMPOUND_CATABOLIC_PROCESS		52	-0.403414	-1.22633	0.182825	0.642295	1	5834	tags=38%, list=32%, signal=57%
GO_VOLTAGE_GATED_ION_CHANNEL_ACTIVITY	GO_VOLTAGE_GATED_ION_CHANNEL_ACTIVITY		191	-0.343857	-1.22628	0.0833333	0.641784	1	4314	tags=29%, list=24%, signal=37%
GO_POSITIVE_REGULATION_OF_COLLAGEN_METABOLIC_PROCESS	GO_POSITIVE_REGULATION_OF_COLLAGEN_METABOLIC_PROCESS		25	-0.458225	-1.22606	0.194611	0.641868	1	5920	tags=52%, list=33%, signal=77%
GO_MICROTUBULE_BASED_MOVEMENT	GO_MICROTUBULE_BASED_MOVEMENT		275	-0.331404	-1.22593	0.0757238	0.641688	1	4139	tags=31%, list=23%, signal=39%
GO_NEGATIVE_REGULATION_OF_VASCULAR_SMOOTH_MUSCLE_CELL_PROLIFERATION	GO_NEGATIVE_REGULATION_OF_VASCULAR_SMOOTH_MUSCLE_CELL_PROLIFERATION		18	-0.499484	-1.2255	0.226444	0.642634	1	902	tags=11%, list=5%, signal=12%
GO_COCHLEA_DEVELOPMENT	GO_COCHLEA_DEVELOPMENT		51	-0.407614	-1.2253	0.186395	0.642743	1	1655	tags=18%, list=9%, signal=19%
GO_AUTOPHAGOSOME_MATURATION	GO_AUTOPHAGOSOME_MATURATION		38	-0.433725	-1.22525	0.176554	0.642204	1	3746	tags=32%, list=21%, signal=40%
GO_POSITIVE_REGULATION_OF_REACTIVE_OXYGEN_SPECIES_METABOLIC_PROCESS	GO_POSITIVE_REGULATION_OF_REACTIVE_OXYGEN_SPECIES_METABOLIC_PROCESS		92	-0.371344	-1.22491	0.127525	0.642801	1	2111	tags=15%, list=12%, signal=17%
GO_COPII_COATED_VESICLE_BUDDING	GO_COPII_COATED_VESICLE_BUDDING		69	-0.382295	-1.22475	0.141145	0.642671	1	3462	tags=26%, list=19%, signal=32%
GO_KIDNEY_MORPHOGENESIS	GO_KIDNEY_MORPHOGENESIS		93	-0.364047	-1.22473	0.131714	0.642058	1	2200	tags=18%, list=12%, signal=21%
GO_G_PROTEIN_COUPLED_GLUTAMATE_RECEPTOR_SIGNALING_PATHWAY	GO_G_PROTEIN_COUPLED_GLUTAMATE_RECEPTOR_SIGNALING_PATHWAY		15	-0.509649	-1.22472	0.211568	0.641368	1	4458	tags=47%, list=25%, signal=62%
GO_SPECIFIC_GRANULE	GO_SPECIFIC_GRANULE		154	-0.346962	-1.22457	0.103281	0.641235	1	5455	tags=36%, list=30%, signal=52%
GO_REGULATION_OF_INFLAMMATORY_RESPONSE	GO_REGULATION_OF_INFLAMMATORY_RESPONSE		324	-0.327387	-1.22455	0.053203	0.640622	1	4812	tags=31%, list=27%, signal=42%
GO_NEGATIVE_REGULATION_OF_CYTOKINE_PRODUCTION	GO_NEGATIVE_REGULATION_OF_CYTOKINE_PRODUCTION		262	-0.33255	-1.22441	0.0635268	0.640364	1	5375	tags=39%, list=30%, signal=55%
GO_POSITIVE_REGULATION_OF_RECEPTOR_INTERNALIZATION	GO_POSITIVE_REGULATION_OF_RECEPTOR_INTERNALIZATION		23	-0.476054	-1.2243	0.198839	0.640101	1	3515	tags=22%, list=19%, signal=27%
GO_REGULATION_OF_T_HELPER_17_TYPE_IMMUNE_RESPONSE	GO_REGULATION_OF_T_HELPER_17_TYPE_IMMUNE_RESPONSE		20	-0.478513	-1.22406	0.200569	0.640348	1	5056	tags=60%, list=28%, signal=83%
GO_SULFOTRANSFERASE_ACTIVITY	GO_SULFOTRANSFERASE_ACTIVITY		50	-0.405046	-1.22365	0.180501	0.641273	1	1601	tags=14%, list=9%, signal=15%
GO_WNT_ACTIVATED_RECEPTOR_ACTIVITY	GO_WNT_ACTIVATED_RECEPTOR_ACTIVITY		17	-0.492932	-1.22239	0.211332	0.645493	1	2225	tags=24%, list=12%, signal=27%
GO_DENDRITE_MORPHOGENESIS	GO_DENDRITE_MORPHOGENESIS		137	-0.352773	-1.22135	0.116082	0.648854	1	4459	tags=39%, list=25%, signal=52%
GO_RETROGRADE_AXONAL_TRANSPORT	GO_RETROGRADE_AXONAL_TRANSPORT		17	-0.508861	-1.22109	0.221893	0.649132	1	1116	tags=29%, list=6%, signal=31%
GO_RESPONSE_TO_IONIZING_RADIATION	GO_RESPONSE_TO_IONIZING_RADIATION		141	-0.349373	-1.22083	0.111913	0.649427	1	738	tags=10%, list=4%, signal=10%
GO_CUL2_RING_UBIQUITIN_LIGASE_COMPLEX	GO_CUL2_RING_UBIQUITIN_LIGASE_COMPLEX		15	-0.521054	-1.22068	0.213836	0.649321	1	339	tags=13%, list=2%, signal=14%
GO_SPINDLE_ASSEMBLY	GO_SPINDLE_ASSEMBLY		105	-0.365805	-1.2205	0.124694	0.649286	1	2350	tags=23%, list=13%, signal=26%
GO_REGULATION_OF_VENTRICULAR_CARDIAC_MUSCLE_CELL_ACTION_POTENTIAL	GO_REGULATION_OF_VENTRICULAR_CARDIAC_MUSCLE_CELL_ACTION_POTENTIAL		15	-0.510694	-1.22042	0.216541	0.648881	1	1864	tags=27%, list=10%, signal=30%
GO_NEGATIVE_REGULATION_OF_PEPTIDE_HORMONE_SECRETION	GO_NEGATIVE_REGULATION_OF_PEPTIDE_HORMONE_SECRETION		41	-0.416509	-1.22017	0.175214	0.649151	1	3352	tags=22%, list=19%, signal=27%
GO_NEGATIVE_REGULATION_OF_DIGESTIVE_SYSTEM_PROCESS	GO_NEGATIVE_REGULATION_OF_DIGESTIVE_SYSTEM_PROCESS		18	-0.501653	-1.22012	0.219941	0.648658	1	1256	tags=17%, list=7%, signal=18%
GO_REGULATION_OF_CALCIUM_ION_TRANSPORT	GO_REGULATION_OF_CALCIUM_ION_TRANSPORT		248	-0.334118	-1.21999	0.0848018	0.64844	1	4079	tags=27%, list=23%, signal=34%
GO_REGULATION_OF_NATURAL_KILLER_CELL_ACTIVATION	GO_REGULATION_OF_NATURAL_KILLER_CELL_ACTIVATION		32	-0.440962	-1.21957	0.191458	0.649383	1	5438	tags=44%, list=30%, signal=62%
GO_NEGATIVE_REGULATION_OF_CELL_GROWTH	GO_NEGATIVE_REGULATION_OF_CELL_GROWTH		175	-0.34189	-1.21929	0.100811	0.649682	1	3054	tags=20%, list=17%, signal=24%
GO_MODULATION_BY_SYMBIONT_OF_HOST_CELLULAR_PROCESS	GO_MODULATION_BY_SYMBIONT_OF_HOST_CELLULAR_PROCESS		26	-0.462105	-1.21892	0.19943	0.650459	1	4148	tags=38%, list=23%, signal=50%
GO_CLEAVAGE_FURROW	GO_CLEAVAGE_FURROW		49	-0.409186	-1.2188	0.166216	0.650213	1	4696	tags=41%, list=26%, signal=55%
GO_CELLULAR_RESPONSE_TO_RADIATION	GO_CELLULAR_RESPONSE_TO_RADIATION		181	-0.341349	-1.21865	0.0929965	0.650047	1	1015	tags=12%, list=6%, signal=12%
GO_POSITIVE_REGULATION_OF_ISOTYPE_SWITCHING	GO_POSITIVE_REGULATION_OF_ISOTYPE_SWITCHING		24	-0.468441	-1.21794	0.202778	0.652015	1	4483	tags=42%, list=25%, signal=55%
GO_POSITIVE_REGULATION_OF_IMMUNOGLOBULIN_PRODUCTION	GO_POSITIVE_REGULATION_OF_IMMUNOGLOBULIN_PRODUCTION		40	-0.423762	-1.21766	0.180305	0.652389	1	4483	tags=33%, list=25%, signal=43%
GO_NEGATIVE_REGULATION_OF_RESPONSE_TO_EXTERNAL_STIMULUS	GO_NEGATIVE_REGULATION_OF_RESPONSE_TO_EXTERNAL_STIMULUS		346	-0.322043	-1.21727	0.0650054	0.653189	1	4836	tags=33%, list=27%, signal=44%
GO_NEGATIVE_REGULATION_OF_CELL_SUBSTRATE_ADHESION	GO_NEGATIVE_REGULATION_OF_CELL_SUBSTRATE_ADHESION		59	-0.392789	-1.21712	0.161376	0.6531	1	5960	tags=41%, list=33%, signal=60%
GO_NEGATIVE_REGULATION_OF_LEUKOCYTE_PROLIFERATION	GO_NEGATIVE_REGULATION_OF_LEUKOCYTE_PROLIFERATION		77	-0.378226	-1.21699	0.151117	0.652944	1	2905	tags=19%, list=16%, signal=23%
GO_PHOSPHATIDYLINOSITOL_BIOSYNTHETIC_PROCESS	GO_PHOSPHATIDYLINOSITOL_BIOSYNTHETIC_PROCESS		113	-0.355782	-1.21697	0.133838	0.652329	1	5074	tags=38%, list=28%, signal=53%
GO_LOW_DENSITY_LIPOPROTEIN_PARTICLE_RECEPTOR_CATABOLIC_PROCESS	GO_LOW_DENSITY_LIPOPROTEIN_PARTICLE_RECEPTOR_CATABOLIC_PROCESS		15	-0.526025	-1.21675	0.229231	0.652416	1	6372	tags=67%, list=35%, signal=103%
GO_CARDIAC_MUSCLE_CELL_ACTION_POTENTIAL_INVOLVED_IN_CONTRACTION	GO_CARDIAC_MUSCLE_CELL_ACTION_POTENTIAL_INVOLVED_IN_CONTRACTION		49	-0.412432	-1.21672	0.181818	0.651841	1	3244	tags=33%, list=18%, signal=40%
GO_NEGATIVE_REGULATION_OF_ACTIN_FILAMENT_DEPOLYMERIZATION	GO_NEGATIVE_REGULATION_OF_ACTIN_FILAMENT_DEPOLYMERIZATION		39	-0.423731	-1.2167	0.193416	0.65123	1	4003	tags=31%, list=22%, signal=39%
GO_CYTOKINE_SECRETION	GO_CYTOKINE_SECRETION		226	-0.335041	-1.21643	0.0997732	0.651548	1	4457	tags=29%, list=25%, signal=38%
GO_PURINE_NUCLEOSIDE_BIOSYNTHETIC_PROCESS	GO_PURINE_NUCLEOSIDE_BIOSYNTHETIC_PROCESS		22	-0.475259	-1.21632	0.192982	0.651311	1	6267	tags=55%, list=35%, signal=83%
GO_CELL_CELL_RECOGNITION	GO_CELL_CELL_RECOGNITION		69	-0.38148	-1.21613	0.147625	0.651378	1	3705	tags=25%, list=20%, signal=31%
GO_DYNEIN_LIGHT_INTERMEDIATE_CHAIN_BINDING	GO_DYNEIN_LIGHT_INTERMEDIATE_CHAIN_BINDING		27	-0.460621	-1.21576	0.185552	0.652087	1	921	tags=19%, list=5%, signal=19%
GO_REGULATION_OF_TRANSMISSION_OF_NERVE_IMPULSE	GO_REGULATION_OF_TRANSMISSION_OF_NERVE_IMPULSE		17	-0.499269	-1.21562	0.217458	0.651934	1	34	tags=6%, list=0%, signal=6%
GO_DEFENSE_RESPONSE_TO_VIRUS	GO_DEFENSE_RESPONSE_TO_VIRUS		230	-0.333267	-1.2154	0.083612	0.652134	1	4223	tags=33%, list=23%, signal=43%
GO_G_PROTEIN_COUPLED_RECEPTOR_SIGNALING_PATHWAY_COUPLED_TO_CYCLIC_NUCLEOTIDE_SECOND_MESSENGER	GO_G_PROTEIN_COUPLED_RECEPTOR_SIGNALING_PATHWAY_COUPLED_TO_CYCLIC_NUCLEOTIDE_SECOND_MESSENGER		245	-0.331566	-1.2152	0.0890869	0.652197	1	3968	tags=25%, list=22%, signal=31%
GO_SECONDARY_ACTIVE_MONOCARBOXYLATE_TRANSMEMBRANE_TRANSPORTER_ACTIVITY	GO_SECONDARY_ACTIVE_MONOCARBOXYLATE_TRANSMEMBRANE_TRANSPORTER_ACTIVITY		15	-0.500055	-1.2151	0.205663	0.651853	1	4210	tags=40%, list=23%, signal=52%
GO_RESPONSE_TO_INTERLEUKIN_1	GO_RESPONSE_TO_INTERLEUKIN_1		196	-0.34088	-1.21477	0.0925926	0.652433	1	3451	tags=23%, list=19%, signal=28%
GO_PROTEIN_LIPID_COMPLEX_SUBUNIT_ORGANIZATION	GO_PROTEIN_LIPID_COMPLEX_SUBUNIT_ORGANIZATION		49	-0.40891	-1.2147	0.202479	0.651994	1	4907	tags=39%, list=27%, signal=53%
GO_REGULATION_OF_DENDRITE_MORPHOGENESIS	GO_REGULATION_OF_DENDRITE_MORPHOGENESIS		90	-0.369243	-1.21447	0.13815	0.652217	1	4459	tags=40%, list=25%, signal=53%
GO_POSITIVE_REGULATION_OF_TISSUE_REMODELING	GO_POSITIVE_REGULATION_OF_TISSUE_REMODELING		32	-0.437091	-1.21388	0.193084	0.653791	1	2074	tags=22%, list=11%, signal=25%
GO_POSITIVE_REGULATION_OF_CYCLASE_ACTIVITY	GO_POSITIVE_REGULATION_OF_CYCLASE_ACTIVITY		21	-0.478501	-1.2137	0.203338	0.653814	1	2558	tags=33%, list=14%, signal=39%
GO_MEMBRANE_LIPID_BIOSYNTHETIC_PROCESS	GO_MEMBRANE_LIPID_BIOSYNTHETIC_PROCESS		141	-0.344538	-1.21368	0.127865	0.653185	1	4839	tags=32%, list=27%, signal=43%
GO_RESPONSE_TO_AMINO_ACID	GO_RESPONSE_TO_AMINO_ACID		110	-0.362499	-1.21364	0.126984	0.652665	1	4361	tags=32%, list=24%, signal=42%
GO_CILIARY_TIP	GO_CILIARY_TIP		45	-0.410009	-1.213	0.194751	0.654533	1	4117	tags=40%, list=23%, signal=52%
GO_PASSIVE_TRANSMEMBRANE_TRANSPORTER_ACTIVITY	GO_PASSIVE_TRANSMEMBRANE_TRANSPORTER_ACTIVITY		457	-0.317804	-1.21274	0.0490605	0.654792	1	4342	tags=28%, list=24%, signal=35%
GO_CERAMIDE_METABOLIC_PROCESS	GO_CERAMIDE_METABOLIC_PROCESS		90	-0.370693	-1.21247	0.159494	0.655119	1	4054	tags=30%, list=22%, signal=38%
GO_OLIGOSACCHARIDE_METABOLIC_PROCESS	GO_OLIGOSACCHARIDE_METABOLIC_PROCESS		46	-0.408838	-1.21244	0.185596	0.654554	1	4477	tags=37%, list=25%, signal=49%
GO_VACUOLAR_LUMEN	GO_VACUOLAR_LUMEN		166	-0.343604	-1.21232	0.0985748	0.654355	1	4215	tags=32%, list=23%, signal=41%
GO_REGULATION_OF_PROTEIN_GLYCOSYLATION	GO_REGULATION_OF_PROTEIN_GLYCOSYLATION		15	-0.513112	-1.21228	0.214815	0.653845	1	3581	tags=40%, list=20%, signal=50%
GO_REGULATION_OF_CATION_TRANSMEMBRANE_TRANSPORT	GO_REGULATION_OF_CATION_TRANSMEMBRANE_TRANSPORT		319	-0.323318	-1.21223	0.0686275	0.653335	1	4365	tags=28%, list=24%, signal=36%
GO_REGULATION_OF_UBIQUITIN_PROTEIN_TRANSFERASE_ACTIVITY	GO_REGULATION_OF_UBIQUITIN_PROTEIN_TRANSFERASE_ACTIVITY		50	-0.39725	-1.21218	0.183813	0.652862	1	1295	tags=14%, list=7%, signal=15%
[truncated: 2,763 more rows]

## Sheet: TP53MUT_POS_GSEA_neglogPval
NAME	GS<br> follow link to MSigDB	GS DETAILS	SIZE	ES	NES	NOM p-val	FDR q-val	FWER p-val	RANK AT MAX	LEADING EDGE
[truncated: 1,923 more rows]

[truncated: 1 more sheets: TP53MUT_NEG_GSEA_neglogPval]
